# Supplementary material for: Integration and Validation of the Genome-Scale Metabolic Models of Pichia pastoris: A Comprehensive Update of Protein Glycosylation Pathways, Lipid and Energy Metabolism
Source: PLoS One. 2016 Jan 26;11(1):e0148031. doi: 10.1371/journal.pone.0148031 (PMC4734642; doi:10.1371/journal.pone.0148031)
Supplement: S1 File — Pichia pastoris GEM model in xlsx format for use in the RAVEN toolbox. (XLSX) [file pone.0148031.s002.xlsx]

## Sheet: RXNS
#	ID	NAME	EQUATION	EC-NUMBER	GENE ASSOCIATION	LOWER BOUND	UPPER BOUND	OBJECTIVE	COMPARTMENT	SUBSYSTEM	REPLACEMENT ID	KEGG RXN ID	COMMENTS	OTHER REFERENCES	iPP668	PpaMBEL1254	iLC915
	ADPtn	ADP transport into nucleus	adp[c] <=> adp[n]			-1000	1000	0		Transport, Nuclear	ADPtn				0	0	0
	ATPtn	ATP transport into nucleus	atp[c] <=> atp[n]			-1000	1000	0		Transport, Nuclear	ATPtn				0	0	0
	FACOAE140	fatty-acid-CoA thioesterase (tetradecanoate)	h2o[c] + tdcoa[c] => h[c] + coa[c] + ttdca[c]	3.1.2.20	PAS_chr2-2_0107	0	1000	0		Fatty Acid Biosynthesis	FACOAE140				0	0	0
	FACOAL260	fatty-acid--CoA ligase (n-C26:0)	atp[c] + coa[c] + hexc[c] => ppi[c] + amp[c] + hexccoa[c]	6.2.1.3	PAS_chr2-1_0785;PAS_chr4_0352;PAS_chr1-4_0080	0	1000	0		Fatty Acid Biosynthesis	FACOAL260				0	0	0
	GLCter	Glucose transport into ER	glc_D[c] <=> glc_D[r]			-1000	1000	0		Transport, ER	GLCter				0	0	0
	DAGL_PP	Diacylglycerol acyl-hydrolase	h2o[c] + 12dgr_SC[c] => h[c] + faR[c] + mag[c]	3.1.1.3	PAS_chr2-1_0279;PAS_chr2-1_0794	0	1000	0		Phospholipid Metabolism	DAGL_PP	R05209			0	0	0
	M4MPDOLter	(GlcNAc)2(Man)5(PP-Dol)1 Transport, ER	m4mpdol[c] <=> m4mpdol[r]			-1000	1000	0		Transport, ER	M4MPDOLter				0	0	0
	M7MASNBterg	m7masnB transport from endoplasmic reticulum to Golgi apparatus	m7masnB[r] <=> m7masnB[g]			-1000	1000	0		Transport, Golgi Apparatus	M7MASNBterg				0	0	0
	MANter	mannose efflux from endoplasmic reticulum	man[r] => man[c]			0	1000	0		Transport, ER	MANter				0	0	0
	MIPCS124_SC	mannose-inositiol phophorylceramide synthase (ceramide-1, 24C), yeast-specific	gdpmann[c] + ipc124_SC[c] => h[c] + gdp[c] + mipc124_SC[c]		PAS_chr1-3_0218	0	1000	0		Sphingolipid Metabolism	MIPCS124_SC				0	0	0
	MIPCS126_SC	mannose-inositol phosphorylceramide synthase (ceramide-1, 26C), yeast-specific	gdpmann[c] + ipc126_SC[c] => h[c] + gdp[c] + mipc126_SC[c]		PAS_chr1-3_0218	0	1000	0		Sphingolipid Metabolism	MIPCS126_SC				0	0	0
	MIPCS224_SC	mannose-inositol phosphorylceramide synthase (ceramide-2, 24C), yeast-specific	gdpmann[c] + ipc224_SC[c] => h[c] + gdp[c] + mipc224_SC[c]		PAS_chr1-3_0218	0	1000	0		Sphingolipid Metabolism	MIPCS224_SC				0	0	0
	MIPCS226_SC	mannose-inositol phosphorylceramide synthase (ceramide-2, 26C), yeast-specific	gdpmann[c] + ipc226_SC[c] => h[c] + gdp[c] + mipc226_SC[c]		PAS_chr1-3_0218	0	1000	0		Sphingolipid Metabolism	MIPCS226_SC				0	0	0
	MIPCS324_SC	mannose-inositol phosphorylceramide synthase (ceramide-3, 24C), yeast-specific	gdpmann[c] + ipc324_SC[c] => h[c] + gdp[c] + mipc324_SC[c]		PAS_chr1-3_0218	0	1000	0		Sphingolipid Metabolism	MIPCS324_SC				0	0	0
	MIPCS326_SC	mannose-inositol phosphorylceramide synthase (ceramide-3, 26C), yeast-specific	gdpmann[c] + ipc326_SC[c] => h[c] + gdp[c] + mipc326_SC[c]		PAS_chr1-3_0218	0	1000	0		Sphingolipid Metabolism	MIPCS326_SC				0	0	0
	NADH2_u6mh	NADH dehydrogenase, mitochondrial	5 h[m] + nadh[m] + q6[m] => nad[m] + q6h2[m] + 4 h[i]	1.6.5.3	PAS_chr2-1_0456:PAS_chr3_0808:PAS_chr4_0120:PAS_chr2-2_0366:PAS_chr2-2_0235:PAS_chr3_0585:PAS_chr3_0619:PAS_chr2-2_0462:PAS_chr2-1_0359:PAS_chr1-4_0575:PAS_chr1-4_0371:PAS_chr4_0535:PAS_chr4_0355:PAS_chr3_1188:PAS_chr4_0142:PAS_chr1-4_0039:PAS_chr1-3_0210:PAS_chr2-2_0169:PAS_chr2-2_0035:PAS_chr1-1_0172:PAS_chr4_0960:PAS_chr1-3_0117:PAS_chr1-1_0124:PAS_chr1-4_0274:PAS_chr4_0245:PAS_chr3_0104:PAS_c…	0	1000	0		Oxidative Phosphorylation	NADH2_u6mh	R02163	Additional mitochondrial encoded subunits not present in GS115 genome, but in CBS7435 Küberl et al., (2011): PP7435_Mit-0040, PP7435_Mit-0205, PP7435_Mit-0115, PP7435_Mit-0085, PP7435_Mit-0210, PP7435_Mit-0080, PP7435_Mit-0035. Furthermore, 3 subunits only appear in CBS7435 genome annotation: PP7435_Chr2-0686, PP7435_Chr3-0489 and PP7435_Chr2-1129.	Küberl et al. 2011	0	0	0
	NDPK10	nucleoside-diphosphate kinase (ATP:dIDP)	atp[c] + didp[c] <=> adp[c] + ditp[c]	2.7.4.6	PAS_chr2-2_0059	-1000	1000	0		Nucleotide Metabolism	NDPK10	R03530			0	0	0
	NTP10	nucleoside-triphosphatase (ITP)	h2o[c] + itp[c] => h[c] + pi[c] + idp[c]	3.6.5.6	PAS_chr1-1_0063	0	1000	0		Nucleotide Metabolism	NTP10	R00719			0	0	0
	NTP5	nucleoside-triphosphatase (CTP)	h2o[c] + ctp[c] => h[c] + pi[c] + cdp[c]	3.6.4.9	PAS_chr1-1_0063	0	1000	0		Nucleotide Metabolism	NTP5	R00569			0	0	0
	NTP7	nucleoside-triphosphatase (UTP)	h2o[c] + utp[c] => h[c] + pi[c] + udp[c]	3.6.1.5	PAS_chr1-1_0063	0	1000	0		Nucleotide Metabolism	NTP7	R00159			0	0	0
	NTP9	nucleoside-triphosphatase (dTTP)	h2o[c] + dttp[c] => h[c] + pi[c] + dtdp[c]	3.6.1.5	PAS_chr1-1_0063	0	1000	0		Nucleotide Metabolism	NTP9	R02095			0	0	0
	SPHK21c	Sphingosine kinase	atp[c] + sphings[c] => h[c] + adp[c] + sphs1p[c]	2.7.1.91	PAS_chr3_0399	0	1000	0		Sphingolipid Metabolism	SPHK21c				0	0	0
	POLYPPE	Endopolyhosphatase	20 oligoP[v] <=> polyP[v] + 20 h2o[v]	3.6.1.10	PAS_chr1-4_0017	-1000	1000	0		Polyphosphate Metabolism	POLYPPE	R00001			0	0	0
	NDP11	nucleoside-diphosphatase (CDP)	h2o[c] + cdp[c] => h[c] + pi[c] + cmp[c]	3.6.4.9	PAS_chr1-1_0063	0	1000	0		Nucleotide Metabolism	NDP11	R00514			0	0	0
	PHEPYRAT	L-phenylalanine:pyruvate aminotransferase	pyr[c] + phe_L[c] <=> ala_L[c] + phpyr[c]	2.6.1.58	PAS_chr4_0147;PAS_chr1-1_0200;PAS_chr1-4_0608;PAS_chr2-1_0684;PAS_chr4_0974	-1000	1000	0		Tyrosine, Tryptophan, and Phenylalanine Metabolism	PHEPYRAT	R00692			0	0	0
	NDP10	nucleoside-diphosphatase (IDP)	h2o[c] + idp[c] => h[c] + pi[c] + imp[c]	3.6.4.9	PAS_chr1-1_0063	0	1000	0		Nucleotide Metabolism	NDP10	R00961			0	0	0
	MAGL_PP	Monoacylglycerol hydrolase	h2o[c] + mag[c] => h[c] + glyc[c] + faR[c]		PAS_chr2-1_0279;PAS_chr2-1_0794	0	1000	0		Phospholipid Metabolism	MAGL_PP	R01351			0	0	0
	CERASE116	Ceramidase (cer1_16)	h2o[c] + cer1_16[c] => hdca[c] + sphgn[c]	3.5.1.23	PAS_chr2-2_0252;PAS_c034_0025	0	1000	0		Sphingolipid Metabolism	CERASE116	R01493			0	0	0
	CERASE118	Ceramidase (cer1_18)	h2o[c] + cer1_18[c] => ocdca[c] + sphgn[c]	3.5.1.23	PAS_chr2-2_0252;PAS_c034_0025	0	1000	0		Sphingolipid Metabolism	CERASE118	R01493			0	0	0
	CERASE16d4	Ceramidase (cer16d4)	h2o[c] + cer16d4[c] => hdca[c] + sphings[c]	3.5.1.23	PAS_chr2-2_0252;PAS_c034_0025	0	1000	0		Sphingolipid Metabolism	CERASE16d4	R01493			0	0	0
	CERASE18d4	Ceramidase (cer18d4)	h2o[c] + cer18d4[c] => ocdca[c] + sphings[c]	3.5.1.23	PAS_chr2-2_0252;PAS_c034_0025	0	1000	0		Sphingolipid Metabolism	CERASE18d4	R01493			0	0	0
	CERASE124	Ceramidase (cer1_24)	h2o[c] + cer1_24[c] => sphgn[c] + ttc[c]	3.5.1.23	PAS_chr2-2_0252;PAS_c034_0025	0	1000	0		Sphingolipid Metabolism	CERASE124	R01493			0	0	0
	CERASE126	Ceramidase (cer1_26)	h2o[c] + cer1_26[c] => sphgn[c] + hexc[c]	3.5.1.23	PAS_chr2-2_0252;PAS_c034_0025	0	1000	0		Sphingolipid Metabolism	CERASE126	R01493			0	0	0
	PYDXNDH	pyridoxine dehydrogenase	h[c] + nadph[c] + pydx[c] <=> nadp[c] + pydxn[c]	1.1.1.65	PAS_chr4_0550;PAS_chr1-1_0448	0	1000	0		Pyridoxine Metabolism	PYDXNDH	R01708			0	0	0
	NDP12	nucleoside-diphosphatase (dTDP)	h2o[c] + dtdp[c] => h[c] + pi[c] + dtmp[c]	3.6.1.5	PAS_chr1-1_0063	0	1000	0		Nucleotide Metabolism	NDP12	R02092			0	0	0
	LSERDHr2	L-serine dehydrogenase, spontaneous	h[c] + 2amsa[c] <=> co2[c] + aacald[c]	1.1.1.276		0	1000	0		Glycine and Serine Metabolism	LSERDHr2		According to BRENDA annotation for EC 1.1.1.276 "The product 2-ammoniomalonate semialdehyde is spontaneously converted into 2-aminoacetaldehyde and CO2."		0	0	0
	GLCCERS16d4	Glucoceramide synthase (C16OH:1)	udpg[c] + cer2d16d4[c] => h[c] + udp[c] + glccer161[c]	2.4.1.80	PAS_chr3_0357	0	1000	0		Sphingolipid Metabolism	GLCCERS16d4	R06275			0	0	0
	GLCCERS16d8	Glucoceramide synthase (C16OH:2)	udpg[c] + cer2d16d48[c] => h[c] + udp[c] + glccer162[c]	2.4.1.80	PAS_chr3_0357	0	1000	0		Sphingolipid Metabolism	GLCCERS16d8	R06275			0	0	0
	GLCCERS16m9	Glucoceramide synthase (C16OH:2:9m)	udpg[c] + cer16d48m9[c] => h[c] + udp[c] + glccer162m[c]	2.4.1.80	PAS_chr3_0357	0	1000	0		Sphingolipid Metabolism	GLCCERS16m9	R06275			0	0	0
	GLCCERS18	Glucoceramide synthase (C18OH:0)	udpg[c] + cer2d_18[c] => h[c] + udp[c] + glccer180[c]	2.4.1.80	PAS_chr3_0357	0	1000	0		Sphingolipid Metabolism	GLCCERS18	R06275			0	0	0
	GLCCERS18d4	Glucoceramide synthase (C18OH:1)	udpg[c] + cer2d18d4[c] => h[c] + udp[c] + glccer181[c]	2.4.1.80	PAS_chr3_0357	0	1000	0		Sphingolipid Metabolism	GLCCERS18d4	R06275			0	0	0
	GLCCERS18d8	Glucoceramide synthase (C18OH:2)	udpg[c] + cer2d18d48[c] => h[c] + udp[c] + glccer182[c]	2.4.1.80	PAS_chr3_0357	0	1000	0		Sphingolipid Metabolism	GLCCERS18d8	R06275			0	0	0
	GLCCERS18m9	Glucoceramide synthase (C18OH:2:9m)	udpg[c] + cer18d48m9[c] => h[c] + udp[c] + glccer182m[c]	2.4.1.80	PAS_chr3_0357	0	1000	0		Sphingolipid Metabolism	GLCCERS18m9	R06275			0	0	0
	CERS116	Ceramide-1 synthase (16C)	pmtcoa[c] + sphgn[c] => h[c] + coa[c] + cer1_16[c]	2.3.1.24	PAS_chr2-2_0193	0	1000	0		Sphingolipid Metabolism	CERS116	R06517			0	0	0
	CERS118	Ceramide-1 synthase (18C)	stcoa[c] + sphgn[c] => h[c] + coa[c] + cer1_18[c]	2.3.1.24	PAS_chr2-2_0193	0	1000	0		Sphingolipid Metabolism	CERS118	R06517			0	0	0
	CER4DS16	Ceramide delta-4 desaturase (C16:0)	nadp[c] + cer1_16[c] => h[c] + nadph[c] + cer16d4[c]	1.14.-.-	PAS_chr3_0939	0	1000	0		Sphingolipid Metabolism	CER4DS16	R06519			0	0	0
	CER4DS18	Ceramide delta-4 desaturase (C18:0)	nadp[c] + cer1_18[c] => h[c] + nadph[c] + cer18d4[c]	1.14.-.-	PAS_chr3_0939	0	1000	0		Sphingolipid Metabolism	CER4DS18	R06519			0	0	0
	CER4DS2d16	Ceramide delta-4 desaturase (C16OH)	nadp[c] + cer2d_16[c] => h[c] + nadph[c] + cer2d16d4[c]	1.14.-.-	PAS_chr3_0939	0	1000	0		Sphingolipid Metabolism	CER4DS2d16	R06519			0	0	0
	CER4DS2d18	Ceramide delta-4 desaturase (C18OH)	nadp[c] + cer2d_18[c] => h[c] + nadph[c] + cer2d18d4[c]	1.14.-.-	PAS_chr3_0939	0	1000	0		Sphingolipid Metabolism	CER4DS2d18	R06519			0	0	0
	PYDXS	pyridoxal 5'-phosphate synthase (glutamine hydrolysing)	gln_L[c] + g3p[c] + ru5p_D[c] <=> 3 h2o[c] + h[c] + pi[c] + glu_L[c] + pydx5p[c]	4.3.3.6	PAS_chr1-4_0392;PAS_chr1-4_0393	0	1000	0		Pyridoxine Metabolism	PYDXS	R07456			0	0	0
	TYRPYRAT	L-tyrosine:pyruvate aminotransferase	pyr[c] + tyr_L[c] <=> ala_L[c] + 34hpp[c]	2.6.1.58	PAS_chr4_0147;PAS_chr1-1_0200;PAS_chr1-4_0608;PAS_chr2-1_0684;PAS_chr4_0974	-1000	1000	0		Tyrosine, Tryptophan, and Phenylalanine Metabolism	TYRPYRAT	R09254			0	0	0
	OPMT1	O-linked mannosyl transferase	gdpmann[g] + manserthr[g] => gdp[g] + m2serthr[g]	2.4.1.-	PAS_chr2-1_0256;PAS_chr2-1_0212;PAS_chr4_0777;PAS_chr1-1_0286;PAS_chr1-3_0138;PAS_chr3_0215	0	1000	0		Glycosylation pathway	OPMT1	R09300			0	0	0
	OPMT2	O-linked mannosyl transferase	gdpmann[g] + m2serthr[g] => gdp[g] + m3serthr[g]	2.4.1.-	PAS_chr2-1_0256;PAS_chr2-1_0212;PAS_chr4_0777;PAS_chr1-1_0286;PAS_chr1-3_0138;PAS_chr3_0215	0	1000	0		Glycosylation pathway	OPMT2	R09301			0	0	0
	HCO3DH	Carbonate dehydratase	h[m] + hco3[m] <=> h2o[m] + co2[m]	4.2.1.1	PAS_chr4_0578	-1000	1000	0		Other	HCO3DH	R10092			0	0	0
	FAcoaRavge	Average fatty acyl-CoA	0.136 pmtcoa[c] + 0.036 stcoa[c] + 0.303 odecoa[c] + 0.004 tdcoa[c] + 0.004 hexccoa[c] + 0.214 lnlncacoa[c] + 0.033 hdcoa[c] + 0.271 ocdycacoa[c] <=> faRcoa[c]			-1000	1000	0		Biomass Composition	FAcoaRavge				0	0	0
	FARavge	Average fatty acid	0.136 hdca[c] + 0.036 ocdca[c] + 0.004 hexc[c] + 0.004 ttdca[c] + 0.033 hdcea[c] + 0.303 ocdcea[c] + 0.271 ocdcya[c] + 0.214 lnlnca[c] <=> faR[c]			-1000	1000	0		Biomass Composition	FARavge				0	0	0
	STERYLEST	Steryl ester composition (mmol/mmol)	0.0156 epistest_SC[c] + 0.9261 ergstest_SC[c] + 0.0156 fecostest_SC[c] + 0.0049 lanostest_SC[c] + 0.0378 zymstest_SC[c] => SE[c]			0	1000	0		Biomass Composition	STERYLEST				0	0	0
	Nglycmann	N-glycan contribution to mannan and chitin	m8masnB[g] => 9 mannan[g] + 2 chitin[g]			0	1000	0		Carbohydrate Metabolism	Nglycmann				0	0	0
	Oglycmann	O-glycan contribution to mannan	m3serthr[g] => 3 mannan[g]			0	1000	0		Carbohydrate Metabolism	Oglycmann				0	0	0
	FACOAL180p	fatty-acid--CoA ligase (octadecanoate)	coa[x] + atp[x] + ocdca[x] => ppi[x] + amp[x] + stcoa[x]		PAS_chr4_0352;PAS_chr2-1_0545	0	1000	0		Fatty Acid Biosynthesis	FACOAL180p				0	0	0
	FACOAL181p	fatty-acid--CoA ligase (octadecenoate)	coa[x] + atp[x] + ocdcea[x] => ppi[x] + amp[x] + odecoa[x]		PAS_chr4_0352;PAS_chr2-1_0545	0	1000	0		Fatty Acid Biosynthesis	FACOAL181p				0	0	0
	FACOAL182p	fatty-acid--CoA ligase (octadecynoate)	coa[x] + atp[x] + ocdcya[x] => ppi[x] + amp[x] + ocdycacoa[x]		PAS_chr4_0352;PAS_chr2-1_0545	0	1000	0		Fatty Acid Biosynthesis	FACOAL182p				0	0	0
	FACOAL183p	fatty-acid--CoA ligase (octadecatrienoate)	coa[x] + atp[x] + lnlnca[x] => ppi[x] + amp[x] + lnlncacoa[x]		PAS_chr4_0352;PAS_chr2-1_0545	0	1000	0		Fatty Acid Biosynthesis	FACOAL183p				0	0	0
	FACOAL240	fatty-acid--CoA ligase	atp[c] + coa[c] + ttc[c] => ppi[c] + amp[c] + ttccoa[c]		PAS_chr2-1_0785;PAS_chr4_0352;PAS_chr1-4_0080	0	1000	0		Fatty Acid Biosynthesis	FACOAL240				0	0	0
	PTE141x	peroxisomal acyl-CoA thioesterase (C14:1)	h2o[x] + tdecoa[x] => coa[x] + h[x] + ttdcea[x]		PAS_chr2-1_0545	0	1000	0		Fatty Acid Biosynthesis	PTE141x				0	0	0
	PTE161x	peroxisomal acyl-CoA thioesterase (C16:1)	h2o[x] + hdcoa[x] => coa[x] + h[x] + hdcea[x]		PAS_chr2-1_0545	0	1000	0		Fatty Acid Biosynthesis	PTE161x				0	0	0
	PTE181x	peroxisomal acyl-CoA thioesterase (C18:1)	h2o[x] + odecoa[x] => coa[x] + h[x] + ocdcea[x]		PAS_chr2-1_0545	0	1000	0		Fatty Acid Biosynthesis	PTE181x				0	0	0
	PTE182x	peroxisomal acyl-CoA thioesterase (C18:2)	h2o[x] + ocdycacoa[x] => coa[x] + h[x] + ocdcya[x]		PAS_chr2-1_0545	0	1000	0		Fatty Acid Biosynthesis	PTE182x				0	0	0
	PTE183x	peroxisomal acyl-CoA thioesterase (C18:3)	h2o[x] + lnlncacoa[x] => coa[x] + h[x] + lnlnca[x]		PAS_chr2-1_0545	0	1000	0		Fatty Acid Biosynthesis	PTE183x				0	0	0
	PTE260x	peroxisomal acyl-CoA thioesterase (c26:0)	h2o[x] + hexccoa[x] => coa[x] + h[x] + hexc[x]		PAS_chr2-1_0545	0	1000	0		Fatty Acid Biosynthesis	PTE260x				0	0	0
	DESAT182	Octadecadienoyl-CoA desaturase (n-C18:2CoA -> n-C18:3CoA)	h[c] + o2[c] + nadph[c] + ocdycacoa[c] => 2 h2o[c] + nadp[c] + lnlncacoa[c]		PAS_chr2-1_0072	0	1000	0		Fatty Acid Degradation	DESAT182				0	0	0
	POLYPPX	Exopolyphosphatase	oligoP[v] + 4 h2o[v] <=> 5 pi[v]		PAS_chr2-1_0101	0	1000	0		Polyphosphate Metabolism	POLYPPX				0	0	0
	CER8DS16	Ceramide delta-8 desaturase (C16:1)	nadp[c] + cer16d4[c] => h[c] + nadph[c] + cer16d48[c]		PAS_chr1-1_0013	0	1000	0		Sphingolipid Metabolism	CER8DS16				0	0	0
	CER8DS18	Ceramide delta-8 desaturase (C18:1)	nadp[c] + cer18d4[c] => h[c] + nadph[c] + cer18d48[c]		PAS_chr1-1_0013	0	1000	0		Sphingolipid Metabolism	CER8DS18				0	0	0
	CER8DS2d16	Ceramide delta-8 desaturase (C16OH:1)	nadp[c] + cer2d16d4[c] => h[c] + nadph[c] + cer2d16d48[c]		PAS_chr1-1_0013	0	1000	0		Sphingolipid Metabolism	CER8DS2d16				0	0	0
	CER8DS2d18	Ceramide delta-8 desaturase (C18OH:1)	nadp[c] + cer2d18d4[c] => h[c] + nadph[c] + cer2d18d48[c]		PAS_chr1-1_0013	0	1000	0		Sphingolipid Metabolism	CER8DS2d18				0	0	0
	CER9MET16	Ceramide C9 methylase (C16OH:2)	amet[c] + cer2d16d48[c] => h[c] + ahcys[c] + cer16d48m9[c]		PAS_chr4_0465	0	1000	0		Sphingolipid Metabolism	CER9MET16				0	0	0
	CER9MET18	Ceramide C9 methylase (C18OH:2)	amet[c] + cer2d18d48[c] => h[c] + ahcys[c] + cer18d48m9[c]		PAS_chr4_0465	0	1000	0		Sphingolipid Metabolism	CER9MET18				0	0	0
	SBPP3er	sphingoid base-phosphate phosphatase (sphingosine 1-phosphate), endoplasmic reticulum	h2o[r] + sphs1p[r] => pi[r] + sphings[r]		PAS_chr3_0597	0	1000	0		Sphingolipid Metabolism	SBPP3er				0	0	0
	SGPL12	Sphingosine phosphate lyase	sphs1p[c] => ethamp[c] + hxdceal[c]	4.1.2.27	PAS_chr4_0598	0	1000	0		Sphingolipid Metabolism	SGPL12				0	0	0
	HXDCEALR	hexadecanal:NADP+ delta2-oxidoreductase	h[c] + nadph[c] + hxdceal[c] <=> nadp[c] + hxdcal[c]	1.3.1.27	PAS_chr2-1_0072	-1000	1000	0		Sphingolipid Metabolism	HXDCEALR				0	0	1
	CERavg	Average ceramide	0.05979 cer1_18[c] + 0.03923 cer16d4[c] + 0.15172 cer18d4[c] + 0.01136 cer2d16d4[c] + 0.12008 cer2d18d4[c] + 0.03913 cer2d18d48[c] + 0.05362 cer2_24[c] + 0.01888 cer2_26[c] + 0.02215 cer16d48[c] + 0.06015 cer18d48[c] + 0.27266 cer3_24[c] + 0.15123 cer3_26[c] => ceravg[c]			0	1000	0		Sphingolipid Metabolism	CERavg				0	0	0
	CERS2d16	Ceramide-2' synthase (16C)	h[c] + o2[c] + nadph[c] + cer1_16[c] => h2o[c] + nadp[c] + cer2d_16[c]		PAS_chr3_0535	0	1000	0		Sphingolipid Metabolism	CERS2d16				0	0	0
	CERS2d18	Ceramide-2' synthase (18C)	h[c] + o2[c] + nadph[c] + cer1_18[c] => h2o[c] + nadp[c] + cer2d_18[c]		PAS_chr3_0535	0	1000	0		Sphingolipid Metabolism	CERS2d18				0	0	0
	CERS424	Ceramide-4 synthase (24C)	h[c] + o2[c] + nadph[c] + cer3_24[c] => h2o[c] + nadp[c] + cer4_24[c]		PAS_chr3_0535	0	1000	0		Sphingolipid Metabolism	CERS424				0	0	0
	CERS426	Ceramide-4 synthase (26C)	h[c] + o2[c] + nadph[c] + cer3_26[c] => h2o[c] + nadp[c] + cer4_26[c]		PAS_chr3_0535	0	1000	0		Sphingolipid Metabolism	CERS426				0	0	0
	GLCCERavg	Average glucoceramide	0.05929 glccer162[c] + 0.05758 glccer162m[c] + 0.02209 glccer180[c] + 0.03422 glccer181[c] + 0.22541 glccer182[c] + 0.60141 glccer182m[c] => GlcCer[c]			0	1000	0		Sphingolipid Metabolism	GLCCERavg				0	0	0
	IPC116PLC_PP	inositol phosphorylceramide, ceramide-1 (16C) phospholipase C	h2o[c] + ipc116_SC[c] => h[c] + mi1p_D[c] + cer1_16[c]		PAS_chr4_0866	0	1000	0		Sphingolipid Metabolism	IPC116PLC_PP				0	0	0
	IPC118PLC_PP	inositol phosphorylceramide, ceramide-1 (18C) phospholipase C	h2o[c] + ipc118_SC[c] => h[c] + mi1p_D[c] + cer1_18[c]		PAS_chr4_0866	0	1000	0		Sphingolipid Metabolism	IPC118PLC_PP				0	0	0
	IPC424PLC_PP	inositol phosphorylceramide, ceramide-4 (24C) phospholipase C	h2o[c] + ipc424_SC[c] => h[c] + mi1p_D[c] + cer4_24[c]		PAS_chr4_0866	0	1000	0		Sphingolipid Metabolism	IPC424PLC_PP				0	0	0
	IPC426PLC_PP	inositol phosphorylceramide, ceramide-4 (26C) phospholipase C	h2o[c] + ipc426_SC[c] => h[c] + mi1p_D[c] + cer4_26[c]		PAS_chr4_0866	0	1000	0		Sphingolipid Metabolism	IPC426PLC_PP				0	0	0
	IPCavg	Average inositol phosphorylceramide	0.0995 ipc118_SC[c] + 0.017 ipc224_SC[c] + 0.0137 ipc226_SC[c] + 0.4296 ipc324_SC[c] + 0.3691 ipc326_SC[c] + 0.0364 ipc424_SC[c] + 0.0347 ipc426_SC[c] => IPCavg[c]			0	1000	0		Sphingolipid Metabolism	IPCavg				0	0	0
	IPCS116_PP	Inositol phosphorylceramide synthase (ceramide-1, 16C), yeast-specific	cer1_16[c] + ptd1ino_SC[c] => 12dgr_SC[c] + ipc116_SC[c]		PAS_chr2-2_0330	0	1000	0		Sphingolipid Metabolism	IPCS116_PP				0	0	0
	IPCS118_PP	Inositol phosphorylceramide synthase (ceramide-1, 18C), yeast-specific	cer1_18[c] + ptd1ino_SC[c] => 12dgr_SC[c] + ipc118_SC[c]		PAS_chr2-2_0330	0	1000	0		Sphingolipid Metabolism	IPCS118_PP				0	0	0
	IPCS424_PP	Inositol phosphorylceramide synthase (ceramide-4, 24C), yeast-specific	ptd1ino_SC[c] + cer4_24[c] => 12dgr_SC[c] + ipc424_SC[c]		PAS_chr2-2_0330	0	1000	0		Sphingolipid Metabolism	IPCS424_PP				0	0	0
	IPCS426_PP	Inositol phosphoryceramide synthase (ceramide-4, 26C), yeast-specific	ptd1ino_SC[c] + cer4_26[c] => 12dgr_SC[c] + ipc426_SC[c]		PAS_chr2-2_0330	0	1000	0		Sphingolipid Metabolism	IPCS426_PP				0	0	0
	mip2c424plc_pp	Mannose-(inositol-P)2-ceramide, ceramide-4 (24C) phospholipase C	h2o[c] + mip2c424_SC[c] => h[c] + cer4_24[c] + man2mi1p_D[c]		PAS_chr4_0866	0	1000	0		Sphingolipid Metabolism	mip2c424plc_pp				0	0	0
	mip2c426plc_pp	Mannose-(inositol-P)2-ceramide, ceramide-4 (26C) phospholipase C	h2o[c] + mip2c426_SC[c] => h[c] + cer4_26[c] + man2mi1p_D[c]		PAS_chr4_0866	0	1000	0		Sphingolipid Metabolism	mip2c426plc_pp				0	0	0
	MIP2Cavg	Average mannose-(inositol-P)2-ceramide	0.5881 mip2c324_SC[c] + 0.4012 mip2c326_SC[c] + 0.0107 mip2c424_SC[c] => mip2cavg[c]			0	1000	0		Sphingolipid Metabolism	MIP2Cavg				0	0	0
	mip2cs424_pp	mannose-(inositol-P)2-ceramide synthase (ceramide-4, 24C), yeast specific	ptd1ino_SC[c] + mipc424_SC[c] => 12dgr_SC[c] + mip2c424_SC[c]		PAS_chr3_0735	0	1000	0		Sphingolipid Metabolism	mip2cs424_pp				0	0	0
	mip2cs426_pp	mannose-(inositol-P)2-ceramide synthase (ceramide-4, 26C), yeast-specific	ptd1ino_SC[c] + mipc426_SC[c] => 12dgr_SC[c] + mip2c426_SC[c]		PAS_chr3_0735	0	1000	0		Sphingolipid Metabolism	mip2cs426_pp				0	0	0
	mipc424plc_pp	Mannose-inositol phosphorylceramide, ceramide-4 (24C) phospholipase C	h2o[c] + mipc424_SC[c] => h[c] + cer4_24[c] + manmi1p_D[c]		PAS_chr4_0866	0	1000	0		Sphingolipid Metabolism	mipc424plc_pp				0	0	0
	mipc426plc_pp	Mannose-inositol phosphorylceramide, ceramide-4 (26C) phospholipase C	h2o[c] + mipc426_SC[c] => h[c] + cer4_26[c] + manmi1p_D[c]		PAS_chr4_0866	0	1000	0		Sphingolipid Metabolism	mipc426plc_pp				0	0	0
	MIPCavg	Average mannose-inositol phosphorylceramide	0.5798 mipc324_SC[c] + 0.3617 mipc326_SC[c] + 0.0354 mipc424_SC[c] + 0.0231 mipc426_SC[c] => mipcavg[c]			0	1000	0		Sphingolipid Metabolism	MIPCavg				0	0	0
	MIPCS424_SC	mannose-inositol phosphorylceramide synthase (ceramide-4, 24C), yeast-specific	gdpmann[c] + ipc424_SC[c] => h[c] + gdp[c] + mipc424_SC[c]		PAS_chr1-3_0218	0	1000	0		Sphingolipid Metabolism	MIPCS424_SC				0	0	0
	MIPCS426_SC	mannose-inositol phosphorylceramide synthase (ceramide-4, 26C), yeast-specific	gdpmann[c] + ipc426_SC[c] => h[c] + gdp[c] + mipc426_SC[c]		PAS_chr1-3_0218	0	1000	0		Sphingolipid Metabolism	MIPCS426_SC				0	0	0
	SPHLIPIDS	Sphingolipid composition	0.0508 ceravg[c] + 0.2203 GlcCer[c] + 0.243 IPCavg[c] + 0.243 mip2cavg[c] + 0.243 mipcavg[c] => SPHLIPID[c]			0	1000	0		Sphingolipid Metabolism	SPHLIPIDS				0	0	0
	SPHS1Pter	Sphingosine transport, ER	sphs1p[c] <=> sphs1p[r]			-1000	1000	0		Transport, ER	SPHS1Pter				0	0	0
	OGLYCOStg	O-linked mannosyl transport, Golgi	manserthr[r] <=> manserthr[g]			-1000	1000	0		Transport, Golgi Apparatus	OGLYCOStg				0	0	0
	CHITINtg	Chitin transport, Golgi	chitin[g] <=> chitin[c]			-1000	1000	0		Transport, Golgi Apparatus	CHITINtg				0	0	0
	MANNANtg	Mannan transport into Golgi	mannan[c] <=> mannan[g]			-1000	1000	0		Transport, Golgi Apparatus	MANNANtg				0	0	0
	FARCOAtm	Average fatty acyl-CoA transport into mitochondria	faRcoa[c] <=> faRcoa[m]			-1000	1000	0		Transport, Mitochondrial	FARCOAtm				0	0	0
	FACOAtm	Average fatty acid transport into mitochondria	faR[c] <=> faR[m]			-1000	1000	0		Transport, Mitochondrial	FACOAtm				0	0	0
	CLPNtm	Cardiolipin transport to cytosol for phospholipid composition	clpn_SC[m] <=> clpn_SC[c]			-1000	1000	0		Transport, Mitochondrial	CLPNtm				0	0	0
	DEDOLPP	Dehydrodolichol-PP phosphatase	h2o[c] + dedoldp[c] => ppi[c] + dedol[c]		PAS_chr3_0198;PAS_chr1-1_0498	0	1000	0		Sterol Metabolism	DEDOLPP				0	0	0
	DEDOLS	Dehydrodolichol saturase	h[c] + nadph[c] + dedol[c] <=> nadp[c] + dolichol[c]		PAS_chr1-4_0673	-1000	1000	0		Sterol Metabolism	DEDOLS				0	0	0
	NADHter	NADH transport into ER	nadh[c] <=> nadh[r]			-1000	1000	0		Transport, ER	NADHter				0	0	0
	NADter	NAD transport into ER	nad[c] <=> nad[r]			-1000	1000	0		Transport, ER	NADter				0	0	0
	NADPHter	NADPH transport into ER	nadph[c] <=> nadph[r]			-1000	1000	0		Transport, ER	NADPHter				0	0	0
	NADPter	NADP transport into ER	nadp[c] <=> nadp[r]			-1000	1000	0		Transport, ER	NADPter				0	0	0
	GPAILter	D-glucosaminylphosphatidylinositol flipping to ER	gpail_pp[c] <=> gpail_pp[r]			0	1000	0		Transport, ER	GPAILter				0	0	0
	PI34BP4P_PP	1-phosphatidylinositol-3,5-bisphosphate 5-phosphatase, yeast-specific	h2o[c] + ptd134bp_SC[c] => pi[c] + pi3p[c]		PAS_chr1-4_0617;PAS_chr2-1_0178	0	1000	0		Inositol phosphate Metabolism	PI34BP4P_PP				0	0	0
	12DGRter	Diacylglycerol transport into ER	12dgr_SC[c] <=> 12dgr_SC[r]			-1000	1000	0		Transport, ER	12DGRter				0	0	0
	PEter	Phosphatidylethanolamine transport into ER	pe_SC[c] <=> pe_SC[r]			-1000	1000	0		Transport, ER	PEter				0	0	0
	PAter	Phosphatidate transport into ER	pa_SC[c] <=> pa_SC[r]			-1000	1000	0		Transport, ER	PAter				0	0	0
	DUDPtn	DUDP nuclear transport	dudp[c] <=> dudp[n]			-1000	1000	0		Transport, Nuclear	DUDPtn				0	0	0
	MI13456Ptn	MI13456Ptn nuclear transport	mi13456p[c] <=> mi13456p[n]			-1000	1000	0		Transport, Nuclear	MI13456Ptn				0	0	0
	PMI23456PH	1-diphosphoinositol-2,3,4,5,6-pentakisphosphate diphosphohydrolase	h2o[c] + ppmi23456p[c] => 2 h[c] + pi[c] + minohp[c]		PAS_chr1-1_0005	0	1000	0		Inositol phosphate Metabolism	PMI23456PH				0	0	0
	PMI23456PS	1-diphosphoinositol-2,3,4,5,6-pentakisphosphate synthase	h[c] + atp[c] + minohp[c] => adp[c] + ppmi23456p[c]		PAS_chr1-1_0005	0	1000	0		Inositol phosphate Metabolism	PMI23456PS				0	0	0
	PMI12456PH	3-diphosphoinositol-2,3,4,5,6-pentakisphosphate diphosphohydrolase	h2o[c] + ppmi12456p[c] => 2 h[c] + pi[c] + minohp[c]		PAS_chr1-1_0005	0	1000	0		Inositol phosphate Metabolism	PMI12456PH				0	0	0
	PMI12456PS	3-diphosphoinositol-2,3,4,5,6-pentakisphosphate synthase	h[c] + atp[c] + minohp[c] => adp[c] + ppmi12456p[c]		PAS_chr1-1_0005	0	1000	0		Inositol phosphate Metabolism	PMI12456PS				0	0	0
	DPMI2346PH1	1,5-bis(diphospho)inositol-2,3,4,6-tetrakisphosphate hydrolase to 1-diphosphoinositol-2,3,4,5,6-pentakisphosphate	h2o[c] + 15ppmi2346p[c] => h[c] + pi[c] + ppmi23456p[c]		PAS_chr1-1_0005	0	1000	0		Inositol phosphate Metabolism	DPMI2346PH1				0	0	0
	DPMI2346PS1	1-diphosphoinositol-2,3,4,5,6-pentakisphosphate kinase (1,5-bis(diphospho)inositol-2,3,4,6-tetrakisphosphate forming)	atp[c] + ppmi23456p[c] => adp[c] + 15ppmi2346p[c]		PAS_chr1-1_0005	0	1000	0		Inositol phosphate Metabolism	DPMI2346PS1				0	0	0
	DPMI2346PH5	1,5-bis(diphospho)inositol-2,3,4,6-tetrakisphosphate hydrolase (5-diphosphoinositol-1,2,3,4,6-pentakisphosphate forming)	h2o[c] + 15ppmi2346p[c] => h[c] + pi[c] + ppmi12346p[c]		PAS_chr1-1_0005	0	1000	0		Inositol phosphate Metabolism	DPMI2346PH5				0	0	0
	DPMI2346PS5	5-diphosphoinositol-1,2,3,4,6-pentakisphosphate kinase (1,5-bis(diphospho)inositol-2,3,4,6-tetrakisphosphate forming)	atp[c] + ppmi12346p[c] => adp[c] + 15ppmi2346p[c]		PAS_chr1-1_0005	0	1000	0		Inositol phosphate Metabolism	DPMI2346PS5				0	0	0
	DPMI1246PH3	3,5-bis(diphospho)inositol-1,2,4,6-tetrakisphosphate hydrolase (3-diphosphoinositol-1,2,4,5,6-pentakisphosphate forming)	h2o[c] + 35ppmi1246p[c] => h[c] + pi[c] + ppmi12456p[c]		PAS_chr1-1_0005	0	1000	0		Inositol phosphate Metabolism	DPMI1246PH3				0	0	0
	DPMI1246PS3	3-diphosphoinositol-1,2,4,5,6-pentakisphosphate kinase (3,5-bis(diphospho)inositol-1,2,4,6-tetrakisphosphate forming)	atp[c] + ppmi12456p[c] => adp[c] + 35ppmi1246p[c]		PAS_chr1-1_0005	0	1000	0		Inositol phosphate Metabolism	DPMI1246PS3				0	0	0
	DPMI1246PH5	3,5-bis(diphospho)inositol-1,2,4,6-tetrakisphosphate hydrolase (5-diphosphoinositol-1,2,3,4,6-pentakisphosphate forming)	h2o[c] + 35ppmi1246p[c] => h[c] + pi[c] + ppmi12346p[c]		PAS_chr1-1_0005	0	1000	0		Inositol phosphate Metabolism	DPMI1246PH5				0	0	0
	DPMI1246PS5	5-diphosphoinositol-1,2,3,4,6-pentakisphosphate kinase (3,5-bis(diphospho)inositol-1,2,4,6-tetrakisphosphate forming)	atp[c] + ppmi12346p[c] => adp[c] + 35ppmi1246p[c]		PAS_chr1-1_0005	0	1000	0		Inositol phosphate Metabolism	DPMI1246PS5				0	0	0
	DNADtn	deamido-NAD nuclear transport	dnad[c] <=> dnad[n]			-1000	1000	0		Transport, Nuclear	DNADtn				0	0	0
	DOLter	Dolichol transport, ER	dolichol[c] <=> dolichol[r]			-1000	1000	0		Transport, ER	DOLter				0	0	0
	2HBO	2-Hydroxybutyrate:NAD+ oxidoreductase	nad[c] + 2hb[c] <=> h[c] + nadh[c] + 2obut[c]	1.1.1.27		-1000	1000	0		Propanoate Metabolism	2HBO	R01000			0	1	0
	2HBt2	2-hydroxybutyrate cotransport with proton	h[e] + 2hb[e] <=> h[c] + 2hb[c]			-1000	1000	0		Transport, Extracellular	2HBt2				0	1	0
	34HPPt2p	3-(4-hydroxyphenyl)pyruvate peroxisomal transport via proton symport	h[c] + 34hpp[c] <=> h[x] + 34hpp[x]			-1000	1000	0		Transport, Peroxisomal	34HPPt2p				0	1	0
	3C4MOPtm	3-Carboxy-4-methyl-2-oxopentanoate transport, diffusion, mitochondrial	3c4mop[c] <=> 3c4mop[m]			-1000	1000	0		Transport, Mitochondrial	3C4MOPtm				0	1	0
	4ABUTNtm	4-aminobutanal mitochondrial transport via diffusion	4abutn[c] <=> 4abutn[m]			-1000	1000	0		Transport, Mitochondrial	4ABUTNtm				0	1	0
	4ABUTtm	4-aminobutanoate mitochondrial transport via diffusion	4abut[c] <=> 4abut[m]			-1000	1000	0		Transport, Mitochondrial	4ABUTtm				0	1	0
	4H2OGLTtm	4-hydroxy-2-oxoglutarate mitochondrial transport via diffusion	4h2oglt[c] <=> 4h2oglt[m]			-1000	1000	0		Transport, Mitochondrial	4H2OGLTtm				0	1	0
	4H2OGLTtp	4-hydroxy-2-oxoglutarate peroxisomal transport via diffusion	4h2oglt[c] <=> 4h2oglt[x]			-1000	1000	0		Transport, Peroxisomal	4H2OGLTtp				0	1	0
	4HPRO_LTtm	trans-4-hydroxy-L-proline mitochondrial transport via diffusion	4hpro_LT[c] <=> 4hpro_LT[m]			-1000	1000	0		Transport, Mitochondrial	4HPRO_LTtm				0	1	0
	8AONNt2	8-Amino-7-oxononanoate reversible transport via proton symport	h[e] + 8aonn[e] <=> h[c] + 8aonn[c]			-1000	1000	0		Transport, Extracellular	8AONNt2				0	1	0
	AABTN	4-acetamidobutyrate deacetylase	h2o[c] + 4aabutn[c] => ac[c] + 4abut[c]	3.5.1.63		0	1000	0		Other Amino Acid Metabolism	AABTN	R01987			0	1	0
	AACTOOR	Aminoacetone:oxygen oxidoreductase(deaminating)(flavin-containing)	h2o[c] + o2[c] + aact[c] => nh4[c] + h2o2[c] + mthgxl[c]	1.4.3.4		0	1000	0		Glycine and Serine Metabolism	AACTOOR	R02529			0	1	0
	AASAD2	L-aminoadipate-semialdehyde dehydrogenase (NADH)	h[c] + atp[c] + nadh[c] + L2aadp[c] => ppi[c] + nad[c] + amp[c] + L2aadp6sa[c]	1.2.1.31	PAS_chr1-4_0153	0	1000	0		Threonine and Lysine Metabolism	AASAD2				1	1	0
	ACCOAtn	acetyl-CoA transport, nuclear	accoa[c] <=> accoa[n]			-1000	1000	0		Transport, Nuclear	ACCOAtn				0	1	0
	ACRNtp	acetylcarnitine transport out of peroxisome	acrn[x] => acrn[c]			0	1000	0		Transport, Peroxisomal	ACRNtp				0	1	0
	ACtp	acetate transport, peroxisomal	ac[c] <=> ac[x]			-1000	1000	0		Transport, Peroxisomal	ACtp				0	1	0
	ADEtm	adenine reversible transport, mitochondria	ade[c] <=> ade[m]			-1000	1000	0		Transport, Mitochondrial	ADEtm				0	1	0
	AHMMPS	4-amino-5-hydroxymethyl-2-methylpyrimidine synthetase	h[c] + air[c] => pi[c] + 4ahmmp[c] + gcald[c]			0	1000	0		Thiamine Metabolism	AHMMPS				0	1	0
	AKGt2n	2-oxoglutarate nuclear transport via proton symport	h[c] + akg[c] <=> h[n] + akg[n]			-1000	1000	0		Transport, Nuclear	AKGt2n				0	1	0
	AKGtp	AKG transporter, peroxisome	akg[c] <=> akg[x]			-1000	1000	0		Transport, Peroxisomal	AKGtp				0	1	0
	AOBUTDs	L-2-amino-3-oxobutanoate decarboxylation (spontaneous)	h[c] + 2aobut[c] => co2[c] + aact[c]			0	1000	0		Threonine and Lysine Metabolism	AOBUTDs	R03758			0	1	0
	APRTO2	N-acetylputrescine: oxygen oxireductase (deaminating)	h2o[c] + o2[c] + aprut[c] => nh4[c] + h2o2[c] + n4abutn[c]	1.4.3.4		0	1000	0		Other Amino Acid Metabolism	APRTO2	R04025			0	1	0
	ARAB1D2	D-arabinose 1-dehydrogenase (NADP)	nadp[c] + arab_D[c] => h[c] + nadph[c] + Dara14lac[c]	1.1.1.117		0	1000	0		Arabinose Metabolism	ARAB1D2	R01575			0	1	0
	ARAB_Dt	D-arabinose reversible transport	arab_D[e] <=> arab_D[c]			-1000	1000	0		Transport, Extracellular	ARAB_Dt				0	1	0
	ARGt2m	arginine mitochondrial transport via proton symport	h[c] + arg_L[c] <=> h[m] + arg_L[m]			0	1000	0		Transport, Mitochondrial	ARGt2m				0	1	0
	ASNt2m	asparagine mitochondrial transport via proton transport	h[c] + asn_L[c] <=> h[m] + asn_L[m]			0	1000	0		Transport, Mitochondrial	ASNt2m				0	1	0
	CBPSn	carbamoyl-phosphate synthase (glutamine-hydrolysing), nuclear	2 atp[n] + h2o[n] + hco3[n] + gln_L[n] => 2 adp[n] + 2 h[n] + pi[n] + glu_L[n] + cbp[n]	6.3.5.5		0	1000	0		Arginine and Proline Metabolism	CBPSn	R00575			0	1	0
	CBPtn	carbamoyl phosphate nuclear transport via diffusion	cbp[c] <=> cbp[n]			-1000	1000	0		Transport, Nuclear	CBPtn				0	1	0
	CDPtn	CDP nuclear transport	cdp[c] <=> cdp[n]			-1000	1000	0		Transport, Nuclear	CDPtn				0	1	0
	CITtap	citrate/malate antiport into peroxisome	mal_L[c] + cit[x] <=> mal_L[x] + cit[c]			-1000	1000	0		Transport, Peroxisomal	CITtap				0	1	0
	CITtcp	citrate/isocitrate antiport into peroxisome	icit[x] + cit[c] <=> icit[c] + cit[x]			-1000	1000	0		Transport, Peroxisomal	CITtcp				0	1	0
	CMPN	CMP nucleosidase	h2o[c] + cmp[c] => r5p[c] + csn[c]	3.2.2.10		0	1000	0		Nucleotide Metabolism	CMPN	R00510			0	1	0
	CO2tp	CO2 peroxisomal transport	co2[c] <=> co2[x]			-1000	1000	0		Transport, Peroxisomal	CO2tp				0	1	0
	COAtn	coenzyme A transport, nuclear	coa[c] <=> coa[n]			-1000	1000	0		Transport, Nuclear	COAtn				0	1	0
	CRNtp	carnitine transport into peroxsiome	crn[c] => crn[x]			0	1000	0		Transport, Peroxisomal	CRNtp				0	1	0
	CYSTtp	cystathione peroxisomal transport	cyst_L[c] <=> cyst_L[x]			-1000	1000	0		Transport, Peroxisomal	CYSTtp				0	1	0
	DADPtn	DADP nuclear transport	dadp[c] <=> dadp[n]			-1000	1000	0		Transport, Nuclear	DADPtn				0	1	0
	DANNt2	7,8-Diaminononanoate reversible transport via proton symport	h[e] + dann[e] <=> h[c] + dann[c]			-1000	1000	0		Transport, Extracellular	DANNt2				0	1	0
	DCDPtn	dCDP nuclear transport	dcdp[c] <=> dcdp[n]			-1000	1000	0		Transport, Nuclear	DCDPtn				0	1	0
	DDPAm	2-deoxy-D-arabino-heptulosonate 7-phosphate synthetase, mitochondrial	h2o[m] + pep[m] + e4p[m] => pi[m] + 2dda7p[m]	4.1.2.15		0	1000	0		Tyrosine, Tryptophan, and Phenylalanine Metabolism	DDPAm	R01826			0	1	0
	DESAT14	Myristicoyl-CoA desaturase (n-C14:0CoA -> n-C14:1CoA)	h[c] + o2[c] + nadph[c] + tdcoa[c] => 2 h2o[c] + nadp[c] + tdecoa[c]	1.3.1.38		0	1000	0		Fatty Acid Biosynthesis	DESAT14	R03989			0	1	0
	DESAT18_2	Octadecenoyl-CoA desaturase (n-C18:1CoA -> n-C18:2CoA)	h[c] + o2[c] + nadph[c] + odecoa[c] => 2 h2o[c] + nadp[c] + ocdycacoa[c]	1.14.19.1	PAS_chr2-1_0072	0	1000	0		Fatty Acid Degradation	DESAT18_2				0	1	0
	DGDPtn	dGDP nuclear transport	dgdp[c] <=> dgdp[n]			-1000	1000	0		Transport, Nuclear	DGDPtn				0	1	0
	DGGH	alpha-D-glucoside glucohydrase	h2o[c] + 6dg[c] => glc_D[c] + gal[c]	3.2.1.20		0	1000	0		Galactose Metabolism	DGGH				0	1	0
	DIAT	diamine transaminase	accoa[c] + sprm[c] => h[c] + coa[c] + N1sprm[c]	2.6.1.29		0	1000	0		Tyrosine, Tryptophan, and Phenylalanine Metabolism	DIAT				0	1	0
	DNTPPA	Dihydroneopterin triphosphate pyrophosphatase	h2o[c] + ahdt[c] => ppi[c] + h[c] + dhpmp[c]	3.6.1.-		0	1000	0		Folate Metabolism	DNTPPA	R04638			0	1	0
	DOLPt2er	dolichol phosphate endoplasmic reticular transport via proton symport	h[c] + dolp[c] <=> dolp[r] + h[r]			-1000	1000	0		Transport, ER	DOLPt2er				0	1	0
	DPCOAKm	dephospho-CoA kinase, mitochondrial	atp[m] + dpcoa[m] => h[m] + adp[m] + coa[m]	2.7.1.24		0	1000	0		Vitamin and cofactor biosynthesis	DPCOAKm	R00130			0	1	0
	DUMPtn	dUMP nuclear transport	dump[c] <=> dump[n]			-1000	1000	0		Transport, Nuclear	DUMPtn				0	1	0
	E4HGLUtm	L-erythro-4-hydroxyglutamate mitochondrial transport via diffusion	e4hglu[c] <=> e4hglu[m]			-1000	1000	0		Transport, Mitochondrial	E4HGLUtm				0	1	0
	E4HGLUtp	L-erythro-4-hydroxyglutamate peroxisomal transport via diffusion	e4hglu[c] <=> e4hglu[x]			-1000	1000	0		Transport, Peroxisomal	E4HGLUtp				0	1	0
	E4Ptm	D-erythrose 4-phosphate mtiochondrial transport via diffusion	e4p[c] <=> e4p[m]			-1000	1000	0		Transport, Mitochondrial	E4Ptm				0	1	0
	FA100tp	fatty acid peroxisomal transport	dca[c] => dca[x]			0	1000	0		Transport, Peroxisomal	FA100tp				0	1	0
	FA120tp	fatty acid peroxisomal transport	ddca[c] => ddca[x]			0	1000	0		Transport, Peroxisomal	FA120tp				0	1	0
	FA80tp	fatty acid peroxisomal transport	octa[c] => octa[x]			0	1000	0		Transport, Peroxisomal	FA80tp				0	1	0
	FMNATm	FMN adenylyltransferase	h[m] + atp[m] + fmn[m] => ppi[m] + fad[m]	2.7.7.2		0	1000	0		Vitamin and cofactor biosynthesis	FMNATm				0	1	0
	FMNRx	FMN reductase	h[c] + nadh[c] + fmn[c] => nad[c] + fmnh2[c]			0	1000	0		Vitamin and cofactor biosynthesis	FMNRx	R05705			0	1	0
	FORtrn	Formate transport, nuclear	for[m] => for[c]			0	1000	0		Transport, Mitochondrial	FORtrn				0	1	0
	FRUK	fructose-1-phosphate kinase	atp[c] + f1p[c] => h[c] + adp[c] + fdp[c]	2.7.1.56		0	1000	0		Fructose and Mannose Metabolism	FRUK	R02071			0	1	0
	FTHFL2	formate-tetrahydrofolate ligase	h2o[c] + atp[c] + 5fthf[c] => h[c] + pi[c] + adp[c] + 10fthf[c]			0	1000	0		Vitamin and cofactor biosynthesis	FTHFL2				0	1	0
	G13MTg	Glycolipid 1,3-alpha-D-mannosyltransferase, Golgi apparatus	gdpmann[g] + m1mpdol[g] => gdp[g] + h[g] + m2mpdol[g]	2.4.1.131	PAS_chr3_1162;PAS_chr2-2_0201;PAS_chr1-4_0050;PAS_chr2-2_0105	0	1000	0		N-Glycan Metabolism	G13MTg				0	1	0
	G16MTg	Glycolipid 1,6-alpha-D-mannosyltransferase, Golgi apparatus	gdpmann[g] + mpdol[g] => gdp[g] + h[g] + m1mpdol[g]	2.4.1.131	PAS_chr3_1162;PAS_chr2-2_0201;PAS_chr1-4_0050;PAS_chr2-2_0105	0	1000	0		N-Glycan Metabolism	G16MTg				0	1	0
	G6PDA	glucosamine-6-phosphate deaminase	h2o[c] + gam6p[c] => nh4[c] + f6p[c]	3.5.99.6	PAS_chr2-1_0626	0	1000	0		Amino sugar and nucleotide sugar Metabolism	G6PDA	R00765			0	1	0
	GDPtg	GDP intracellular transport	gdp[g] <=> gdp[c]			-1000	1000	0		Transport, Golgi Apparatus	GDPtg				0	1	0
	GDPtn	GDP nuclear transport	gdp[c] <=> gdp[n]			-1000	1000	0		Transport, Nuclear	GDPtn				0	1	0
	GGLGH	Galactosylglycerol galactohydrolase	h2o[c] + ggl[c] <=> glyc[c] + gal[c]	3.2.1.22		-1000	1000	0		Galactose Metabolism	GGLGH	R01104			0	1	0
	GLNt2n	glutamine nuclear transport via proton symport	h[c] + gln_L[c] <=> h[n] + gln_L[n]			-1000	1000	0		Transport, Nuclear	GLNt2n				0	1	0
	GLUt2n	glutamate nuclear transport via proton symport	h[c] + glu_L[c] <=> h[n] + glu_L[n]			-1000	1000	0		Transport, Nuclear	GLUt2n				0	1	0
	GLXtp	glyoxylate transport, peroxisomal	glx[c] <=> glx[x]			-1000	1000	0		Transport, Peroxisomal	GLXtp				0	1	0
	GLYAT	glycine C-acetyltransferase	coa[c] + 2aobut[c] => accoa[c] + gly[c]	2.3.1.29		0	1000	0		Glycine and Serine Metabolism	GLYAT	R00371			0	1	0
	GSNK	guanosine kinase	atp[c] + gsn[c] => h[c] + adp[c] + gmp[c]	2.7.1.73		0	1000	0		Nucleotide Metabolism	GSNK	R01228			0	1	0
	GSNtm	guanosine facilated transport in mitochondria	h[c] + gsn[c] <=> h[m] + gsn[m]			0	1000	0		Transport, Mitochondrial	GSNtm				0	1	0
	GUAtm	guanine mitochondrial transport via diffusion	gua[c] <=> gua[m]			-1000	1000	0		Transport, Mitochondrial	GUAtm				0	1	0
	H2O2tn	hydrogen peroxide nuclear transport	h2o2[c] <=> h2o2[n]			-1000	1000	0		Transport, Nuclear	H2O2tn				0	1	0
	HCYSt2p	Homocysteine peroxisomal transport via proton symport	h[c] + hcys_L[c] <=> h[x] + hcys_L[x]			-1000	1000	0		Transport, Peroxisomal	HCYSt2p				0	1	0
	HYPOE	hypothetical enyme	h2o[c] + pyam5p[c] => pi[c] + pydam[c]	3.1.3.74	PAS_chr1-4_0144;PAS_chr2-1_0273	0	1000	0		Pyridoxine Metabolism	HYPOE	R02494			0	1	0
	IND3ACtm	indole-3-acetate mitochondrial transport via diffusion	ind3ac[c] <=> ind3ac[m]			-1000	1000	0		Transport, Mitochondrial	IND3ACtm				0	1	0
	INSK	insosine kinase	atp[c] + ins[c] => h[c] + adp[c] + imp[c]	2.7.1.73		0	1000	0		Nucleotide Metabolism	INSK	R01131			0	1	0
	Kt2	potassium transport in via proton symport	h[e] + k[e] <=> h[c] + k[c]			-1000	1000	0		Transport, Extracellular	Kt2				0	1	0
	LCAD	lactaldehyde dehydrogenase	h2o[c] + nad[c] + lald_L[c] => 2 h[c] + nadh[c] + lac_L[c]	1.2.1.21		0	1000	0		Other Amino Acid Metabolism	LCAD	R01446			0	1	0
	L_LACtm	L-lactate transport, mitochondrial	h[c] + lac_L[c] <=> h[m] + lac_L[m]			0	1000	0		Transport, Mitochondrial	L_LACtm				0	1	0
	LYSt2m	Lysine mitochondrial transport via proton symport	h[c] + lys_L[c] <=> h[m] + lys_L[m]			0	1000	0		Transport, Mitochondrial	LYSt2m				0	1	0
	HISt2m	histidine mitochondrial transport via proton symport	h[c] + his_L[c] <=> h[m] + his_L[m]			0	1000	0		Transport, Mitochondrial	HISt2m				0	1	0
	MALOAAtp	malate/oxaloacetate shuttle	oaa[c] + mal_L[x] <=> mal_L[c] + oaa[x]			-1000	1000	0		Transport, Peroxisomal	MALOAAtp				0	1	0
	MANNANter	mannan endoplasmic reticulum transport via diffusion	mannan[c] <=> mannan[r]			-1000	1000	0		Transport, ER	MANNANter				0	1	0
	MELIBt2	melibiose transport in via symport	h[e] + melib[e] => h[c] + melib[c]			0	1000	0		Transport, Extracellular	MELIBt2				0	1	0
	MGSA	methylglyoxal synthase	dhap[c] => pi[c] + mthgxl[c]	4.2.3.3		0	1000	0		Pyruvate Metabolism	MGSA	R01016			0	1	0
	MINOHPtn	inositol hexakisphosphate nuclear transport (diffusion)	minohp[c] <=> minohp[n]			-1000	1000	0		Transport, Nuclear	MINOHPtn				0	1	0
	NABTNO	N4-Acetylaminobutanal:NAD+ oxidoreductase	h2o[c] + nad[c] + n4abutn[c] => 2 h[c] + nadh[c] + 4aabutn[c]	1.2.1.3		0	1000	0		Arginine and Proline Metabolism	NABTNO	R05050			0	1	0
	NADNm	NAD nucleosidase, mitochondrial	h2o[m] + nad[m] => h[m] + ncam[m] + adprib[m]	3.2.2.5		0	1000	0		NAD Biosynthesis	NADNm	R00102			0	1	0
	NADPPPSm	NADP phosphatase	h2o[m] + nadp[m] => pi[m] + nad[m]	3.1.3.-		0	1000	0		NAD Biosynthesis	NADPPPSm	R00118			0	1	0
	NADtn	NAD transport, nuclear through pores	nad[n] <=> nad[c]			-1000	1000	0		Transport, Nuclear	NADtn				0	1	0
	NDP4	nucleoside-diphosphatase (dGDP)	h2o[c] + dgdp[c] => h[c] + pi[c] + dgmp[c]	3.6.1.6		0	1000	0		Nucleotide Metabolism	NDP4				0	1	0
	NH4tn	ammonia nuclear transport	nh4[c] <=> nh4[n]			-1000	1000	0		Transport, Nuclear	NH4tn				0	1	0
	NMNt2m	NMN mitochondrial transport via proton symport	h[c] + nmn[c] <=> h[m] + nmn[m]			0	1000	0		Transport, Mitochondrial	NMNt2m				0	1	0
	NMNt2p	NMN peroxisomal transport via proton symport	h[c] + nmn[c] <=> h[x] + nmn[x]			-1000	1000	0		Transport, Peroxisomal	NMNt2p				0	1	0
	NTD10	5'-nucleotidase (XMP)	h2o[c] + xmp[c] => pi[c] + xtsn[c]	3.1.3.5		0	1000	0		Nucleotide Metabolism	NTD10	R02719			0	1	0
	NTD3	5'-nucleotidase (dCMP)	h2o[c] + dcmp[c] => pi[c] + dcyt[c]	3.1.3.5		0	1000	0		Nucleotide Metabolism	NTD3	R01664			0	1	0
	NTD5	5'-nucleotidase (dTMP)	h2o[c] + dtmp[c] => pi[c] + thymd[c]	3.1.3.5		0	1000	0		Nucleotide Metabolism	NTD5	R01569			0	1	0
	NTD7	5'-nucleotidase (AMP)	h2o[c] + amp[c] => pi[c] + adn[c]	3.1.3.5		0	1000	0		Nucleotide Metabolism	NTD7	R00183			0	1	0
	NTP4	nucleoside-triphosphatase (dGTP)	h2o[c] + dgtp[c] => h[c] + pi[c] + dgdp[c]	3.6.1.15	PAS_chr1-1_0063	0	1000	0		Nucleotide Metabolism	NTP4				0	1	0
	OBDHc	2-Oxobutanoate dehydrogenase, cytosolic	nad[m] + coa[m] + 2obut[m] => co2[m] + nadh[m] + ppcoa[m]	1.2.7.2		0	1000	0		Glycine and Serine Metabolism	OBDHc	R06987			0	1	0
	PAK_PP	phosphatidate kinase, yeast-specific	atp[c] + pa_SC[c] => adp[c] + dagpy_SC[c]			0	1000	0		Phospholipid Metabolism	PAK_PP				0	1	0
	PAN4Ptm	panthetheine 4'-phosphate reversible mitochondrial transport	pan4p[c] <=> pan4p[m]			-1000	1000	0		Transport, Mitochondrial	PAN4Ptm				0	1	0
	PAPtm	Adenosine 3',5'-bisphosphate mitochondrial transport	pap[c] <=> pap[m]			-1000	1000	0		Transport, Mitochondrial	PAPtm				0	1	0
	PHCHGS	L-1-Pyrroline-3-hydroxy-5-carboxylate spontaneous conversion to L-4-Hydroxyglutamate semialdehyde	h2o[m] + h[m] + 1p3h5c[m] <=> 4hglusa[m]			-1000	1000	0		Arginine and Proline Metabolism	PHCHGS	R04443			0	1	0
	PHEt2m	Phenylalanine mitochondrial transport via proton symport	h[m] + phe_L[m] <=> h[c] + phe_L[c]			-1000	0	0		Transport, Mitochondrial	PHEt2m				0	1	0
	PI3P4K_PP	phosphatidylinositol-3-phosphate 4-kinase, yeast-specific	atp[c] + pi3p[c] => h[c] + adp[c] + ptd134bp_SC[c]			0	1000	0		Inositol phosphate Metabolism	PI3P4K_PP				0	1	0
	PIt2n	phosphate nuclear transport via proton symport	h[c] + pi[c] <=> h[n] + pi[n]			-1000	1000	0		Transport, Nuclear	PIt2n				0	1	0
	PIt2p	phosphate peroxisomal transport via proton symport	h[c] + pi[c] <=> h[x] + pi[x]			-1000	1000	0		Transport, Peroxisomal	PIt2p				0	1	0
	PNP	purine-nucleoside phosphorylase	pi[c] + rnam[c] <=> h[c] + ncam[c] + r1p[c]	2.4.2.1		-1000	1000	0		NAD Biosynthesis	PNP	R02294			0	1	0
	PPND	prephenate dehydrogenase	nad[c] + pphn[c] => co2[c] + nadh[c] + 34hpp[c]	1.3.1.12		0	1000	0		Tyrosine, Tryptophan, and Phenylalanine Metabolism	PPND	R01728			0	1	0
	PRPPtm	PRPP reversible transport, mitochondrial	prpp[c] <=> prpp[m]			-1000	1000	0		Transport, Mitochondrial	PRPPtm				0	1	0
	PTD1INOtn_SC	phosphatidyl-1D-myo-insoitol nuclear transport, yeast-specific	ptd1ino_SC[c] <=> ptd1ino_SC[n]			-1000	1000	0		Transport, Nuclear	PTD1INOtn_SC				0	1	0
	PTPATim	panthetheine-phosphate adenylyltransferase	h[m] + atp[m] + pan4p[m] => ppi[m] + dpcoa[m]	2.7.7.3		0	1000	0		Pantothenate and COA Biosynthesis	PTPATim	R03035			0	1	0
	PYDAMK	pyridoxamine kinase	atp[c] + pydam[c] => h[c] + adp[c] + pyam5p[c]	2.7.1.35	PAS_chr1-4_0144;PAS_chr2-1_0273	0	1000	0		Pyridoxine Metabolism	PYDAMK	R02493			0	1	0
	PYDXK	pyridoxal kinase	atp[c] + pydx[c] => h[c] + adp[c] + pydx5p[c]	2.7.1.35	PAS_chr1-4_0144;PAS_chr2-1_0273	0	1000	0		Pyridoxine Metabolism	PYDXK	R00174			0	1	0
	PYDXNK	pyridoxine kinase	atp[c] + pydxn[c] => h[c] + adp[c] + pdx5p[c]	2.7.1.35	PAS_chr1-4_0144;PAS_chr2-1_0273	0	1000	0		Pyridoxine Metabolism	PYDXNK	R01909			0	1	0
	PYNP2r	pyrimidine-nucleoside phosphorylase (uracil)	pi[c] + uri[c] <=> ura[c] + r1p[c]	2.4.2.2		-1000	1000	0		Nucleotide Metabolism	PYNP2r	R01876			0	1	0
	PYRt2p	pyruvate peroxisomal transport via proton symport	h[c] + pyr[c] <=> h[x] + pyr[x]			-1000	1000	0		Transport, Peroxisomal	PYRt2p				0	1	0
	QULNtm	Quinolinate reversible mitochondrial transport	quln[c] <=> quln[m]			-1000	1000	0		Transport, Mitochondrial	QULNtm				0	1	0
	RIBFLVtm	Riboflavin reversible mitochondrial transport	ribflv[c] <=> ribflv[m]			0	1000	0		Transport, Mitochondrial	RIBFLVtm				0	1	0
	SHSL1	O-succinylhomoserine lyase (L-cysteine)	cys_L[c] + suchms[c] => h[c] + succ[c] + cyst_L[c]	4.2.99.9		0	1000	0		Methionine Metabolism	SHSL1	R03260			0	1	0
	SHSL4r	O-succinylhomoserine lyase (elimination), reversible	h2o[c] + suchms[c] <=> h[c] + nh4[c] + succ[c] + 2obut[c]	4.2.99.9		-1000	1000	0		Methionine Metabolism	SHSL4r	R00999			0	1	0
	SPMDAT1	Spermidine acetyltransferase	accoa[c] + spmd[c] => h[c] + coa[c] + N1aspmd[c]	2.3.1.57		0	1000	0		Tyrosine, Tryptophan, and Phenylalanine Metabolism	SPMDAT1				0	1	0
	SUCRt2	sucrose transport in via proton symport	h[e] + sucr[e] => h[c] + sucr[c]			0	1000	0		Transport, Extracellular	SUCRt2				0	1	0
	TMDK1	thymidine kinase (ATP:thymidine)	atp[c] + thymd[c] => h[c] + adp[c] + dtmp[c]	2.7.1.21		0	1000	0		Nucleotide Metabolism	TMDK1	R01567			0	1	0
	TMN	thiaminase	h2o[c] + thm[c] => h[c] + 4mhetz[c] + 4ahmmp[c]	3.5.99.2		0	1000	0		Thiamine Metabolism	TMN	R02133			0	1	0
	MPK	thiamine-phosphate kinase	atp[c] + thmmp[c] <=> adp[c] + thmpp[c]	2.7.4.16		-1000	1000	0		Thiamine Metabolism	MPK	R00617			0	1	0
	TREHv	alpha,alpha-trehalase (vacuolar)	h2o[v] + tre[v] => 2 glc_D[v]	3.2.1.28		0	1000	0		Carbohydrate Metabolism	TREHv	R00010			0	1	0
	TRPt2m	tryptophan mitochondrial transport via proton symport	h[c] + trp_L[c] <=> h[m] + trp_L[m]			0	1000	0		Transport, Mitochondrial	TRPt2m				0	1	0
	TYRt2m	tyrosine mitochondrial transport via proton symport	h[c] + tyr_L[c] <=> h[x] + tyr_L[x]			-1000	1000	0		Transport, Peroxisomal	TYRt2m				0	1	0
	UMPtn	UMP nuclear transport	ump[c] <=> ump[n]			-1000	1000	0		Transport, Nuclear	UMPtn				0	1	0
	XYLTD_D	xylitol dehydrogenase (D-xyulose-forming)	nad[c] + xylt[c] => h[c] + nadh[c] + xylu_D[c]	1.1.1.9		0	1000	0		Sugar alcohol and other sugar Metabolism	XYLTD_D	R08196			0	1	0
	ACOHT	Acetyl-CoA:alcohol O-acetyltransferase	accoa[c] + etoh[c] => coa[c] + aces[c]	2.3.1.84		0	1000	0			ACOHT	R00627			0	1	0
	NFORTYRS	N-Formyl-tyrosine synthase	tyr_L[c] + 10fthf[c] => h[c] + thf[c] + Nfortyr[c]			0	1000	0		Folate Metabolism	NFORTYRS				0	1	0
	COAHLm	acyl carrier Protein synthase, mitochondrial	h2o[m] + coa[m] => 2 h[m] + pan4p[m] + pap[m]			0	1000	0		Pantothenate and CoA biosynthesis	COAHLm				0	1	0
	PSPH1Pter	Pytosphingosine 1-phosphate transport into ER	psph1p[c] => psph1p[r]			0	1000	0		Transport, ER	PSPH1Pter				0	1	0
	SPH1Pter	sph1p transport	sph1p[c] => sph1p[r]			0	1000	0		Transport, ER	SPH1Pter				0	1	0
	2MBACt	2-methylbutyl transport (extracellular)	2mbac[c] => 2mbac[e]			0	1000	0		Transport, Extracellular	2MBACt				0	1	0
	ACESt	Acetyl-CoA:alcohol O-acetyltransferase	aces[c] => aces[e]			0	1000	0		Transport, Extracellular	ACESt				0	1	0
	IAMACt	Isoamyl acetate transport	iamac[c] => iamac[e]			0	1000	0		Transport, Extracellular	IAMACt				0	1	0
	IBUTACt	isobutyl acetate transport	ibutac[c] => ibutac[e]			0	1000	0		Transport, Extracellular	IBUTACt				0	1	0
	PHEACt	Phenethyl acetate transport	pheac[c] => pheac[e]			0	1000	0		Transport, Extracellular	PHEACt				0	1	0
	TAURt	Taurine transport	taur[c] <=> taur[e]			-1000	1000	0		Transport, Extracellular	TAURt				0	1	0
	FRDPtm	Farnesyl diphosphate transport into mitochondria	frdp[c] <=> frdp[m]			-1000	1000	0		Transport, Mitochondrial	FRDPtm				0	1	0
	AMPtn	AMP transport via diffusion (cytosol to nucleus)	amp[n] <=> amp[c]			-1000	1000	0		Transport, Nuclear	AMPtn				0	1	0
	ASPt5n	L-aspartate nuclear transport via diffusion	asp_L[n] <=> asp_L[c]			-1000	1000	0		Transport, Nuclear	ASPt5n		No reactions in nucelus involving L-aspartate (asp-L), and no gene encoding for specific transporter (transport via diffusion)		0	1	0
	MI145Ptn	1D-myo-Inositol 1,4,5-phosphate transport into nucleus	mi145p[c] <=> mi145p[n]			-1000	1000	0		Transport, Nuclear	MI145Ptn				0	1	0
	PI4Ptn	1-Phosphatidyl-1D-myo-inositol 4-phosphate nuclear transport	pi4p[c] <=> pi4p[n]			-1000	1000	0		Transport, Nuclear	PI4Ptn				0	1	0
	23CAMPH	Cyclic phosphodiesterase	h2o[c] + 23camp[c] => h[c] + amp2p[c]			0	1000	0		Nucleotide Metabolism	23CAMPH				0	1	0
	AC2MBTOHT	Alcohol Acetyltransferase (2-methylbutanol)	accoa[c] + 2mbtoh[c] => coa[c] + 2mbac[c]			0	1000	0			AC2MBTOHT				0	1	0
	AC2PHETOHT	Alcohol Acetyltransferase (Phenylethanol alcohol)	accoa[c] + 2phetoh[c] => coa[c] + pheac[c]			0	1000	0			AC2PHETOHT				0	1	0
	ACIAMOHT	Isoamyl acetate-hydrolyzing esterase	accoa[c] + iamoh[c] => coa[c] + iamac[c]			0	1000	0			ACIAMOHT				0	1	0
	ACIBUTOHT	Isobutyl acetate-hydrolyzing esterase	accoa[c] + ibutoh[c] => coa[c] + ibutac[c]			0	1000	0			ACIBUTOHT				0	1	0
	PECTH	Pectin hydrolase	h2o[e] + pectin[e] => galur[e]			0	1000	0			PECTH				0	1	0
	5AOPt2	5-Aminolevulinate transport in via proton symport	h[e] + 5aop[e] => h[c] + 5aop[c]			0	1000	0		Transport, Extracellular	5AOPt2				1	0	0
	ABUTt2r	4-aminobutyrate reversible transport in via proton symport	h[e] + 4abut[e] <=> h[c] + 4abut[c]		PAS_chr2-1_0129;PAS_chr3_0511	-1000	1000	0		Transport, Extracellular	ABUTt2r				1	0	0
	AKGt2r	2-oxoglutarate reversible transport via symport	h[e] + akg[e] <=> h[c] + akg[c]			-1000	1000	0		Transport, Extracellular	AKGt2r				1	0	0
	ARAB1D1	D-arabinose 1-dehydrogenase (NAD-dependent)	nad[c] + arab_D[c] => h[c] + nadh[c] + Dara14lac[c]	1.1.1.117	PAS_chr2-1_0775	0	1000	0		Arabinose Metabolism	ARAB1D1	R01574			1	0	0
	CBASPtn	N-carbomoyl-L-aspartate transport, diffusion	cbasp[n] <=> cbasp[c]			-1000	1000	0		Transport, Nuclear	CBASPtn		No reactions in nucleus involving N-carbomoyl-L-aspartate.		1	0	0
	CERH124	Ceramide-1 hydroxylase (24C)	h[c] + o2[c] + nadph[c] + cer1_24[c] => h2o[c] + nadp[c] + cer2_24[c]	1.14.13.169	PAS_chr3_0425	0	1000	0		Sphingolipid Metabolism	CERH124	R06526			1	0	0
	CERH126	Ceramide-1 hydroxylase (26C)	h[c] + o2[c] + nadph[c] + cer1_26[c] => h2o[c] + nadp[c] + cer2_26[c]	1.14.13.169	PAS_chr3_0425	0	1000	0		Sphingolipid Metabolism	CERH126	R06526			1	0	0
	CERS2d24	Ceramide-2' synthase (24C)	h[c] + o2[c] + nadph[c] + cer1_24[c] => h2o[c] + nadp[c] + cer2d_24[c]		PAS_chr3_0535	0	1000	0		Sphingolipid Metabolism	CERS2d24				1	0	0
	CERS2d26	Ceramide-2' synthase (26C)	h[c] + o2[c] + nadph[c] + cer1_26[c] => h2o[c] + nadp[c] + cer2d_26[c]		PAS_chr3_0535	0	1000	0		Sphingolipid Metabolism	CERS2d26				1	0	0
	CERS324	Ceramide-3 synthase (24C)	h[c] + o2[c] + nadph[c] + cer2_24[c] => h2o[c] + nadp[c] + cer3_24[c]		PAS_chr3_0535	0	1000	0		Sphingolipid Metabolism	CERS324				1	0	0
	CERS326	Ceramide-3 synthase (26C)	h[c] + o2[c] + nadph[c] + cer2_26[c] => h2o[c] + nadp[c] + cer3_26[c]		PAS_chr3_0535	0	1000	0		Sphingolipid Metabolism	CERS326				1	0	0
	CITt2r	citrate reversible transport via symport	h[e] + cit[e] <=> h[c] + cit[c]			-1000	1000	0		Transport, Extracellular	CITt2r				1	0	0
	CYOR_u6m	ubiquinol-6 cytochrome c reductase	2 h[m] + 2 ficytC[m] + q6h2[m] => 2 focytC[m] + q6[m] + 4 h[i]	1.10.2.2	PAS_chr2-1_0850:PAS_chr1-1_0322:PAS_chr1-1_0322:PAS_chr1-4_0313:PAS_chr4_0018	0	1000	0		Oxidative Phosphorylation	CYOR_u6m	R02161			1	0	0
	DNMPPA	Dihydroneopterin monophosphate dephosphorylase	h2o[c] + dhpmp[c] => pi[c] + dhnpt[c]		PAS_chr4_0405	0	1000	0		Folate Metabolism	DNMPPA	R04621			1	0	0
	FACOAL240p	fatty-acid--CoA ligase (n-C24:0), peroxisomal	coa[x] + atp[x] + ttc[x] <=> ppi[x] + amp[x] + ttccoa[x]	6.2.1.3	PAS_chr1-4_0080	0	1000	0		Fatty Acid Biosynthesis	FACOAL240p				1	0	0
	FACOAL260p	fatty-acid--CoA ligase (n-C26:0), peroxisomal	coa[x] + atp[x] + hexc[x] <=> ppi[x] + amp[x] + hexccoa[x]	6.2.1.3	PAS_chr1-4_0080	0	1000	0		Fatty Acid Biosynthesis	FACOAL260p				1	0	0
	FAO182p_even_even	Fatty acid oxidation	8 o2[x] + 8 h2o[x] + 8 coa[x] + 8 nad[x] + ocdycacoa[x] + 2 nadph[x] => 8 h2o2[x] + 9 accoa[x] + 6 h[x] + 8 nadh[x] + 2 nadp[x]		PAS_chr1-4_0538;PAS_chr1-4_0663;PAS_chr3_0975;PAS_chr2-2_0267;PAS_chr2-1_0776	0	1000	0		Fatty Acid Degradation	FAO182p_even_even				1	0	0
	FAO182p_even_odd	Fatty acid oxidation	7 o2[x] + 8 h2o[x] + 8 coa[x] + 8 nad[x] + ocdycacoa[x] + nadph[x] => 7 h2o2[x] + 9 accoa[x] + 7 h[x] + 8 nadh[x] + nadp[x]		PAS_chr1-4_0538;PAS_chr1-4_0663;PAS_chr3_0975;PAS_chr2-2_0267;PAS_chr2-1_0776	0	1000	0		Fatty Acid Degradation	FAO182p_even_odd				1	0	0
	FAO182p_odd_odd	Fatty acid oxidation	6 o2[x] + 8 h2o[x] + 8 coa[x] + 8 nad[x] + ocdycacoa[x] => 6 h2o2[x] + 9 accoa[x] + 8 h[x] + 8 nadh[x]		PAS_chr1-4_0538;PAS_chr1-4_0663;PAS_chr2-2_0267;PAS_chr2-1_0776	0	1000	0		Fatty Acid Degradation	FAO182p_odd_odd				1	0	0
	OCDCYAt	Octadecynoate (n-C18:2) transport in via uniport	ocdcya[e] => ocdcya[c]			0	1000	0		Transport, Extracellular	OCDCYAt				1	0	0
	PAPt	PAP reversible uniport	pap[e] <=> pap[c]			-1000	1000	0		Transport, Extracellular	PAPt				1	0	0
	PDE2	3',5'-cyclic-nucleotide phosphodiesterase	h2o[c] + 35cdamp[c] => h[c] + damp[c]	3.1.4.17	PAS_FragB_0008	0	1000	0		Nucleotide Metabolism	PDE2				1	0	0
	pla2_2e	phospholipase B (phosphatidylcholine), yeast-specific (extracellular)	h2o[e] + pc_SC[e] => h[e] + faR[e] + 1agpc_SC[e]	3.1.1.4	PAS_chr4_0153;PAS_chr2-1_0466	0	1000	0		Phospholipid Metabolism	pla2_2e	R01313			1	0	0
	SBTD_D2	D-sorbitol dehydrogenase (D-fructose producing)	nad[c] + sbt_D[c] => h[c] + nadh[c] + fru[c]	1.1.1.14	PAS_chr1-1_0490	0	1000	0		Alternate Carbon Metabolism	SBTD_D2	R00875			1	0	0
	SBTD_L	L-sorbitol dehydrogenase (L-sorbose-producing)	nad[c] + sbt_L[c] => h[c] + nadh[c] + srb_L[c]	1.1.1.14	PAS_chr1-1_0490	0	1000	0		Alternate Carbon Metabolism	SBTD_L	R00875			1	0	0
	SBTR	D-sorbitol reductase	h[c] + glc_D[c] + nadph[c] => nadp[c] + sbt_D[c]	1.1.1.21	PAS_chr3_0744	0	1000	0		Alternate Carbon Metabolism	SBTR	R01787			1	0	0
	PDXPHT	pyridoxal phosphatase	h2o[c] + pydx5p[c] => pi[c] + pydx[c]		PAS_chr1-4_0144;PAS_chr2-1_0273	0	1000	0		Pyridoxine Metabolism	PDXPHT	R00173			1	0	0
	E4PDH	erythrose-4-phosphate dehydrogenase	h2o[c] + 2 nad[c] + e4p[c] <=> 3 h[c] + 2 nadh[c] + ohpb[c]			-1000	1000	0		Pyridoxine Metabolism	E4PDH	R01825			1	0	0
	EPISTESTH_Ppe	episterol ester hydrolase, yeast-specific (extracellular)	h2o[e] + epistest_SC[e] => h[e] + faR[e] + epist[e]		PAS_chr2-1_0409	0	1000	0		Sterol Metabolism	EPISTESTH_Ppe	R02115			1	0	0
	ERGSTESTH_Ppe	ergosterol ester hydrolase, yeast-specific (extracellular)	h2o[e] + ergstest_SC[e] => h[e] + faR[e] + ergst[e]		PAS_chr2-1_0409	0	1000	0		Sterol Metabolism	ERGSTESTH_Ppe	R02115			1	0	0
	FECOSTESTH_Ppe	fecosterol ester hydrolase, yeast-specific (extracellular	h2o[e] + fecostest_SC[e] => h[e] + faR[e] + fecost[e]		PAS_chr2-1_0409	0	1000	0		Sterol Metabolism	FECOSTESTH_Ppe	R02115			1	0	0
	LANOSTESTH_Ppe	lanosterol ester hydrolase, yeast-specific (extracellular)	h2o[e] + lanostest_SC[e] => h[e] + faR[e] + lanost[e]		PAS_chr2-1_0409	0	1000	0		Sterol Metabolism	LANOSTESTH_Ppe	R02115			1	0	0
	ZYMSTESTH_Ppe	zymosterol ester hydrolase, yeast-specific (extracellular)	h2o[e] + zymstest_SC[e] => h[e] + faR[e] + zymst[e]		PAS_chr2-1_0409	0	1000	0		Sterol Metabolism	ZYMSTESTH_Ppe	R02115			1	0	0
	plbpc_ppe2	phospholipase B (1-Acyl-sn-glycerol-3-phosphocholine), yeast-specific (extracellular)	h2o[e] + 1agpc_SC[e] => h[e] + faR[e] + g3pc[e]		PAS_chr4_0153;PAS_chr1-1_0009	0	1000	0		Phospholipid Metabolism	plbpc_ppe2	R02746			1	0	0
	CERS124er	Ceramide-1 synthase (24C), endoplasmic reticular	sphgn[r] + ttccoa[r] => h[r] + coa[r] + cer1_24[r]	2.3.1.24	PAS_chr1-1_0358;PAS_chr2-2_0252	0	1000	0		Sphingolipid Metabolism	CERS124er	R06517			1	0	0
	CERS126er	Ceramide-1 synthase (26C), endoplasmic reticular	sphgn[r] + hexccoa[r] => h[r] + coa[r] + cer1_26[r]	2.3.1.24	PAS_chr1-1_0358;PAS_chr2-2_0252	0	1000	0		Sphingolipid Metabolism	CERS126er	R06517			1	0	0
	CERASE124er	alkaline ceramidase (ceramide-1), endoplasmic reticulum	h[r] + coa[r] + cer1_24[r] => sphgn[r] + ttccoa[r]	3.5.1.23	PAS_chr2-2_0252	0	1000	0		Sphingolipid Metabolism	CERASE124er	R06518			1	0	0
	CERASE126er	alkaline ceramidase (ceramide-1), endoplasmic reticulum	h[r] + coa[r] + cer1_26[r] => sphgn[r] + hexccoa[r]	3.5.1.23	PAS_chr2-2_0252	0	1000	0		Sphingolipid Metabolism	CERASE126er	R06518			1	0	0
	CERASE224er	alkaline ceramidase (ceramide-2), endoplasmic reticulum	h[r] + coa[r] + cer2_24[r] => ttccoa[r] + psphings[r]	3.5.1.23	PAS_chr2-2_0252	0	1000	0		Sphingolipid Metabolism	CERASE224er	R06518			1	0	0
	CERASE226er	alkaline ceramidase (ceramide-2), endoplasmic reticulum	h[r] + coa[r] + cer2_26[r] => hexccoa[r] + psphings[r]	3.5.1.23	PAS_chr2-2_0252	0	1000	0		Sphingolipid Metabolism	CERASE226er	R06518			1	0	0
	PTE12x	peroxisomal acyl-CoA thioesterase	h2o[x] + ttccoa[x] => coa[x] + h[x] + ttc[x]		PAS_chr2-1_0545	0	1000	0		Fatty Acid Degradation	PTE12x				1	0	0
	MN1PP	mannose-1-phosphate phosphatase	h2o[c] + mnl1p[c] => pi[c] + mnl[c]			0	1000	0		Fructose and Mannose Metabolism	MN1PP				1	0	0
	MN6PR	mannose 6-phosphate reductase	h[c] + nadph[c] + man6p[c] => nadp[c] + mnl1p[c]			0	1000	0		Fructose and Mannose Metabolism	MN6PR				1	0	0
	MNDH	mannitol dehydrogenase	nad[c] + mnl[c] => h[c] + nadh[c] + man[c]			0	1000	0		Fructose and Mannose Metabolism	MNDH				1	0	0
	PDX5PSYN	pyridoxine 5'-phosphate synthase	nad[c] + pyr[c] + g3p[c] + phthr[c] => 2 h2o[c] + pi[c] + 2 co2[c] + nadh[c] + pdx5p[c]			0	1000	0		Pyridoxine Metabolism	PDX5PSYN				1	0	0
	CERS224er	Ceramide-2 synthase (24C), endoplasmic reticular	ttccoa[r] + psphings[r] => h[r] + coa[r] + cer2_24[r]		PAS_chr1-1_0358;PAS_chr2-2_0252	0	1000	0		Sphingolipid Metabolism	CERS224er				1	0	0
	CERS226er	Ceramide-2 synthase (26C), endoplasmic reticular	hexccoa[r] + psphings[r] => h[r] + coa[r] + cer2_26[r]		PAS_chr1-1_0358;PAS_chr2-2_0252	0	1000	0		Sphingolipid Metabolism	CERS226er				1	0	0
	IPC124PLC_PP	inositol phosphorylceramide, ceramide-1 (24C) phospholipase C	h2o[c] + ipc124_SC[c] => h[c] + mi1p_D[c] + cer1_24[c]		PAS_chr4_0866	0	1000	0		Sphingolipid Metabolism	IPC124PLC_PP				1	0	0
	IPC126PLC_PP	inositol phosphorylceramide, ceramide-1 (26C) phospholipase C	h2o[c] + ipc126_SC[c] => h[c] + mi1p_D[c] + cer1_26[c]		PAS_chr4_0866	0	1000	0		Sphingolipid Metabolism	IPC126PLC_PP				1	0	0
	IPC224PLC_PP	inositol phosphorylceramide, ceramide-2 (24C) phospholipase C	h2o[c] + ipc224_SC[c] => h[c] + mi1p_D[c] + cer2_24[c]		PAS_chr4_0866	0	1000	0		Sphingolipid Metabolism	IPC224PLC_PP				1	0	0
	IPC226PLC_PP	inositol phosphorylceramide, ceramide-2 (26C) phospholipase C	h2o[c] + ipc226_SC[c] => h[c] + mi1p_D[c] + cer2_26[c]		PAS_chr4_0866	0	1000	0		Sphingolipid Metabolism	IPC226PLC_PP				1	0	0
	IPC324PLC_PP	inositol phosphorylceramide, ceramide-3 (24C) phospholipase C	h2o[c] + ipc324_SC[c] => h[c] + mi1p_D[c] + cer3_24[c]		PAS_chr4_0866	0	1000	0		Sphingolipid Metabolism	IPC324PLC_PP				1	0	0
	IPC326PLC_PP	inositol phosphorylceramide, ceramide-3 (26C) phospholipase C	h2o[c] + ipc326_SC[c] => h[c] + mi1p_D[c] + cer3_26[c]		PAS_chr4_0866	0	1000	0		Sphingolipid Metabolism	IPC326PLC_PP				1	0	0
	IPCS124_PP	Inositol phosphorylceramide synthase (ceramide-1, 24C), yeast-specific	cer1_24[c] + ptd1ino_SC[c] => 12dgr_SC[c] + ipc124_SC[c]		PAS_chr2-2_0330	0	1000	0		Sphingolipid Metabolism	IPCS124_PP				1	0	0
	IPCS126_PP	Inositol phosphorylceramide synthase (ceramide-1, 26C), yeast-specific	cer1_26[c] + ptd1ino_SC[c] => 12dgr_SC[c] + ipc126_SC[c]		PAS_chr2-2_0330	0	1000	0		Sphingolipid Metabolism	IPCS126_PP				1	0	0
	IPCS224_PP	Inositol phosphorylceramide synthase (ceramide-2, 24C), yeast-specific	ptd1ino_SC[c] + cer2_24[c] => 12dgr_SC[c] + ipc224_SC[c]		PAS_chr2-2_0330	0	1000	0		Sphingolipid Metabolism	IPCS224_PP				1	0	0
	IPCS226_PP	Inositol phosphoryceramide synthase (ceramide-2, 26C), yeast-specific	ptd1ino_SC[c] + cer2_26[c] => 12dgr_SC[c] + ipc226_SC[c]		PAS_chr2-2_0330	0	1000	0		Sphingolipid Metabolism	IPCS226_PP				1	0	0
	IPCS324_PP	Inositol phosphorylceramide synthase (ceramide-3, 24C), yeast-specific	ptd1ino_SC[c] + cer3_24[c] => 12dgr_SC[c] + ipc324_SC[c]		PAS_chr2-2_0330	0	1000	0		Sphingolipid Metabolism	IPCS324_PP				1	0	0
	IPCS326_PP	Inositol phosphorylceramide synthase (ceramide-3, 26C), yeast-specific	ptd1ino_SC[c] + cer3_26[c] => 12dgr_SC[c] + ipc326_SC[c]		PAS_chr2-2_0330	0	1000	0		Sphingolipid Metabolism	IPCS326_PP				1	0	0
	MIP2C124PLC_PP	Mannose-(inositol-P)2-ceramide, ceramide-1 (24C) phospholipase C	h2o[c] + mip2c124_SC[c] => h[c] + cer1_24[c] + man2mi1p_D[c]		PAS_chr4_0866	0	1000	0		Sphingolipid Metabolism	MIP2C124PLC_PP				1	0	0
	MIP2C126PLC_PP	Mannose-(inositol-P)2-ceramide, ceramide-1 (26C) phospholipase C	h2o[c] + mip2c126_SC[c] => h[c] + cer1_26[c] + man2mi1p_D[c]		PAS_chr4_0866	0	1000	0		Sphingolipid Metabolism	MIP2C126PLC_PP				1	0	0
	MIP2C224PLC_PP	Mannose-(inositol-P)2-ceramide, ceramide-2 (24C) phospholipase C	h2o[c] + mip2c224_SC[c] => h[c] + cer2_24[c] + man2mi1p_D[c]		PAS_chr4_0866	0	1000	0		Sphingolipid Metabolism	MIP2C224PLC_PP				1	0	0
	MIP2C226PLC_PP	Mannose-(inositol-P)2-ceramide, ceramide-2 (26C) phospholipase C	h2o[c] + mip2c226_SC[c] => h[c] + cer2_26[c] + man2mi1p_D[c]		PAS_chr4_0866	0	1000	0		Sphingolipid Metabolism	MIP2C226PLC_PP				1	0	0
	MIP2C324PLC_PP	Mannose-(inositol-P)2-ceramide, ceramide-3 (24C) phospholipase C	h2o[c] + mip2c324_SC[c] => h[c] + cer3_24[c] + man2mi1p_D[c]		PAS_chr4_0866	0	1000	0		Sphingolipid Metabolism	MIP2C324PLC_PP				1	0	0
	MIP2C326PLC_PP	Mannose-(inositol-P)2-ceramide, ceramide-3 (26C) phospholipase C	h2o[c] + mip2c326_SC[c] => h[c] + cer3_26[c] + man2mi1p_D[c]		PAS_chr4_0866	0	1000	0		Sphingolipid Metabolism	MIP2C326PLC_PP				1	0	0
	MIP2CS124_PP	mannose-(inositol-P)2-ceramide synthase (ceramide-1, 24C), yeast-specific	ptd1ino_SC[c] + mipc124_SC[c] => 12dgr_SC[c] + mip2c124_SC[c]		PAS_chr3_0735	0	1000	0		Sphingolipid Metabolism	MIP2CS124_PP				1	0	0
	MIP2CS126_PP	mannose-(inositol-P)2-ceramide synthase (ceramide-1, 26C), yeast-specific	ptd1ino_SC[c] + mipc126_SC[c] => 12dgr_SC[c] + mip2c126_SC[c]		PAS_chr3_0735	0	1000	0		Sphingolipid Metabolism	MIP2CS126_PP				1	0	0
	MIP2CS224_PP	mannose-(inositol-P)2-ceramide synthase (ceramide-2, 26C), yeast specific	ptd1ino_SC[c] + mipc224_SC[c] => 12dgr_SC[c] + mip2c224_SC[c]		PAS_chr3_0735	0	1000	0		Sphingolipid Metabolism	MIP2CS224_PP				1	0	0
	MIP2CS226_PP	mannose-(inositol-P)2-ceramide synthase (ceramide-2, 24C), yeast-specific	ptd1ino_SC[c] + mipc226_SC[c] => 12dgr_SC[c] + mip2c226_SC[c]		PAS_chr3_0735	0	1000	0		Sphingolipid Metabolism	MIP2CS226_PP				1	0	0
	MIP2CS324_PP	mannose-(inositol-P)2-ceramide synthase (ceramide-3, 24C), yeast specific	ptd1ino_SC[c] + mipc324_SC[c] => 12dgr_SC[c] + mip2c324_SC[c]		PAS_chr3_0735	0	1000	0		Sphingolipid Metabolism	MIP2CS324_PP				1	0	0
	MIP2CS326_PP	mannose-(inositol-P)2-ceramide synthase (ceramide-3, 26C), yeast-specific	ptd1ino_SC[c] + mipc326_SC[c] => 12dgr_SC[c] + mip2c326_SC[c]		PAS_chr3_0735	0	1000	0		Sphingolipid Metabolism	MIP2CS326_PP				1	0	0
	MIPC124PLC_PP	Mannose-inositol phosphorylceramide, ceramide-1 (24C) phospholipase C	h2o[c] + mipc124_SC[c] => h[c] + cer1_24[c] + manmi1p_D[c]		PAS_chr4_0866	0	1000	0		Sphingolipid Metabolism	MIPC124PLC_PP				1	0	0
	MIPC126PLC_PP	Mannose-inositol phosphorylceramide, ceramide-1 (26C) phospholipase C	h2o[c] + mipc126_SC[c] => h[c] + cer1_26[c] + manmi1p_D[c]		PAS_chr4_0866	0	1000	0		Sphingolipid Metabolism	MIPC126PLC_PP				1	0	0
	MIPC224PLC_PP	Mannose-inositol phosphorylceramide, ceramide-2 (24C) phospholipase C	h2o[c] + mipc224_SC[c] => h[c] + cer2_24[c] + manmi1p_D[c]		PAS_chr4_0866	0	1000	0		Sphingolipid Metabolism	MIPC224PLC_PP				1	0	0
	MIPC226PLC_PP	Mannose-inositol phosphorylceramide, ceramide-2 (26C) phospholipase C	h2o[c] + mipc226_SC[c] => h[c] + cer2_26[c] + manmi1p_D[c]		PAS_chr4_0866	0	1000	0		Sphingolipid Metabolism	MIPC226PLC_PP				1	0	0
	MIPC324PLC_PP	Mannose-inositol phosphorylceramide, ceramide-3 (24C) phospholipase C	h2o[c] + mipc324_SC[c] => h[c] + cer3_24[c] + manmi1p_D[c]		PAS_chr4_0866	0	1000	0		Sphingolipid Metabolism	MIPC324PLC_PP				1	0	0
	MIPC326PLC_PP	Mannose-inositol phosphorylceramide, ceramide-3 (26C) phospholipase C	h2o[c] + mipc326_SC[c] => h[c] + cer3_26[c] + manmi1p_D[c]		PAS_chr4_0866	0	1000	0		Sphingolipid Metabolism	MIPC326PLC_PP				1	0	0
	PYMDSYN	Pyrimidine moiety synthesis	pydx5p[c] + his_L[c] => 4ampm[c]			0	1000	0		Thiamine Metabolism	PYMDSYN				1	0	0
	ALADt2r	D-alanine reversible transport via proton symport	h[e] + ala_D[e] <=> h[c] + ala_D[c]			-1000	1000	0		Transport, Extracellular	ALADt2r				1	0	0
	EPISTt	episterol reversible transport	epist[e] <=> epist[c]		PAS_chr2-1_0280	-1000	1000	0		Transport, Extracellular	EPISTt				1	0	0
	PHEDt2r	D-phenylalanine reversible transport via proton symport	h[e] + D_Phenylalanine[e] <=> h[c] + D_Phenylalanine[c]			-1000	1000	0		Transport, Extracellular	PHEDt2r				1	0	0
	ALADO	D-alanine oxidase	h2o[c] + o2[c] + ala_D[c] => nh4[c] + pyr[c] + h2o2[c]	1.4.3.19		0	1000	0		Thiamine Metabolism	ALADO				1	0	0
	PHEDO	D-phenylalanine oxidase	h2o[c] + o2[c] + D_Phenylalanine[c] <=> nh4[c] + h2o2[c] + phpyr[c]	1.4.3.19		-1000	1000	0		Thiamine Metabolism	PHEDO				1	0	0
	13BGHe	Exo-1,3-beta-glucan glucohydrase	h2o[e] + 13BDglcn[e] => glc_D[e]	3.2.1.58	PAS_chr2-1_0454;PAS_chr4_0692	0	1000	0		Nucleotide Metabolism	13BGHe	R03115			1	1	0
	2DDA7Ptm	2-Dehydro-3-deoxy-D-arabino-heptonate7-phohsphate mitochondrial transport via diffusion	2dda7p[c] <=> 2dda7p[m]			-1000	1000	0		Transport, Mitochondrial	2DDA7Ptm				1	1	0
	2OXOADPtim	2-oxoadipate transport out of mitochondria via diffusion	2oxoadp[m] => 2oxoadp[c]			0	1000	0		Transport, Mitochondrial	2OXOADPtim				1	1	0
	34HPLFM	3-(4-hydroxyphenyl-)lactate formation	h[m] + nadh[m] + 34hpp[m] => nad[m] + 34hpl[m]			0	1000	0		Quinone Biosynthesis	34HPLFM	R03336			1	1	0
	34HPPt2m	3-(4-hydroxyphenyl)pyruvate mitochondrial transport via proton symport	h[c] + 34hpp[c] <=> h[m] + 34hpp[m]			0	1000	0		Transport, Mitochondrial	34HPPt2m				1	1	0
	3OPHB_5tm	3-Octaprenyl-4-hydroxybenzoate mitochondrial transport	3ophb_5[c] <=> 3ophb_5[m]			-1000	1000	0		Transport, Mitochondrial	3OPHB_5tm				1	1	0
	4ABZtm	4-Aminobenzoate mitochondrial transport via diffusion	4abz[c] <=> 4abz[m]			-1000	1000	0		Transport, Mitochondrial	4ABZtm				1	1	0
	4HBZCOAFm	4-hydroxybenzoyl-CoA formation	h2o[m] + nad[m] + coa[m] + coucoa[m] => h[m] + nadh[m] + accoa[m] + 4hbzcoa[m]			0	1000	0		Quinone Biosynthesis	4HBZCOAFm	R08767			1	1	0
	4HBZFm	4-hydroxybenzoate formation	h2o[m] + 4hbzcoa[m] => h[m] + coa[m] + 4hbz[m]	3.1.2.23		0	1000	0		Quinone Biosynthesis	4HBZFm	R01301			1	1	0
	4HGLSDm	L-4-hydroxyglutamate semialdehyde dehydrogenase, mitochondrial	h2o[m] + nad[m] + 4hglusa[m] <=> 2 h[m] + nadh[m] + e4hglu[m]	1.5.1.12	PAS_chr2-2_0496	-1000	1000	0		Arginine and Proline Metabolism	4HGLSDm	R05051			1	1	0
	4HTHRS	4-Hydroxy-L-threonine synthase	h2o[c] + phthr[c] => pi[c] + 4hthr[c]		PAS_chr2-1_0269	0	1000	0		Threonine and Lysine Metabolism	4HTHRS	R05086			1	1	0
	AASAD1	L-aminoadipate-semialdehyde dehydrogenase (NADPH)	h[c] + atp[c] + nadph[c] + L2aadp[c] => ppi[c] + amp[c] + nadp[c] + L2aadp6sa[c]	1.2.1.31	PAS_chr1-4_0153	0	1000	0		Threonine and Lysine Metabolism	AASAD1				1	1	0
	ACACT1m	acetyl-CoA C-acetyltransferase, mitochondrial	2 accoa[m] => coa[m] + aacoa[m]	2.3.1.9	PAS_chr1-4_0304	0	1000	0		Fatty Acid Biosynthesis	ACACT1m	R00238			1	1	0
	ACALDt	acetaldehyde reversible transport	acald[e] <=> acald[c]			-1000	1000	0		Transport, Extracellular	ACALDt				1	1	0
	ACP1e	acid phosphatase, extracellular (secreted)	h2o[e] + fmn[e] => pi[e] + ribflv[e]	3.1.3.2	PAS_chr2-1_0103	0	1000	0		Riboflavin Metabolism	ACP1e	R00548			1	1	0
	ACRNtm	O-acetylcarnintine transport into mitochondria via diffusion	acrn[c] => acrn[m]			0	1000	0		Transport, Mitochondrial	ACRNtm				1	1	0
	ACSm	acetyl-CoA synthetase	atp[m] + coa[m] + ac[m] => ppi[m] + amp[m] + accoa[m]	6.2.1.1	PAS_chr2-1_0767	0	1000	0		Pyruvate Metabolism	ACSm	R00235			1	1	0
	ACSp	acetyl-CoA synthetase	coa[x] + atp[x] + ac[x] => accoa[x] + ppi[x] + amp[x]	6.2.1.1	PAS_chr2-1_0767	0	1000	0		Pyruvate Metabolism	ACSp	R00235			1	1	0
	ACt2e	acetate reversible transport via proton symport	h[e] + ac[e] <=> h[c] + ac[c]		PAS_chr3_0606	0	0	0		Transport, Extracellular	ACt2e				1	1	0
	ADEt2	adenine transport in via proton symport	h[e] + ade[e] => h[c] + ade[c]		PAS_chr1-3_0153;PAS_chr4_0514	0	1000	0		Transport, Extracellular	ADEt2				1	1	0
	ADK1	adenylate kinase	atp[c] + amp[c] <=> 2 adp[c]	2.7.4.3	PAS_chr3_0257	-1000	1000	0		Nucleotide Metabolism	ADK1	R00127			1	1	0
	ADK3	adentylate kinase (GTP)	amp[c] + gtp[c] <=> adp[c] + gdp[c]		PAS_chr3_0257	-1000	1000	0		Nucleotide Metabolism	ADK3				1	1	0
	ADK3m	adentylate kinase (GTP)	amp[m] + gtp[m] <=> adp[m] + gdp[m]		PAS_chr2-1_0111	-1000	1000	0		Nucleotide Metabolism	ADK3m				1	1	0
	ADK4	adentylate kinase (ITP)	amp[c] + itp[c] <=> adp[c] + idp[c]		PAS_chr3_0257	-1000	1000	0		Nucleotide Metabolism	ADK4				1	1	0
	ADK4m	adentylate kinase (ITP), mitochondrial	amp[m] + itp[m] <=> adp[m] + idp[m]	2.7.4.3	PAS_chr2-1_0111	-1000	1000	0		Nucleotide Metabolism	ADK4m				1	1	0
	ADNt2	adenosine transport in via proton symport	h[e] + adn[e] => h[c] + adn[c]		PAS_chr2-1_0257	0	1000	0		Transport, Extracellular	ADNt2				1	1	0
	AHSERL	O-acetylhomoserine (thiol)-lyase	achms[c] + ch4s[c] => h[c] + met_L[c] + ac[c]	4.2.99.10	PAS_chr4_0330	0	1000	0		Methionine Metabolism	AHSERL				1	1	0
	AKGDam	oxoglutarate dehydrogenase (lipoamide)	h[m] + akg[m] + lpam[m] <=> co2[m] + sdhlam[m]	1.2.4.2	PAS_chr2-1_0089;PAS_chr2-2_0048;PAS_chr1-3_0094	-1000	1000	0		Citric Acid Cycle	AKGDam	R17000			1	1	0
	AKGMAL	alpha-ketoglutarate/malate transporter	akg[c] + mal_L[e] <=> mal_L[c] + akg[e]			-1000	1000	0		Transport, Extracellular	AKGMAL				1	1	0
	ALAt2r	L-alanine reversible transport via proton symport	h[e] + ala_L[e] <=> h[c] + ala_L[c]		PAS_chr4_0287;PAS_chr1-4_0479;PAS_chr2-1_0129;PAS_chr1-1_0030;PAS_chr2-1_0649	-1000	1000	0		Transport, Extracellular	ALAt2r				1	1	0
	ALATA_Lm	L-alanine transaminase, mitochondrial	akg[m] + ala_L[m] <=> pyr[m] + glu_L[m]	2.6.1.2	PAS_chr3_0482	-1000	1000	0		Alanine and Aspartate Metabolism	ALATA_Lm	R00258			1	1	0
	ALDD20xm	aldehyde dehydrogenase (indole-3-acetaldehyde, NAD), mitochondrial	h2o[m] + nad[m] + id3acald[m] => 2 h[m] + nadh[m] + ind3ac[m]		PAS_chr2-1_0506;PAS_chr3_0987;PAS_chr4_0043;PAS_chr4_0470	0	1000	0		Tyrosine, Tryptophan, and Phenylalanine Metabolism	ALDD20xm	R02678			1	1	0
	ALDD20y	aldehyde dehydrogenase (indole-3-acetaldehyde, NADP)	h2o[c] + nadp[c] + id3acald[c] => 2 h[c] + nadph[c] + ind3ac[c]		PAS_chr2-1_0506;PAS_chr3_0987;PAS_chr4_0043;PAS_chr4_0470	0	1000	0		Tyrosine, Tryptophan, and Phenylalanine Metabolism	ALDD20y	R02678			1	1	0
	ALDD20ym	aldehyde dehydrogenase (indole-3-acetaldehyde, NADP), mitochondrial	h2o[m] + nadp[m] + id3acald[m] => 2 h[m] + nadph[m] + ind3ac[m]		PAS_chr2-1_0506;PAS_chr3_0987;PAS_chr4_0043;PAS_chr4_0470	0	1000	0		Tyrosine, Tryptophan, and Phenylalanine Metabolism	ALDD20ym	R02678			1	1	0
	ALDD2y	aldehyde dehydrogenase (acetaldehyde, NADP)	h2o[c] + nadp[c] + acald[c] => 2 h[c] + nadph[c] + ac[c]	1.2.1.4	PAS_chr2-1_0506;PAS_chr3_0987;PAS_chr4_0043;PAS_chr4_0470	0	1000	0		Pyruvate Metabolism	ALDD2y	R00711			1	1	0
	ALDD2ym	aldehyde dehydrogenase (acetylaldehyde, NADP), mitochondrial	h2o[m] + nadp[m] + acald[m] => 2 h[m] + nadph[m] + ac[m]	1.2.1.4	PAS_chr2-1_0506;PAS_chr3_0987;PAS_chr4_0043;PAS_chr4_0470	0	1000	0		Pyruvate Metabolism	ALDD2ym	R00711			1	1	0
	ALLTTti	allantoate irreversible uniport	alltt[e] => alltt[c]		PAS_chr1-1_0287	0	1000	0		Transport, Extracellular	ALLTTti				1	1	0
	AMETt2	S-adenosyl-L-methionine transport in via proton symport	h[e] + amet[e] => h[c] + amet[c]		PAS_chr1-1_0203	0	1000	0		Transport, Extracellular	AMETt2				1	1	0
	AMID	amidase	h2o[c] + 4gudbd[c] => nh4[c] + 4gudbutn[c]	3.5.1.4	PAS_chr2-1_0400;PAS_chr3_0283	0	1000	0		Arginine and Proline Metabolism	AMID	R03180			1	1	0
	AMID2	amidase	h2o[c] + pad[c] => nh4[c] + pac[c]	3.5.1.4	PAS_chr3_0283	0	1000	0		Tyrosine, Tryptophan, and Phenylalanine Metabolism	AMID2	R02540			1	1	0
	AMPN	AMP nucleosidase	h2o[c] + amp[c] => ade[c] + r5p[c]	3.2.2.4	PAS_c121_0009	0	1000	0		Nucleotide Metabolism	AMPN	R00182			1	1	0
	ARAB_Lt	L-arabinoase extracellular transport	arab_L[e] <=> arab_L[c]			-1000	1000	0		Transport, Extracellular	ARAB_Lt				1	1	0
	ARABR	arabinose reductase	h[c] + nadph[c] + arab_L[c] => nadp[c] + abt[c]	1.1.1.21	PAS_chr2-1_0573;PAS_chr3_0744	0	1000	0		Arabinose Metabolism	ARABR	R01759			1	1	0
	ARGt2r	L-arganine reversible transport via proton symport	h[e] + arg_L[e] <=> h[c] + arg_L[c]		PAS_chr1-4_0601;PAS_chr1-1_0030	-1000	1000	0		Transport, Extracellular	ARGt2r				1	1	0
	ARMT	hnRNP arginine N-methyltransferase	amet[c] + his_L[c] => h[c] + ahcys[c] + NPmehis[c]		PAS_chr1-3_0033	0	1000	0		Histidine Metabolism	ARMT	R01159			1	1	0
	ASNNe	L-asparaginase, extracellular	h2o[e] + asn_L[e] => nh4[e] + asp_L[e]	3.5.1.1	PAS_chr2-2_0481	0	1000	0		Asparagine Metabolism	ASNNe	R00485			1	1	0
	ASNt2r	L-asparagine reversible transport via proton symport	asn_L[e] + h[e] <=> h[c] + asn_L[c]		PAS_chr4_0287;PAS_chr1-4_0479;PAS_chr1-1_0203;PAS_chr1-1_0030	-1000	1000	0		Transport, Extracellular	ASNt2r				1	1	0
	ASPt2m	aspartate mitochondrial transport via proton symport	h[c] + asp_L[c] <=> h[m] + asp_L[m]			0	1000	0		Transport, Mitochondrial	ASPt2m				1	1	0
	ASPt2n	aspartate nuclear transport via proton symport	h[c] + asp_L[c] <=> h[n] + asp_L[n]			-1000	1000	0		Transport, Nuclear	ASPt2n		No reactions in nucelus involving aspartate, and no gene encoding for specific transporter		1	1	0
	ASPt2r	L-aspartate reversible transport via proton symport	asp_L[e] + h[e] <=> h[c] + asp_L[c]		PAS_chr4_0287;PAS_chr1-4_0601;PAS_chr1-1_0030;PAS_chr2-1_0649	-1000	1000	0		Transport, Extracellular	ASPt2r				1	1	0
	ATHRDHr	L-allo-threonine dehydrogenase	nadp[c] + athr_L[c] <=> h[c] + nadph[c] + 2aobut[c]		PAS_chr3_0349	-1000	1000	0		Threonine and Lysine Metabolism	ATHRDHr				1	1	0
	ATPATF2	ATP adenylyltransferase	h[c] + adp[c] + gtp[c] => pi[c] + ap4g[c]	2.7.7.53	PAS_chr1-1_0323	0	1000	0		Nucleotide Metabolism	ATPATF2				1	1	0
	ATPATF3	ATP adenylyltransferase	h[c] + gdp[c] + gtp[c] => pi[c] + gp4g[c]	2.7.7.53	PAS_chr1-1_0323	0	1000	0		Nucleotide Metabolism	ATPATF3				1	1	0
	ATPH1	ATP diphosphohydrolase	2 h2o[c] + atp[c] => 2 h[c] + 2 pi[c] + amp[c]		PAS_chr1-1_0063	0	1000	0		Nucleotide Metabolism	ATPH1				1	1	0
	ATPS	ATPase, cytosolic	h2o[c] + atp[c] => pi[c] + adp[c] + h[e]	3.6.3.6	PAS_chr1-1_0002	0	1000	0		Transport, Extracellular	ATPS				1	1	0
	ATPS3g	ATP synthase, Golgi Apparatus	3 h[c] + adp[g] + pi[g] => atp[g] + h2o[g] + 2 h[g]		PAS_chr3_0704:PAS_chr4_0990:PAS_chr1-1_0195:PAS_chr3_1236:PAS_chr2-1_0687:PAS_c131_0021:PAS_chr3_1040:PAS_chr1-3_0066:PAS_chr2-2_0227:PAS_chr4_0255:PAS_chr4_0674:PAS_chr1-1_0309:PAS_chr2-1_0246	0	1000	0		Oxidative Phosphorylation	ATPS3g				1	1	0
	ATPtm_H	ADP/ATP transporter, mitochondrial	adp[c] + atp[m] => atp[c] + adp[m]		PAS_chr4_0210	0	1000	0		Transport, Mitochondrial	ATPtm_H				1	1	0
	BTNt2i	Biotin uptake	h[e] + btn[e] => h[c] + btn[c]		PAS_c034_0024	0	1000	0		Transport, Extracellular	BTNt2i				1	1	0
	CHLt2	choline transport via proton symport	h[e] + chol[e] => h[c] + chol[c]		PAS_chr3_0511	0	1000	0		Transport, Extracellular	CHLt2				1	1	0
	CHTNDA	chitin deacetylase	h2o[c] + chitin[c] => ac[c] + chitos[c]	3.5.1.41	PAS_chr1-1_0103	0	1000	0		Glutamate Metabolism	CHTNDA	R02333			1	1	0
	CITtbm	citrate transport, mitochondrial	cit[c] + pep[m] <=> pep[c] + cit[m]		PAS_chr3_0177	-1000	1000	0		Transport, Mitochondrial	CITtbm				1	1	0
	CO2tn	CO2 nuclear transport via diffusion	co2[n] <=> co2[c]			-1000	1000	0		Transport, Nuclear	CO2tn				1	1	0
	COUCOAFm	p-coumaroyl-CoA formation	atp[m] + coa[m] + T4hcinnm[m] => ppi[m] + amp[m] + coucoa[m]			0	1000	0		Quinone Biosynthesis	COUCOAFm	R01616			1	1	0
	CRNt	L-carnitine reversible transport	crn[e] <=> crn[c]		PAS_chr2-1_0049	-1000	1000	0		Transport, Extracellular	CRNt				1	1	0
	CRNtim	L-carnitine transport out of mitochondria via diffusion	crn[m] => crn[c]			0	1000	0		Transport, Mitochondrial	CRNtim				1	1	0
	CSNt2	cytosine transport in via proton symport	h[e] + csn[e] => h[c] + csn[c]		PAS_chr1-3_0153;PAS_chr4_0514	0	1000	0		Transport, Extracellular	CSNt2				1	1	0
	CTPS2	CTP synthase (glutamine)	h2o[c] + gln_L[c] + atp[c] + utp[c] => 2 h[c] + pi[c] + glu_L[c] + adp[c] + ctp[c]	6.3.4.2	PAS_chr4_0994	0	1000	0		Nucleotide Metabolism	CTPS2	R00573			1	1	0
	CYSt2r	L-cysteine reversible transport via proton symport	h[e] + cys_L[e] <=> h[c] + cys_L[c]		PAS_chr1-4_0479;PAS_chr1-1_0203;PAS_chr1-1_0030	-1000	1000	0		Transport, Extracellular	CYSt2r				1	1	0
	CYSTLp	cystathione b-lyase, peroxisomal	h2o[x] + cyst_L[x] => nh4[x] + pyr[x] + hcys_L[x]	4.4.1.8	PAS_chr2-1_0358	0	1000	0		Methionine Metabolism	CYSTLp	R01286			1	1	0
	CYTDt2	cytidine transport in via proton symport	h[e] + cytd[e] => h[c] + cytd[c]		PAS_chr2-1_0257	0	1000	0		Transport, Extracellular	CYTDt2				1	1	0
	DADNt2	deoxyadenosine transport in via proton symport	h[e] + dad_2[e] => h[c] + dad_2[c]			0	1000	0		Transport, Extracellular	DADNt2				1	1	0
	DCTPD	dCTP deaminase	h2o[c] + h[c] + dctp[c] => nh4[c] + dutp[c]	3.5.4.13	PAS_chr1-1_0163	0	1000	0		Nucleotide Metabolism	DCTPD	R02325			1	1	0
	DCYTD	deoxycytidine deaminase	h2o[c] + h[c] + dcyt[c] => nh4[c] + duri[c]	3.5.4.14	PAS_chr3_0726	0	1000	0		Nucleotide Metabolism	DCYTD	R02485			1	1	0
	DCYTt2	deoxycytidine transport in via proton symport	h[e] + dcyt[e] => h[c] + dcyt[c]			0	1000	0		Transport, Extracellular	DCYTt2				1	1	0
	DESAT16	Palmitoyl-CoA desaturase (n-C16:0CoA -> n-C16:1CoA)	h[c] + o2[c] + nadph[c] + pmtcoa[c] => 2 h2o[c] + nadp[c] + hdcoa[c]	1.14.19.1	PAS_chr2-1_0072	0	1000	0		Fatty Acid Biosynthesis	DESAT16				1	1	0
	DESAT18	stearoyl-CoA desaturase (n-C18:0CoA -> n-C18:1CoA)	h[c] + o2[c] + nadph[c] + stcoa[c] => 2 h2o[c] + nadp[c] + odecoa[c]	1.14.19.1	PAS_chr2-1_0072	0	1000	0		Fatty Acid Biosynthesis	DESAT18				1	1	0
	DGSNt2	deoxyguanosine transport in via proton symport	h[e] + dgsn[e] => h[c] + dgsn[c]			0	1000	0		Transport, Extracellular	DGSNt2				1	1	0
	DHFRim	dihydrofolate reductase, mitochondrial	h[m] + nadph[m] + dhf[m] => nadp[m] + thf[m]	1.5.1.3	PAS_chr1-4_0697	0	1000	0		Folate Metabolism	DHFRim	R00939			1	1	0
	DHNPTtm	dhnpt mitochondrial transport	dhnpt[c] <=> dhnpt[m]			-1000	1000	0		Transport, Mitochondrial	DHNPTtm				1	1	0
	DHPSm	dihydropteroate synthase, mitochondrial	2ahhmp[m] + 4abz[m] => h2o[m] + dhpt[m]	2.5.1.15	PAS_chr2-2_0302	0	1000	0		Folate Metabolism	DHPSm				1	1	0
	DHPTtm	Dihydropteroate mitochondrial transport via diffusion	dhpt[c] <=> dhpt[m]			-1000	1000	0		Transport, Mitochondrial	DHPTtm				1	1	0
	DINSt2	deoxyinosine transport in via proton symport	h[e] + din[e] => h[c] + din[c]			0	1000	0		Transport, Extracellular	DINSt2				1	1	0
	D_LACtm	D-lactate transport, mitochondrial	h[c] + lac_D[c] <=> h[m] + lac_D[m]			0	1000	0		Transport, Mitochondrial	D_LACtm				1	1	0
	DOLK	Dolichol kinase	ctp[c] + dolichol[c] => h[c] + cdp[c] + dolp[c]	2.7.1.108	PAS_chr2-1_0498	0	1000	0		N-Glycan Metabolism	DOLK	R01018			1	1	0
	dolpmmer	Dolichyl-phosphate-mannose--protein mannosyltransferase, endoplasmic reticular	dolmanp[r] => dolp[r] + h[r] + mannan[r]	2.4.1.109	PAS_chr2-1_0212;PAS_chr4_0777;PAS_chr2-1_0256	0	1000	0		N-Glycan Metabolism	dolpmmer				1	1	0
	DPGM	Diphosphoglyceromutase	13dpg[c] <=> h[c] + 23dpg[c]		PAS_chr3_0826	-1000	1000	0		Glycolysis/Gluconeogenesis	DPGM	R01662			1	1	0
	DPRm	2-dehydropantoate 2-reductase, mitochondrial	h[m] + nadph[m] + 2dhp[m] => nadp[m] + pant_R[m]	1.1.1.169	PAS_chr1-1_0432	0	1000	0		Pantothenate and CoA Biosynthesis	DPRm	R02472			1	1	0
	DRBK	Deoxyribokinase	atp[c] + drib[c] => h[c] + adp[c] + 2dr5p[c]	2.7.1.15	PAS_chr3_0604	0	1000	0		Pentose Phosphate Pathway	DRBK	R02750			1	1	0
	DROPPRy	2,5-diamino-6-ribosylamino-4(3H)-pyrimidinone 5'-phosphate reductase (nadph)	h[c] + nadph[c] + 25dhpp[c] => nadp[c] + 25dthpp[c]	1.1.1.302	PAS_chr3_0156	0	1000	0		Riboflavin Metabolism	DROPPRy	R09376			1	1	0
	DRTPPD	2,5-diamino-6-ribitylamino-4(3H)-pyrimidinone 5'-phosphate deaminase	h2o[c] + h[c] + 25dthpp[c] => nh4[c] + 5aprbu[c]		PAS_chr1-3_0239	0	1000	0		Riboflavin Metabolism	DRTPPD	R09377			1	1	0
	DTTPt	dTTP reversible uniport	dttp[e] <=> dttp[c]			-1000	1000	0		Transport, Extracellular	DTTPt				1	1	0
	DURIK1	deoxyuridine kinase (ATP:Deoxyuridine)	atp[c] + duri[c] => h[c] + adp[c] + dump[c]			0	1000	0		Nucleotide Metabolism	DURIK1	R02099			1	1	0
	DURIt2	deoxyuridine transport in via proton symport	h[e] + duri[e] => h[c] + duri[c]			0	1000	0		Transport, Extracellular	DURIt2				1	1	0
	DXHPScm	deoxyhypusine synthase, cytosolic/mitochondrial	h2o[c] + q6[m] + spmd[c] => q6h2[m] + 4abutn[c] + 13dampp[c]	1.5.99.6	PAS_chr1-3_0211	0	1000	0		Arginine and Proline Metabolism	DXHPScm	R01915			1	1	0
	EHGLATm	L-erythro-4-Hydroxyglutamate:2-oxoglutarate aminotransferase, mitochondrial	akg[m] + e4hglu[m] => glu_L[m] + 4h2oglt[m]	2.6.1.1	PAS_chr1-1_0200	0	1000	0		Arginine and Proline Metabolism	EHGLATm	R05052			1	1	0
	EHGLATp	L-erythro-4-Hydroxyglutamate:2-oxoglutarate aminotransferase, peroxisomal	akg[x] + e4hglu[x] => glu_L[x] + 4h2oglt[x]	2.6.1.1	PAS_chr4_0974	0	1000	0		Arginine and Proline Metabolism	EHGLATp	R05052			1	1	0
	ERGSTt	ergosterol reversible transport	ergst[e] <=> ergst[c]		PAS_chr2-1_0280	-1000	1000	0		Transport, Extracellular	ERGSTt				1	1	0
	ERGSTter	Ergosterol transport, ER	ergst[r] <=> ergst[c]			-1000	1000	0		Transport, ER	ERGSTter				1	1	0
	ERGTETROLter	Ergosta-5,6,22,24,(28)-tetraen-3beta-ol endoplamic reticular transport	ergtetrol[c] <=> ergtetrol[r]			-1000	1000	0		Transport, ER	ERGTETROLter				1	1	0
	ETHAt	ethanolamine transport via diffusion (extracellular)	etha[e] <=> etha[c]			-1000	1000	0		Transport, Extracellular	ETHAt				1	1	0
	FA141COAabcp	fatty acid peroxisomal transport via ABC system	h2o[c] + atp[c] + tdecoa[c] => h[c] + pi[c] + adp[c] + tdecoa[x]		PAS_chr3_0822;PAS_chr2-2_0272	0	1000	0		Transport, Peroxisomal	FA141COAabcp				1	1	0
	FA161COAabcp	fatty acyl-CoA peroxisomal transport via ABC system	h2o[c] + atp[c] + hdcoa[c] => h[c] + pi[c] + adp[c] + hdcoa[x]		PAS_chr3_0822;PAS_chr2-2_0272	0	1000	0		Transport, Peroxisomal	FA161COAabcp				1	1	0
	FACOAL100p	fatty-acid--CoA ligase (decanoate), peroxisomal	coa[x] + atp[x] + dca[x] <=> ppi[x] + amp[x] + dcacoa[x]	6.2.1.3	PAS_chr4_0352	0	1000	0		Fatty Acid Biosynthesis	FACOAL100p				1	1	0
	FACOAL120p	fatty-acid--CoA ligase (dodecanoate), peroxisomal	coa[x] + atp[x] + ddca[x] <=> ppi[x] + amp[x] + ddcacoa[x]	6.2.1.3	PAS_chr4_0352	0	1000	0		Fatty Acid Biosynthesis	FACOAL120p				1	1	0
	FACOAL140	fatty-acid--CoA ligase (tetradecanoate)	atp[c] + coa[c] + ttdca[c] <=> ppi[c] + amp[c] + tdcoa[c]	6.2.1.3	PAS_chr2-1_0785	0	1000	0		Fatty Acid Biosynthesis	FACOAL140				1	1	0
	FACOAL140p	fatty-acid--CoA ligase (tetradecanoate), peroxisomal	coa[x] + atp[x] + ttdca[x] <=> ppi[x] + amp[x] + tdcoa[x]	6.2.1.3	PAS_chr4_0352	0	1000	0		Fatty Acid Biosynthesis	FACOAL140p				1	1	0
	FACOAL141	fatty-acid--CoA ligase (tetradecenoate)	atp[c] + coa[c] + ttdcea[c] <=> ppi[c] + amp[c] + tdecoa[c]	6.2.1.3	PAS_chr2-1_0785	0	1000	0		Fatty Acid Biosynthesis	FACOAL141				1	1	0
	FACOAL141p	fatty-acid--CoA ligase (tetradecenoate), peroxisomal	coa[x] + atp[x] + ttdcea[x] <=> ppi[x] + amp[x] + tdecoa[x]	6.2.1.3	PAS_chr4_0352	0	1000	0		Fatty Acid Biosynthesis	FACOAL141p				1	1	0
	FACOAL160p	fatty-acid--CoA ligase (hexadecanoate), peroxisomal	coa[x] + atp[x] + hdca[x] <=> ppi[x] + amp[x] + pmtcoa[x]	6.2.1.3	PAS_chr4_0352	0	1000	0		Fatty Acid Biosynthesis	FACOAL160p				1	1	0
	FACOAL161	fatty-acid--CoA ligase (hexadecenoate)	atp[c] + coa[c] + hdcea[c] <=> ppi[c] + amp[c] + hdcoa[c]	6.2.1.3	PAS_chr2-1_0785	0	1000	0		Fatty Acid Biosynthesis	FACOAL161				1	1	0
	FACOAL161p	fatty-acid--CoA ligase (hexadecenoate), peroxisomal	coa[x] + atp[x] + hdcea[x] <=> ppi[x] + amp[x] + hdcoa[x]	6.2.1.3	PAS_chr4_0352	0	1000	0		Fatty Acid Biosynthesis	FACOAL161p				1	1	0
	FACOAL80p	fatty-acid--CoA ligase (octanoate), peroxisomal	coa[x] + atp[x] + octa[x] <=> ppi[x] + amp[x] + occoa[x]	6.2.1.2	PAS_chr4_0352	0	1000	0		Fatty Acid Biosynthesis	FACOAL80p				1	1	0
	FAO141p_even	fatty acid oxidation	6 o2[x] + 6 h2o[x] + 6 coa[x] + 6 nad[x] + nadph[x] + tdecoa[x] => 6 h2o2[x] + 7 accoa[x] + 5 h[x] + 6 nadh[x] + nadp[x]		PAS_chr1-4_0538;PAS_chr1-4_0663;PAS_chr3_0975;PAS_chr2-2_0267;PAS_chr2-1_0776	0	1000	0		Fatty Acid Degradation	FAO141p_even				1	1	0
	FAO141p_odd	Fatty acid oxidation	5 o2[x] + 6 h2o[x] + 6 coa[x] + 6 nad[x] + tdecoa[x] => 5 h2o2[x] + 7 accoa[x] + 6 h[x] + 6 nadh[x]		PAS_chr1-4_0538;PAS_chr1-4_0663;PAS_chr2-2_0267;PAS_chr2-1_0776	0	1000	0		Fatty Acid Degradation	FAO141p_odd				1	1	0
	FAO161p_even	Fatty acid oxidation	7 o2[x] + 7 h2o[x] + 7 coa[x] + 7 nad[x] + nadph[x] + hdcoa[x] => 7 h2o2[x] + 8 accoa[x] + 6 h[x] + 7 nadh[x] + nadp[x]		PAS_chr1-4_0538;PAS_chr1-4_0663;PAS_chr3_0975;PAS_chr2-2_0267;PAS_chr2-1_0776	0	1000	0		Fatty Acid Degradation	FAO161p_even				1	1	0
	FAO161p_odd	Fatty acid oxidation	6 o2[x] + 7 h2o[x] + 7 coa[x] + 7 nad[x] + hdcoa[x] => 6 h2o2[x] + 8 accoa[x] + 7 h[x] + 7 nadh[x]		PAS_chr1-4_0538;PAS_chr1-4_0663;PAS_chr2-2_0267;PAS_chr2-1_0776	0	1000	0		Fatty Acid Degradation	FAO161p_odd				1	1	0
	FAO181p_even	Fatty acid oxidation	8 o2[x] + 8 h2o[x] + 8 coa[x] + 8 nad[x] + nadph[x] + odecoa[x] => 8 h2o2[x] + 9 accoa[x] + 7 h[x] + 8 nadh[x] + nadp[x]		PAS_chr1-4_0538;PAS_chr1-4_0663;PAS_chr3_0975;PAS_chr2-2_0267;PAS_chr2-1_0776	0	1000	0		Fatty Acid Degradation	FAO181p_even				1	1	0
	FAO181p_odd	Fatty acid oxidation	7 o2[x] + 8 h2o[x] + 8 coa[x] + 8 nad[x] + odecoa[x] => 7 h2o2[x] + 9 accoa[x] + 8 h[x] + 8 nadh[x]		PAS_chr1-4_0538;PAS_chr1-4_0663;PAS_chr2-2_0267;PAS_chr2-1_0776	0	1000	0		Fatty Acid Degradation	FAO181p_odd				1	1	0
	FBA2	D-Fructose 1-phosphate D-glyceraldehyde-3-phosphate-lyase	f1p[c] <=> dhap[c] + glyald[c]	4.1.2.13	PAS_chr1-1_0072	-1000	1000	0		Glycolysis/Gluconeogenesis	FBA2	R02568			1	1	0
	FBA3	Sedoheptulose 1,7-bisphosphate D-glyceraldehyde-3-phosphate-lyase	s17bp[c] <=> dhap[c] + e4p[c]	4.1.2.13	PAS_chr1-1_0072	-1000	1000	0		Glycolysis/Gluconeogenesis	FBA3	R01829			1	1	0
	FOLD3m	dihydropteroate synthase, mitochondrial	2ahhmd[m] + 4abz[m] => ppi[m] + dhpt[m]	2.5.1.15	PAS_chr2-2_0302	0	1000	0		Folate Metabolism	FOLD3m				1	1	0
	FRDcm	fumarate reductase, cytosolic/mitochondrial	fadh2[m] + fum[c] => fad[m] + succ[c]	1.3.99.1	PAS_chr3_0225	0	1000	0		Transport, Mitochondrial	FRDcm				1	1	0
	FRUt2	D-fructose transport in via proton symport	h[e] + fru[e] => h[c] + fru[c]		PAS_chr1-4_0570	0	1000	0		Transport, Extracellular	FRUt2				1	1	0
	FUMt2r	fumarate reversible transport via symport	h[e] + fum[e] <=> h[c] + fum[c]			-1000	1000	0		Transport, Extracellular	FUMt2r				1	1	0
	G12MT1g	Glycolipid 1,2-alpha-D-mannosyltransferase, Golgi apparatus	gdpmann[g] + m2mpdol[g] => gdp[g] + h[g] + m3mpdol[g]	2.4.1.131	PAS_chr3_1162;PAS_chr2-2_0201;PAS_chr1-4_0050;PAS_chr2-2_0105	0	1000	0		N-Glycan Metabolism	G12MT1g	R06127			1	1	0
	G12MT2g	Glycolipid 1,2-alpha-D-mannosyltransferase, Golgi apparatus	gdpmann[g] + m3mpdol[g] => gdp[g] + h[g] + m4mpdol[g]	2.4.1.131	PAS_chr3_1162;PAS_chr2-2_0201;PAS_chr1-4_0050;PAS_chr2-2_0105	0	1000	0		N-Glycan Metabolism	G12MT2g	R06128			1	1	0
	G3PCt	glycero-3-phosphocholine transport (extracellular to cytosol)	g3pc[e] <=> g3pc[c]		PAS_chr3_0141	-1000	1000	0		Transport, Extracellular	G3PCt				1	1	0
	G5SD2	glutamate-5-semialdehyde dehydrogenase	h[c] + nadh[c] + glu5p[c] => pi[c] + nad[c] + glu5sa[c]	1.2.1.41	PAS_chr4_0665	0	1000	0		Arginine and Proline Metabolism	G5SD2				1	1	0
	G6PI	Glucose-6-phosphate isomerase	g6p[c] <=> g6p_B[c]	5.3.1.9	PAS_chr3_0456;PAS_chr1-4_0042	-1000	1000	0		Glycolysis/Gluconeogenesis	G6PI	R02739			1	1	0
	GALt2	D-galactose transport in via proton symport	h[e] + gal[e] => h[c] + gal[c]		PAS_chr1-4_0570;PAS_chr1-1_0028	0	1000	0		Transport, Extracellular	GALt2				1	1	0
	GAM6Pt	D-glucosamine 6-phosphate reversible uniport	gam6p[e] <=> gam6p[c]			-1000	1000	0		Transport, Extracellular	GAM6Pt				1	1	0
	GCALDt	Glycoaldehydye reversible transport	gcald[e] <=> gcald[c]			-1000	1000	0		Transport, Extracellular	GCALDt				1	1	0
	GCALDtm	glycoaldehyde mitochondrial transport	gcald[c] <=> gcald[m]			-1000	1000	0		Transport, Mitochondrial	GCALDtm				1	1	0
	GCC2am	glycine-cleavage complex (lipoamide), mitochondrial	h[m] + gly[m] + lpam[m] <=> co2[m] + alpam[m]	1.4.4.2	PAS_FragB_0053;PAS_chr2-2_0048;PAS_chr2-2_0492;PAS_FragB_0009	-1000	1000	0		Glycine and Serine Metabolism	GCC2am				1	1	0
	GCC2cm	glycine-cleavage complex (lipoamide), mitochondrial	nad[m] + dhlam[m] <=> h[m] + nadh[m] + lpam[m]	1.8.1.4	PAS_FragB_0053;PAS_chr2-2_0048;PAS_chr2-2_0492;PAS_FragB_0009	-1000	1000	0		Glycine and Serine Metabolism	GCC2cm				1	1	0
	GK2	guanylate kinase (GMP:dATP)	gmp[c] + datp[c] <=> gdp[c] + dadp[c]	2.7.4.8	PAS_chr2-2_0219	-1000	1000	0		Nucleotide Metabolism	GK2				1	1	0
	GLCt1	glucose transport (uniport)	glc_D[e] => glc_D[c]		PAS_chr1-4_0570;PAS_chr1-1_0028	0	1000	0		Transport, Extracellular	GLCt1				1	1	0
	GLNt2r	L-glutamine reversible transport via proton symport	h[e] + gln_L[e] <=> h[c] + gln_L[c]		PAS_chr4_0287;PAS_chr1-4_0479;PAS_chr1-1_0203;PAS_chr1-1_0030	-1000	1000	0		Transport, Extracellular	GLNt2r				1	1	0
	GLUK	Glucokinase	glc_D[c] + atp[c] => h[c] + adp[c] + g6p_B[c]	2.7.1.2	PAS_chr4_0624	0	1000	0		Glycolysis/Gluconeogenesis	GLUK	R01600			1	1	0
	GLUt2r	L-glutamate transport via proton symport, reversible	h[e] + glu_L[e] <=> h[c] + glu_L[c]		PAS_chr4_0287;PAS_chr1-4_0479;PAS_chr1-4_0601;PAS_chr1-1_0030;PAS_chr1-1_0028	-1000	1000	0		Transport, Extracellular	GLUt2r				1	1	0
	GLYCLm	glycine cleavage system, mitochondrial	nad[m] + gly[m] + thf[m] => co2[m] + nadh[m] + mlthf[m] + nh4[m]	2.1.2.10	PAS_FragB_0053;PAS_chr2-2_0048;PAS_chr2-2_0492;PAS_FragB_0009	0	1000	0		Glycine and Serine Metabolism	GLYCLm	R01221			1	1	0
	GLYOXm	hydroxyacylglutathione hydrolase, mitochondrial	h2o[m] + lgt_S[m] => h[m] + gthrd[m] + lac_D[m]	3.1.2.6	PAS_chr3_0783	0	1000	0		Alternate Carbon Metabolism	GLYOXm	R01736			1	1	0
	GLYt2r	glycine reversible transport via proton symport	h[e] + gly[e] <=> h[c] + gly[c]		PAS_chr4_0287;PAS_chr1-4_0479;PAS_chr2-1_0129;PAS_chr1-1_0030;PAS_chr2-1_0659	-1000	1000	0		Transport, Extracellular	GLYt2r				1	1	0
	GSNt2	guanosine transport in via proton symport	h[e] + gsn[e] => h[c] + gsn[c]			0	1000	0		Transport, Extracellular	GSNt2				1	1	0
	GTHOXti	oxidized glutathione irreversible uniport	gthox[e] => gthox[c]			0	1000	0		Transport, Extracellular	GTHOXti				1	1	0
	GTHP	glutathione peridoxase	2 gthrd[c] + h2o2[c] <=> 2 h2o[c] + gthox[c]	1.11.1.9	PAS_chr2-2_0382;PAS_chr4_0840	-1000	1000	0		Other Amino Acid Metabolism	GTHP	R00274			1	1	0
	GTHRDt2	glutathione transport	gthrd[e] => gthrd[c]		PAS_chr4_0005	0	1000	0		Transport, Extracellular	GTHRDt2				1	1	0
	GTMLT	g-glutamyltransferase	gthrd[c] + ala_L[c] => cgly[c] + gluala[c]	2.3.2.2	PAS_chr3_0561	0	1000	0		Other Amino Acid Metabolism	GTMLT				1	1	0
	GUAt2r	guanine reversible transport via proton symport	h[e] + gua[e] <=> h[c] + gua[c]		PAS_chr1-3_0153;PAS_chr4_0514	-1000	1000	0		Transport, Extracellular	GUAt2r				1	1	0
	H2Oter	H2O endoplasmic reticulum transport	h2o[c] <=> h2o[r]			-1000	1000	0		Transport, ER	H2Oter				1	1	0
	H2Otn	H2O transport, nuclear	h2o[n] <=> h2o[c]			-1000	1000	0		Transport, Nuclear	H2Otn				1	1	0
	HCITSn	homocitrate synthase	h2o[n] + akg[n] + accoa[n] => h[n] + coa[n] + hcit[n]	4.1.3.21	PAS_chr1-1_0313	0	1000	0		Pyruvate Metabolism	HCITSn				1	1	0
	HCO3E	HCO3 equilibration reaction	h2o[c] + co2[c] <=> h[c] + hco3[c]	4.2.1.1		-1000	1000	0		Other	HCO3E				1	1	0
	HCO3Em	HCO3 equilibration reaction	h2o[m] + co2[m] <=> h[m] + hco3[m]	4.2.1.1		-1000	1000	0		Other	HCO3Em				1	1	0
	HCO3En	HCO3 equilibrium reaction, nuclear	h2o[n] + co2[n] <=> h[n] + hco3[n]	4.2.1.1		-1000	1000	0		Other	HCO3En				1	1	0
	HDCAt	Hexadecanoate (n-C16:0) transport in via uniport	hdca[e] <=> hdca[c]			-1000	1000	0		Transport, Extracellular	HDCAt				1	1	0
	HDCEAt	hexadecenoate (n-C16:1) transport in via uniport	hdcea[e] <=> hdcea[c]			-1000	1000	0		Transport, Extracellular	HDCEAt				1	1	0
	HICITDm	homoisocitrate dehydrogenase	nad[m] + hicit[m] <=> h[m] + nadh[m] + oxag[m]	1.1.1.155	PAS_chr2-2_0168	-1000	1000	0		Threonine and Lysine Metabolism	HICITDm	R04862			1	1	0
	HISt2r	L-histidine reversible transport via proton symport	h[e] + his_L[e] <=> h[c] + his_L[c]		PAS_chr1-4_0479;PAS_chr1-1_0203;PAS_chr1-1_0030	-1000	1000	0		Transport, Extracellular	HISt2r				1	1	0
	HMGCOASm	Hydroxymethylglutaryl CoA synthase, mitochondrial	h[m] + coa[m] + hmgcoa[m] <=> h2o[m] + accoa[m] + aacoa[m]	4.1.3.5	PAS_chr2-1_0191	-1000	1000	0		Sterol Metabolism	HMGCOASm	R01978			1	1	0
	HMPK1	hydroxymethylpyrimidine kinase (ATP)	atp[c] + 4ahmmp[c] => h[c] + adp[c] + 4ampm[c]	2.7.1.49	PAS_chr3_0842;PAS_chr1-4_0141	0	1000	0		Thiamine Metabolism	HMPK1	R03471			1	1	0
	HPROb	L-hydroxyproline reductase (NADP)	2 h[c] + nadph[c] + 1p3h5c[c] => nadp[c] + 4hpro_LT[c]	1.5.1.2	PAS_chr4_0398	0	1000	0		Arginine and Proline Metabolism	HPROb	R03293			1	1	0
	HPROxm	L-hydroxyproline dehydrogenase (NAD), mitochondrial	nad[m] + 4hpro_LT[m] => 2 h[m] + nadh[m] + 1p3h5c[m]	1.5.1.12	PAS_chr2-2_0496	0	1000	0		Arginine and Proline Metabolism	HPROxm	R03291			1	1	0
	HPROym	L-hydroxyproline dehydrogenase (NADP), mitochondrial	nadp[m] + 4hpro_LT[m] => 2 h[m] + nadph[m] + 1p3h5c[m]	1.5.1.12	PAS_chr2-2_0496	0	1000	0		Arginine and Proline Metabolism	HPROym	R03293			1	1	0
	HXANt2r	hypoxanthine reversible transport via proton symport	h[e] + hxan[e] <=> h[c] + hxan[c]			-1000	1000	0		Transport, Extracellular	HXANt2r				1	1	0
	ICDHxm	Isocitrate dehydrogenase (NAD+)	nad[m] + icit[m] => co2[m] + nadh[m] + akg[m]	1.1.1.41	PAS_chr2-1_0120:PAS_chr4_0580	0	1000	0		Citric Acid Cycle	ICDHxm	R00709			1	1	0
	ICDHym	Isocitrate dehydrogenase (NADP+)	nadp[m] + icit[m] => co2[m] + nadph[m] + akg[m]	1.1.1.42	PAS_chr1-1_0233	0	1000	0		Citric Acid Cycle	ICDHym	R00267			1	1	0
	ICDHyp	Isocitrate dehydrogenase (NADP+)	icit[x] + nadp[x] => akg[x] + nadph[x] + co2[x]	1.1.1.42	PAS_chr2-1_0580	0	1000	0		Citric Acid Cycle	ICDHyp	R00267			1	1	0
	ID3ACALDt	Indoleacetaldehyde transport (extracellular)	id3acald[c] <=> id3acald[e]			-1000	1000	0		Transport, Extracellular	ID3ACALDt				1	1	0
	ID3ACALDtm	indole-3-acetaldehyde mitochondrial transport via diffusion	id3acald[c] <=> id3acald[m]			-1000	1000	0		Transport, Mitochondrial	ID3ACALDtm				1	1	0
	ILEt2r	L-isoleucine reversible transport via proton symport	h[e] + ile_L[e] <=> h[c] + ile_L[c]		PAS_chr1-4_0479;PAS_chr1-1_0030	-1000	1000	0		Transport, Extracellular	ILEt2r				1	1	0
	ILETAm	isoleucine transaminase, mitochondrial	akg[m] + ile_L[m] <=> glu_L[m] + 3mop[m]	2.6.1.42	PAS_chr4_0248	-1000	1000	0		Valine, Leucine, and Isoleucine Metabolism	ILETAm	R02199			1	1	0
	INDPYRD	Indole-3-pyruvate decarboxylase	h[c] + indpyr[c] <=> co2[c] + id3acald[c]	4.1.1.74	PAS_chr3_0188;PAS_chr3_0095	-1000	1000	0		Tyrosine, Tryptophan, and Phenylalanine Metabolism	INDPYRD	R01974			1	1	0
	INSt2	inosine transport in via proton symport	h[e] + ins[e] => h[c] + ins[c]			0	1000	0		Transport, Extracellular	INSt2				1	1	0
	INSTt2	inositol transport in via proton symport	h[e] + inost[e] => h[c] + inost[c]		PAS_chr2-1_0489	0	1000	0		Transport, Extracellular	INSTt2				1	1	0
	IPPSm	2-isopropylmalate synthase, mitochondrial	h2o[m] + accoa[m] + 3mob[m] => h[m] + coa[m] + 3c3hmp[m]	4.1.3.12	PAS_chr2-1_0415	0	1000	0		Valine, Leucine, and Isoleucine Metabolism	IPPSm	R01213			1	1	0
	ITCOALm	Itaconate--CoA ligase (ADP-forming), mitochondrial	atp[m] + coa[m] + itacon[m] <=> pi[m] + adp[m] + itaccoa[m]	6.2.1.5	PAS_chr2-2_0407:PAS_chr3_0831	-1000	1000	0		Citric Acid Cycle	ITCOALm	R02404			1	1	0
	LEUt2r	L-leucine reversible transport via proton symport	h[e] + leu_L[e] <=> h[c] + leu_L[c]		PAS_chr1-4_0479;PAS_chr1-1_0203;PAS_chr1-1_0030	-1000	1000	0		Transport, Extracellular	LEUt2r				1	1	0
	LEUTAm	leucine transaminase, mitochondrial	akg[m] + leu_L[m] <=> glu_L[m] + 4mop[m]	2.6.1.6	PAS_chr4_0248	-1000	1000	0		Valine, Leucine, and Isoleucine Metabolism	LEUTAm	R01090			1	1	0
	L_LACt2r	L-lactate reversible transport via proton symport	h[e] + lac_L[e] <=> h[c] + lac_L[c]		PAS_chr3_0440	0	0	0		Transport, Extracellular	L_LACt2r				1	1	0
	LSERDHr	L-serine dehydrogenase	nadp[c] + ser_L[c] <=> h[c] + nadph[c] + 2amsa[c]	1.1.1.276	PAS_chr3_0349	-1000	1000	0		Glycine and Serine Metabolism	LSERDHr	R06126			1	1	0
	LYSt2r	L-lysine reversible transport via proton symport	h[e] + lys_L[e] <=> h[c] + lys_L[c]		PAS_chr1-1_0030;PAS_chr1-1_0341	-1000	1000	0		Transport, Extracellular	LYSt2r				1	1	0
	MALt2r	L-malate reversible transport via proton symport	h[e] + mal_L[e] <=> h[c] + mal_L[c]			-1000	1000	0		Transport, Extracellular	MALt2r				1	1	0
	MALTt2	maltose transport in via proton symport	h[e] + malt[e] => h[c] + malt[c]		PAS_chr4_0011	0	1000	0		Transport, Extracellular	MALTt2				1	1	0
	MANt2	D-mannose transport in via proton symport	h[e] + man[e] => h[c] + man[c]		PAS_chr1-4_0570	0	1000	0		Transport, Extracellular	MANt2				1	1	0
	ME2m	malic enzyme (NADP), mitochondrial	nadp[m] + mal_L[m] => pyr[m] + co2[m] + nadph[m]	1.1.1.40	PAS_chr3_0181	0	1000	0		Pyruvate Metabolism	ME2m	R00216			1	1	0
	METt2r	L-methionine reversible transport via proton symport	h[e] + met_L[e] <=> h[c] + met_L[c]		PAS_chr2-1_0351;PAS_chr1-1_0221;PAS_chr1-4_0479;PAS_chr1-1_0203;PAS_chr1-1_0030;PAS_chr3_0018;PAS_chr4_0111	-1000	1000	0		Transport, Extracellular	METt2r				1	1	0
	MEVK2	mevalonate kinase (ctp)	ctp[c] + mev_R[c] => h[c] + cdp[c] + 5pmev[c]	2.7.1.36	PAS_chr1-3_0187	0	1000	0		Sterol Metabolism	MEVK2	R02245			1	1	0
	MEVK3	mevalonate kinase (gtp)	gtp[c] + mev_R[c] => h[c] + gdp[c] + 5pmev[c]	2.7.1.36	PAS_chr1-3_0187	0	1000	0		Sterol Metabolism	MEVK3	R02245			1	1	0
	MEVK4	mevalonate kinase (utp)	utp[c] + mev_R[c] => h[c] + udp[c] + 5pmev[c]	2.7.1.36	PAS_chr1-3_0187	0	1000	0		Sterol Metabolism	MEVK4	R02245			1	1	0
	MHPGLUT	5-methyltetrahydropteroyltriglutamate-homocysteine S-methyltransferase	hcys_L[c] + mhpglu[c] => met_L[c] + hpglu[c]	2.1.1.14	PAS_chr2-1_0160	0	1000	0		Methionine Metabolism	MHPGLUT	R04405			1	1	0
	MI1345PKn	inositol-1,3,4,5-triphosphate 6-kinase, nucleus	atp[n] + mi1345p[n] => adp[n] + h[n] + mi13456p[n]		PAS_chr1-4_0293	0	1000	0		Phospholipid Metabolism	MI1345PKn	R05801			1	1	0
	MI1456PKn	inositol-1,4,5,6- tetrakisphosphate 3-kinase, nucleus	atp[n] + mi1456p[n] => adp[n] + h[n] + mi13456p[n]	2.7.1.151	PAS_chr1-4_0293	0	1000	0		Inositol phosphate Metabolism	MI1456PKn				1	1	0
	MI145P6Kn	inositol-1,4,5-triphosphate 6-kinase, nucleus	atp[n] + mi145p[n] => adp[n] + h[n] + mi1456p[n]	2.7.1.151	PAS_chr1-4_0293	0	1000	0		Inositol phosphate Metabolism	MI145P6Kn				1	1	0
	MI145PKn	inositol-1,4,5-trisphosphate 3-kinase, nucleus	atp[n] + mi145p[n] => adp[n] + h[n] + mi1345p[n]	2.7.1.127	PAS_chr1-4_0293	0	1000	0		Inositol phosphate Metabolism	MI145PKn				1	1	0
	MMETt2	S-methylmethionine permease	h[e] + mmet[e] => h[c] + mmet[c]		PAS_chr1-1_0203	0	1000	0		Transport, Extracellular	MMETt2				1	1	0
	MTAP	5'-methylthioadenosine phosphorylase	pi[c] + 5mta[c] => ade[c] + 5mdr1p[c]	2.4.2.28	RPPA05610	0	1000	0		Methionine Metabolism	MTAP	R01402			1	1	0
	MTHFC	methenyltetrahydrofolate cyclohydrolase	h2o[c] + methf[c] <=> h[c] + 10fthf[c]	3.5.4.9	PAS_chr1-4_0632	-1000	1000	0		Folate Metabolism	MTHFC	R01655			1	1	0
	MTHFCm	methenyltetrahydrifikate cyclohydrolase, mitochondrial	h2o[m] + methf[m] <=> h[m] + 10fthf[m]	3.5.4.9	PAS_chr1-4_0632	-1000	1000	0		Folate Metabolism	MTHFCm	R01655			1	1	0
	NADH2_u6cm	NADH dehydrogenase, cytosolic/mitochondrial	h[c] + nadh[c] + q6[m] => nad[c] + q6h2[m]	1.6.99.3	PAS_chr1-4_0299	0	1000	0		Oxidative Phosphorylation	NADH2_u6cm	R00281			1	1	0
	NADH2_u6m	NADH dehydrogenase, mitochondrial	h[m] + nadh[m] + q6[m] => nad[m] + q6h2[m]	1.6.99.3	PAS_chr1-4_0299;PAS_chr3_1119	0	1000	0		Oxidative Phosphorylation	NADH2_u6m	R00281			1	1	0
	NAt3_1	sodium proton antiporter (H:NA is 1:1)	h[e] + na1[c] <=> h[c] + na1[e]		PAS_chr3_0409	-1000	1000	0		Transport, Extracellular	NAt3_1				1	1	0
	NDP1	nucleoside-diphosphatase (ADP)	h2o[c] + adp[c] => h[c] + pi[c] + amp[c]	3.6.4.9	PAS_chr1-1_0063	0	1000	0		Nucleotide Metabolism	NDP1	R00122			1	1	0
	NDP3g	nucleoside-diphosphatase (GDP), Golgi	h2o[g] + gdp[g] => pi[g] + h[g] + gmp[g]	3.6.1.6	PAS_chr4_0021	0	1000	0		Nucleotide Metabolism	NDP3g	R00328			1	1	0
	NDPK9	nucleoside-diphosphate kinase (ATP:IDP)	atp[c] + idp[c] <=> adp[c] + itp[c]	2.7.4.6	PAS_chr2-2_0059	-1000	1000	0		Nucleotide Metabolism	NDPK9	R00722			1	1	0
	NMNTP	nmntp	h[e] + nmn[e] => h[c] + nmn[c]			0	1000	0		Transport, Extracellular	NMNTP				1	1	0
	NNDPRm	nicotinate-nucleotide diphosphorylase (carboxylating), mitochondrial	2 h[m] + prpp[m] + quln[m] => ppi[m] + co2[m] + nicrnt[m]	2.4.2.19	PAS_chr3_0915	0	1000	0		NAD Biosynthesis	NNDPRm	R03348			1	1	0
	NNMT	Nicotinamide N-methyltransferase	ncam[c] + amet[c] => ahcys[c] + 1mncam[c]	2.1.1.1	PAS_chr3_1002	0	1000	0		NAD Biosynthesis	NNMT	R01269			1	1	0
	NTD2	5'-nucleotidase (UMP)	h2o[c] + ump[c] => pi[c] + uri[c]	3.1.3.5	PAS_chr1-3_0130	0	1000	0		Nucleotide Metabolism	NTD2	R00963			1	1	0
	NTRLASE2	nitrilase	2 h2o[c] + aprop[c] => nh4[c] + ala_L[c]	3.5.5.1	PAS_chr2-1_0037;PAS_chr2-2_0070;PAS_chr3_0743	0	1000	0		Other Amino Acid Metabolism	NTRLASE2				1	1	0
	NTRLASE3	nitrilase	2 h2o[c] + acybut[c] => nh4[c] + glu_L[c]	3.5.5.1	PAS_chr2-1_0037;PAS_chr2-2_0070;PAS_chr3_0743	0	1000	0		Other Amino Acid Metabolism	NTRLASE3	R01887			1	1	0
	O2ter	O2 transport, endoplasmic reticulum	o2[c] <=> o2[r]			-1000	1000	0		Transport, ER	O2ter				1	1	0
	OCDCAt	Octadecanoate (n-C18:0) transport in via uniport	ocdca[e] <=> ocdca[c]			-1000	1000	0		Transport, Extracellular	OCDCAt				1	1	0
	OHPBAT	O-Phospho-4-hydroxy-L-threonine:2-oxoglutarate aminotransferase	glu_L[c] + ohpb[c] <=> akg[c] + phthr[c]	2.6.1.52	PAS_chr3_0566	-1000	1000	0		Pyridoxine Metabolism	OHPBAT	R05085			1	1	0
	OMCDCm	2-oxo-4-methyl-3-carboxypentanoate decarboxylation	h[m] + 3c4mop[m] => co2[m] + 4mop[m]		PAS_chr4_0248	0	1000	0		Valine, Leucine, and Isoleucine Metabolism	OMCDCm				1	1	0
	ORNt2r	orntithine reversible transport in via proton symport	h[e] + orn[e] <=> h[c] + orn[c]		PAS_chr1-1_0030;PAS_chr1-4_0601	-1000	1000	0		Transport, Extracellular	ORNt2r				1	1	0
	OXAGm	non-enzymatic reaction	h[m] + oxag[m] <=> co2[m] + 2oxoadp[m]			-1000	1000	0		Threonine and Lysine Metabolism	OXAGm	R01936			1	1	0
	OXO2Ctm	2-oxodicarboylate transporter, mitochondrial	akg[m] + oxag[c] <=> akg[c] + oxag[m]		PAS_chr3_0040	-1000	1000	0		Transport, Mitochondrial	OXO2Ctm				1	1	0
	P5CR	pyrroline-5-carboxylate reductase	2 h[c] + nadph[c] + 1pyr5c[c] => nadp[c] + pro_L[c]	1.5.1.2	PAS_chr4_0398	0	1000	0		Arginine and Proline Metabolism	P5CR	R01251			1	1	0
	PANTtm	pantothenate mitochondrial transport	pant_R[c] <=> pant_R[m]			-1000	1000	0		Transport, Mitochondrial	PANTtm				1	1	0
	PAtm_PP	phosphatidate reversible transport, mitochondrial, yeast-specific	pa_SC[c] <=> pa_SC[m]			-1000	1000	0		Transport, Mitochondrial	PAtm_PP				1	1	0
	PDE3	3',5'-cyclic-nucleotide phosphodiesterase	h2o[c] + 35cimp[c] => h[c] + imp[c]	3.1.4.17	PAS_FragB_0008	0	1000	0		Nucleotide Metabolism	PDE3				1	1	0
	PDE5	3',5'-cyclic-nucleotide phosphodiesterase	h2o[c] + 35ccmp[c] => h[c] + cmp[c]	3.1.4.17	PAS_FragB_0008	0	1000	0		Nucleotide Metabolism	PDE5				1	1	0
	PDX5PO	pyridoxine 5'-phosphate oxidase	o2[c] + pdx5p[c] <=> pydx5p[c] + h2o2[c]	1.4.3.5	PAS_chr1-1_0448	-1000	1000	0		Pyridoxine Metabolism	PDX5PO	R00278			1	1	0
	pepat	Peptide alpha-N-acetyltransferase	accoa[c] + pepd[c] => coa[c] + apep[c]	2.3.1.88	PAS_chr2-2_0278;PAS_chr1-1_0373	0	1000	0		Other Amino Acid Metabolism	pepat	R00234			1	1	0
	PFK_2	Phosphofructokinase	atp[c] + tag6p_D[c] => h[c] + adp[c] + tagdp_D[c]	2.7.1.11	PAS_chr1-4_0047:PAS_chr2-1_0402	0	1000	0		Glycolysis/Gluconeogenesis	PFK_2	R03236			1	1	0
	PFK_3	phosphofructokinase (s7p)	atp[c] + s7p[c] => h[c] + adp[c] + s17bp[c]	2.7.1.11	PAS_chr1-4_0047:PAS_chr2-1_0402	0	1000	0		Glycolysis/Gluconeogenesis	PFK_3	R01843			1	1	0
	PGAMT	phosphoglucosamine mutase	gam1p[c] <=> gam6p[c]	5.4.2.10		-1000	1000	0		Glutamate Metabolism	PGAMT				1	1	0
	PHEt2r	L-phenylalanine reversible transport via proton symport	h[e] + phe_L[e] <=> h[c] + phe_L[c]		PAS_chr1-4_0479;PAS_chr1-1_0030	-1000	1000	0		Transport, Extracellular	PHEt2r				1	1	0
	PIt2m	phosphate transporter, mitochondrial	h[c] + pi[c] <=> h[m] + pi[m]		PAS_chr1-4_0615	-1000	1000	0		Transport, Mitochondrial	PIt2m				1	1	0
	PMI12346PH	5-diphosphoinositol-1,2,3,4,6-pentakisphosphate diphosphohydrolase	h2o[c] + ppmi12346p[c] => 2 h[c] + pi[c] + minohp[c]	3.6.1.52	PAS_chr3_0281	0	1000	0		Inositol phosphate Metabolism	PMI12346PH				1	1	0
	PMI1346PH	diphosphoinositol-1,3,4,6-tetrakisphosphate diphosphohydrolase	h2o[c] + ppmi1346p[c] => h[c] + pi[c] + mi13456p[c]		PAS_chr3_0281	0	1000	0		Inositol phosphate Metabolism	PMI1346PH				1	1	0
	PNTOt2	Pantothenate reversible transport via proton symport	h[e] + pnto_R[e] <=> h[c] + pnto_R[c]		PAS_c034_0024	-1000	1000	0		Transport, Extracellular	PNTOt2				1	1	0
	POLYAO	polyamine oxidase	h2o[c] + o2[c] + N1aspmd[c] => h2o2[c] + aproa[c] + aprut[c]	1.5.3.11	PAS_chr3_0922	0	1000	0		Pantothenate and CoA Biosynthesis	POLYAO				1	1	0
	POLYAO2	poylamine oxidase	h2o[c] + o2[c] + N1sprm[c] => h2o2[c] + aproa[c] + N1aspmd[c]	1.5.3.11	PAS_chr3_0922	0	1000	0		Pantothenate and CoA Biosynthesis	POLYAO2				1	1	0
	PPNCL2	phosphopantothenate-cysteine ligase	ctp[c] + cys_L[c] + 4ppan[c] => ppi[c] + h[c] + cmp[c] + 4ppcys[c]	6.3.2.5	PAS_chr2-2_0204	0	1000	0		Pantothenate and CoA Biosynthesis	PPNCL2	R04231			1	1	0
	PROt2r	L-proline reversible transport via proton symport	h[e] + pro_L[e] <=> h[c] + pro_L[c]		PAS_chr2-1_0129;PAS_chr1-1_0030;PAS_chr2-1_0659	-1000	1000	0		Transport, Extracellular	PROt2r				1	1	0
	PSPHPL	phytosphingosine phosphate lyase	psph1p[c] => ethamp[c] + 2hhxdal[c]		PAS_chr4_0598	0	1000	0		Sphingolipid Metabolism	PSPHPL		Isolated metabolite (2hhxdal). Dead end.		1	1	0
	PTE2x	peroxisomal acyl-CoA thioesterase	h2o[x] + pmtcoa[x] => coa[x] + h[x] + hdca[x]		PAS_chr2-1_0545	0	1000	0		Fatty Acid Degradation	PTE2x				1	1	0
	PUNP1m	purine-nucleoside phosphorylase (Adenosine), mitochondrial	pi[m] + adn[m] <=> ade[m] + r1p[m]	2.4.2.1	PAS_chr1-1_0132	-1000	1000	0		NAD Biosynthesis	PUNP1m	R01561			1	1	0
	PUNP3m	purine-nucleoside phosphorylase (Guanosine), mitochondrial	pi[m] + gsn[m] <=> r1p[m] + gua[m]	2.4.2.1	PAS_chr1-1_0132	-1000	1000	0		NAD Biosynthesis	PUNP3m				1	1	0
	PUNP7	purine-nucleoside phosphorylase (Xanthosine)	pi[c] + xtsn[c] <=> r1p[c] + xan[c]	2.4.2.1	PAS_chr1-1_0132	-1000	1000	0		Nucleotide Metabolism	PUNP7	R02297			1	1	0
	PYAM5PO	pyridoxamine 5'-phosphate oxidase	h2o[c] + o2[c] + pyam5p[c] => nh4[c] + pydx5p[c] + h2o2[c]	1.4.3.5	PAS_chr1-1_0448	0	1000	0		Pyridoxine Metabolism	PYAM5PO	R00277			1	1	0
	PYDXNO	pyridoxine oxidase	o2[c] + pydxn[c] <=> pydx[c] + h2o2[c]	1.4.3.5	PAS_chr1-1_0448	0	0	0		Pyridoxine Metabolism	PYDXNO	R01711			1	1	0
	PYDXO	pyridoxal oxidase	2 h2o[c] + nh4[c] + 0.5 o2[c] + pydx[c] <=> 2 h2o2[c] + pydam[c]	1.4.3.5	PAS_chr1-1_0448	0	1000	0		Pyridoxine Metabolism	PYDXO				1	1	0
	PYR5CDm	D1-pyrroline-5-carboxylate dehydrogenase, mitochondrial	h2o[m] + nadp[m] + glu5sa[m] <=> 2 h[m] + nadph[m] + glu_L[m]	1.5.1.12	PAS_chr2-2_0496	0	1000	0		Glutamate Metabolism	PYR5CDm				1	1	0
	PYRt2	pyruvate transport in via proton symport	h[e] + pyr[e] => h[c] + pyr[c]		PAS_chr3_0440	0	0	0		Transport, Extracellular	PYRt2				1	1	0
	PYRt2m	pyruvate mitochondrial transport via proton symport	h[c] + pyr[c] <=> h[m] + pyr[m]			0	1000	0		Transport, Mitochondrial	PYRt2m				1	1	0
	QUILSYN	Quinolinate Synthase (Eukaryotic)	cmusa[c] => h2o[c] + h[c] + quln[c]			0	1000	0		Quinone Biosynthesis	QUILSYN	R04293			1	1	0
	RBFKm	riboflavin kinase, mitochondrial	atp[m] + ribflv[m] => h[m] + adp[m] + fmn[m]	2.7.1.26	PAS_chr4_0996	0	1000	0		Riboflavin Metabolism	RBFKm	R00549			1	1	0
	RIBFLVt2	riboflavin transport in via proton symport	ribflv[e] + h[e] => h[c] + ribflv[c]			0	1000	0		Transport, Extracellular	RIBFLVt2				1	1	0
	RNDR1n	ribonucleoside-diphosphate reductase, nuclear	adp[n] + trdrd[n] => h2o[n] + dadp[n] + trdox[n]	1.17.4.1	PAS_chr4_0284;PAS_chr4_0197:PAS_chr1-1_0282	0	1000	0		Nucleotide Metabolism	RNDR1n	R02017			1	1	0
	RNDR2n	ribonucleoside-diphosphate reductase (GDP), nuclear	trdrd[n] + gdp[n] => h2o[n] + trdox[n] + dgdp[n]	1.17.4.1	PAS_chr4_0284;PAS_chr4_0197:PAS_chr1-1_0282	0	1000	0		Nucleotide Metabolism	RNDR2n	R02019			1	1	0
	RNDR3n	ribonucleoside-diphosphate reductase (CDP), nuclear	trdrd[n] + cdp[n] => h2o[n] + trdox[n] + dcdp[n]	1.17.4.1	PAS_chr4_0284;PAS_chr4_0197:PAS_chr1-1_0282	0	1000	0		Nucleotide Metabolism	RNDR3n	R02024			1	1	0
	RNDR4n	ribonucleoside-diphosphate reductase (UDP), nuclear	udp[n] + trdrd[n] => h2o[n] + trdox[n] + dudp[n]	1.17.4.1	PAS_chr4_0284;PAS_chr4_0197:PAS_chr1-1_0282	0	1000	0		Nucleotide Metabolism	RNDR4n	R02018			1	1	0
	RNMK	ribosylnicotinamide kinase	atp[c] + rnam[c] => h[c] + adp[c] + nmn[c]	2.7.1.22	PAS_chr2-2_0359	0	1000	0		NAD Biosynthesis	RNMK	R02323			1	1	0
	RNTR1	ribonucleoside-triphosphate reductase (ATP)	atp[c] + trdrd[c] => h2o[c] + datp[c] + trdox[c]	1.17.4.2	PAS_chr4_0284	0	1000	0		Nucleotide Metabolism	RNTR1	R02014			1	1	0
	RNTR2	ribonucleoside-triphosphate reductase (GTP)	gtp[c] + trdrd[c] => h2o[c] + dgtp[c] + trdox[c]	1.17.4.2	PAS_chr4_0284	0	1000	0		Nucleotide Metabolism	RNTR2	R02020			1	1	0
	RNTR3	ribonucleoside-triphosphate reductase (CTP)	ctp[c] + trdrd[c] => h2o[c] + trdox[c] + dctp[c]	1.17.4.2	PAS_chr4_0284	0	1000	0		Nucleotide Metabolism	RNTR3	R02022			1	1	0
	RNTR4	ribonucleoside-triphosphate reductase (UTP)	utp[c] + trdrd[c] => h2o[c] + trdox[c] + dutp[c]	1.17.4.2	PAS_chr4_0284	0	1000	0		Nucleotide Metabolism	RNTR4	R02023			1	1	0
	SBT_Lt	L-sorbitol transport via passive diffusion	sbt_L[e] <=> sbt_L[c]			-1000	1000	0		Transport, Extracellular	SBT_Lt				1	1	0
	SERt2r	L-serine reversible transport via proton symport	h[e] + ser_L[e] <=> h[c] + ser_L[c]		PAS_chr4_0287;PAS_chr1-4_0479;PAS_chr1-1_0203;PAS_chr1-4_0601;PAS_chr1-1_0030	-1000	1000	0		Transport, Extracellular	SERt2r				1	1	0
	SLFAT	sulfate adenylyltransferase (ADP)	h[c] + adp[c] + so4[c] <=> pi[c] + aps[c]	2.7.7.5	PAS_chr1-1_0323	-1000	1000	0		Cysteine Metabolism	SLFAT	R00530			1	1	0
	SPHPL	sphinganine phosphate lyase	sph1p[c] => ethamp[c] + hxdcal[c]	4.1.2.27	PAS_chr4_0598	0	1000	0		Sphingolipid Metabolism	SPHPL	R02464			1	1	0
	SQ23EPXter	Squalene-2,3-epoxide endoplamic reticular transport	Ssq23epx[r] <=> Ssq23epx[c]			-1000	1000	0		Transport, ER	SQ23EPXter				1	1	0
	SQLter	squalene endoplamic reticular transport	sql[c] <=> sql[r]			-1000	1000	0		Transport, ER	SQLter				1	1	0
	SRB_Lt	L-sorbose reversible transport	srb_L[e] <=> srb_L[c]			-1000	1000	0		Transport, Extracellular	SRB_Lt				1	1	0
	SUCCt2r	succinate transport via proton symport	h[e] + succ[e] <=> h[c] + succ[c]			-1000	1000	0		Transport, Extracellular	SUCCt2r				1	1	0
	SUCD2_u6m	succinate dehydrogenase (ubiquinone-6), mitochondrial	q6[m] + succ[m] <=> q6h2[m] + fum[m]	1.3.5.1	PAS_chr2-2_0283:PAS_chr3_1111:PAS_chr1-4_0487:PAS_chr4_0733	-1000	1000	0		Citric Acid Cycle	SUCD2_u6m	R02164			1	1	0
	T4HCINNMFM	4-hydroxycinnamate formation	34hpl[m] => h2o[m] + T4hcinnm[m]			0	1000	0		Quinone Biosynthesis	T4HCINNMFM	R08766			1	1	0
	THIORDXi	hydrogen peroxide reductase (thioredoxin)	h2o2[c] + trdrd[c] => 2 h2o[c] + trdox[c]		PAS_chr2-2_0220;PAS_chr4_0284	0	1000	0			THIORDXi				1	1	0
	THMDPe	thiamin diphosphatase, extracellular	2 h2o[e] + thmpp[e] => 2 pi[e] + h[e] + thm[e]	3.1.3.2	PAS_chr2-1_0103	0	1000	0		Thiamine Metabolism	THMDPe	R00619			1	1	0
	THMDt2	thymidine transport in via proton symport	h[e] + thymd[e] => h[c] + thymd[c]			0	1000	0		Transport, Extracellular	THMDt2				1	1	0
	THMPe	thiamin phosphatase, extracellular	h2o[e] + thmmp[e] => pi[e] + thm[e]	3.1.3.2	PAS_chr2-1_0103	0	1000	0		Thiamine Metabolism	THMPe	R02135			1	1	0
	THMt2	Thiamine transport in via proton symport	h[e] + thm[e] => h[c] + thm[c]		PAS_chr3_0649	0	1000	0		Transport, Extracellular	THMt2				1	1	0
	THRA2i	L-allo-Threonine Aldolase	athr_L[c] => gly[c] + acald[c]	4.1.2.5	PAS_chr4_0112	0	1000	0		Threonine and Lysine Metabolism	THRA2i	R06171			1	1	0
	THRD_Lm	L-threonine deaminase, mitochondrial	thr_L[m] => nh4[m] + 2obut[m]	4.3.1.19	PAS_chr1-4_0243	0	1000	0		Threonine and Lysine Metabolism	THRD_Lm				1	1	0
	THRt2r	L-threonine reversible transport via proton symport	h[e] + thr_L[e] <=> h[c] + thr_L[c]		PAS_chr1-4_0479;PAS_chr1-1_0203;PAS_chr1-1_0030	-1000	1000	0		Transport, Extracellular	THRt2r				1	1	0
	THYMt3r	thymine reversible transport via proton antiport	h[e] + thym[c] <=> h[c] + thym[e]			-1000	1000	0		Transport, Extracellular	THYMt3r				1	1	0
	TMDPP	thymidine phosphorylase	pi[c] + thymd[c] <=> 2dr1p[c] + thym[c]	2.4.2.4	PAS_chr1-1_0132	-1000	1000	0		Nucleotide Metabolism	TMDPP	R01570			1	1	0
	TMDPPK	thiamine-diphosphate kinase	atp[c] + thmpp[c] => adp[c] + thmtp[c]	2.7.4.15	PAS_chr3_0052	0	1000	0		Thiamine Metabolism	TMDPPK	R00616			1	1	0
	TRDRm	thioredoxin reductase (NADPH)	h[m] + nadph[m] + trdox[m] => nadp[m] + trdrd[m]	1.8.1.9	PAS_chr2-2_0480;PAS_chr4_0284	0	1000	0		Nucleotide Metabolism	TRDRm	R02016			1	1	0
	TREt2	trehalose transport in via proton symporter	tre[e] + h[e] => h[c] + tre[c]			0	1000	0		Transport, Extracellular	TREt2				1	1	0
	TRPt2r	L-tryptophan reversible transport via proton symport	h[e] + trp_L[e] <=> h[c] + trp_L[c]		PAS_chr1-4_0479;PAS_chr1-1_0030	-1000	1000	0		Transport, Extracellular	TRPt2r				1	1	0
	TRPTA	tryptophan transaminase	akg[c] + trp_L[c] <=> glu_L[c] + indpyr[c]		PAS_chr1-4_0608;PAS_chr4_0147	-1000	1000	0		Tyrosine, Tryptophan, and Phenylalanine Metabolism	TRPTA	R00684			1	1	0
	TYRt2r	L-tyrosine reversible transport via proton symport	h[e] + tyr_L[e] <=> h[c] + tyr_L[c]		PAS_chr1-4_0479;PAS_chr1-1_0030	-1000	1000	0		Transport, Extracellular	TYRt2r				1	1	0
	udpg4e	UDPglucose 4-epimerase	udpg[c] <=> udpgal[c]	5.1.3.2	FN392322.1583228...1584412	-1000	1000	0		Galactose Metabolism	udpg4e	R00291			1	1	0
	UMPKn	UMP kinase, nuclear	atp[n] + ump[n] <=> adp[n] + udp[n]		PAS_chr2-1_0543	-1000	1000	0		Nucleotide Metabolism	UMPKn	R00158			1	1	0
	URAt2	uracil transport in via proton symport	h[e] + ura[e] => h[c] + ura[c]		PAS_chr3_0022	0	1000	0		Transport, Extracellular	URAt2				1	1	0
	UREA2t2	urea reversible transport via proton symport (2 H+)	2 h[e] + urea[e] <=> 2 h[c] + urea[c]		PAS_chr2-1_0055	-1000	1000	0		Transport, Extracellular	UREA2t2				1	1	0
	URIDK2rn	uridylate kinase (dUMP), nuclear	atp[n] + dump[n] <=> adp[n] + dudp[n]		PAS_chr2-1_0543	-1000	1000	0		Nucleotide Metabolism	URIDK2rn	R02098			1	1	0
	URIt2	uridine transport in via proton symport	h[e] + uri[e] => h[c] + uri[c]		PAS_chr2-1_0257;PAS_chr3_0022	0	1000	0		Transport, Extracellular	URIt2				1	1	0
	VALt2r	L-valine reversible transport via proton symport	h[e] + val_L[e] <=> h[c] + val_L[c]		PAS_chr1-4_0479;PAS_chr1-1_0030	-1000	1000	0		Transport, Extracellular	VALt2r				1	1	0
	XANt	xanthine reversible transport	xan[e] <=> xan[c]			-1000	1000	0		Transport, Extracellular	XANt				1	1	0
	XPPT	xanthine phosphoribosyltransferase	prpp[c] + xan[c] => ppi[c] + xmp[c]	2.4.2.22	PAS_chr2-1_0681	0	1000	0		Nucleotide Metabolism	XPPT	R02142			1	1	0
	XTSNt2	xanthosine transport in via proton symport	h[e] + xtsn[e] => h[c] + xtsn[c]			0	1000	0		Transport, Extracellular	XTSNt2				1	1	0
	XYLR	xylose reductase	h[c] + nadph[c] + xyl_D[c] => nadp[c] + xylt[c]	1.1.1.21	PAS_chr2-1_0573;PAS_chr3_0744	0	1000	0		Sugar alcohol and other sugar Metabolism	XYLR				1	1	0
	XYLt	D-xylose reversible transport	xyl_D[e] <=> xyl_D[c]			-1000	1000	0		Transport, Extracellular	XYLt				1	1	0
	XYLTt	Xylitol transport via passive diffusion	xylt[e] <=> xylt[c]			-1000	1000	0		Transport, Extracellular	XYLTt				1	1	0
	YUMPS	yUMP synthetase	r5p[c] + ura[c] <=> h2o[c] + psd5p[c]	4.2.1.70	PAS_chr1-4_0212;PAS_chr1-3_0271;PAS_chr2-1_0067	-1000	1000	0		Nucleotide Metabolism	YUMPS	R01055			1	1	0
	ZYMSTt	zymosterol reversible transport	zymst[e] <=> zymst[c]		PAS_chr2-1_0280	-1000	1000	0		Transport, Extracellular	ZYMSTt				1	1	0
	NDP7	nucleoside-diphosphatase (UDP)	h2o[c] + udp[c] => h[c] + pi[c] + ump[c]		PAS_chr1-1_0063	0	1000	0		Nucleotide Metabolism	NDP7	R00155			1	1	0
	ACOAHim	acetyl-CoA hydrolase, mitochondrial (irreversible)	h2o[m] + accoa[m] => h[m] + coa[m] + ac[m]		PAS_chr3_0253	0	1000	0		Pyruvate Metabolism	ACOAHim	R00227			1	1	0
	NADS1n	NAD synthase (nh3), nuclear	atp[n] + nh4[n] + dnad[n] => h[n] + ppi[n] + amp[n] + nad[n]		PAS_chr4_0233	0	1000	0		NAD Biosynthesis	NADS1n	R00257			1	1	0
	TYRTAim	tyrosine transaminase, irreversible (mitochondrial)	glu_L[m] + 34hpp[m] => akg[m] + tyr_L[m]		PAS_chr1-1_0200	0	1000	0		Tyrosine, Tryptophan, and Phenylalanine Metabolism	TYRTAim	R00734			1	1	0
	TYRTAip	tyrosine transaminase, irreversible (peroxisomal)	glu_L[x] + 34hpp[x] => akg[x] + tyr_L[x]		PAS_chr4_0974	0	1000	0		Tyrosine, Tryptophan, and Phenylalanine Metabolism	TYRTAip	R00734			1	1	0
	FTHFLmi	formate-tetrahydrofolate ligase, mitochondrial irreversible	atp[m] + thf[m] + for[m] => pi[m] + adp[m] + 10fthf[m]		PAS_chr1-4_0632	0	1000	0		Folate Metabolism	FTHFLmi	R00943			1	1	0
	GLYCDy	Glycerol dehydrogenase (NADP-dependent)	nadp[c] + glyc[c] => h[c] + nadph[c] + dha[c]		PAS_chr1-1_0360	0	1000	0		Glycerolipid Metabolism	GLYCDy	R01039			1	1	0
	VALTAim	valine transaminase, mitochondiral	akg[m] + val_L[m] => glu_L[m] + 3mob[m]		PAS_chr4_0248	0	1000	0		Valine, Leucine, and Isoleucine Metabolism	VALTAim	R01214			1	1	0
	DASYNm_PP	CDP-Diacylglycerol synthetase, yeast-specific, mitochondrial	h[m] + ctp[m] + pa_SC[m] <=> ppi[m] + cdpdag_SC[m]	2.7.7.41	PAS_chr2-2_0044	-1000	1000	0		Phospholipid Metabolism	DASYNm_PP	R01799			1	1	0
	PSERSm_PP	phosphatidylserine synthase, yeast-specific, mitochondrial	ser_L[m] + cdpdag_SC[m] <=> h[m] + cmp[m] + ps_SC[m]		PAS_chr1-1_0420	0	1000	0		Phospholipid Metabolism	PSERSm_PP	R01800			1	1	0
	DHORDfum	Fumarate dependent DHORD	fum[c] + dhor_S[c] => succ[c] + orot[c]		PAS_chr2-2_0021	0	1000	0		Nucleotide Metabolism	DHORDfum	R01867			1	1	0
	BTDD_RR	(R,R)-butanediol dehydrogenase	nad[c] + btd_RR[c] <=> h[c] + nadh[c] + actn_R[c]		PAS_chr1-1_0490	-1000	1000	0		Alternate Carbon Metabolism	BTDD_RR	R02946			1	1	0
	G6PI3	Glucose-6-phosphate isomerase	g6p_B[c] <=> f6p[c]		PAS_chr3_0456	-1000	1000	0		Glycolysis/Gluconeogenesis	G6PI3	R03321			1	1	0
	PPTTm	trans-pentaprenyltranstransferase, mitochondrial	ipdp[m] + pendp[m] => ppi[m] + hexdp[m]		PAS_chr4_0819	0	1000	0		Quinone Biosynthesis	PPTTm	R05613			1	1	0
	ACON3MT	trans-aconitate 3-methyltransferase	amet[c] + acon_T[c] => ahcys[c] + acon5m[c]	2.1.1.145	PAS_chr3_0330	0	1000	0			ACON3MT	R05763			1	1	0
	PI3P5K_PP	phosphatidylinositol-3-phosphate 5-kinase, yeast-specfic	atp[c] + pi3p[c] => h[c] + adp[c] + ptd135bp_SC[c]		PAS_chr2-2_0402	0	1000	0		Phospholipid Metabolism	PI3P5K_PP	R05802			1	1	0
	HEMEOSm	Heme O synthase, mitochondrial	h2o[m] + pheme[m] + frdp[m] => ppi[m] + hemeO[m]		PAS_chr1-3_0194	0	1000	0		Porphyrin and Chlorophyll Metabolism	HEMEOSm	R07411			1	1	0
	GGTT	geranylgeranyltranstransferase	ipdp[c] + ggdp[c] => ppi[c] + pendp[c]			0	1000	0		Quinone Biosynthesis	GGTT	R07475			1	1	0
	C3STDH2	C-3 sterol dehydrogenase (zymosterol)	nad[c] + zym_int1[c] => co2[c] + nadh[c] + zym_int2[c]			0	1000	0		Sterol Metabolism	C3STDH2	R07496			1	1	0
	C3STKR2	C-3 sterol keto reductase (zymosterol)	h[c] + nadph[c] + zym_int2[c] => nadp[c] + zymst[c]			0	1000	0		Sterol Metabolism	C3STKR2	R07496			1	1	0
	C4STMO2	C-4 sterol methyl oxidase (4-methylzymosterol)	2 h[c] + 3 o2[c] + 3 nadph[c] + 4mzym[c] => 4 h2o[c] + 3 nadp[c] + zym_int1[c]			0	1000	0		Sterol Metabolism	C4STMO2	R07496			1	1	0
	PLBP1I_PPe	phospholipase B (phosphatidylinositol), yeast-specific (extracellular)	2 h2o[e] + ptd1ino_SC[e] => 2 h[e] + 2 faR[e] + g3pi[e]		PAS_chr4_0153	0	1000	0		Phospholipid Metabolism	PLBP1I_PPe	R09034			1	1	0
	ACALDCD	Acetaldehyde condensation	2 acald[c] => actn_R[c]		PAS_chr3_0188	0	1000	0		Alternate Carbon Metabolism	ACALDCD				1	1	0
	ARAB14LO	D-arabinono-1,4-lactone oxidase	o2[c] + Dara14lac[c] <=> h2o2[c] + ertascb_D[c]		PAS_chr2-1_0197	-1000	1000	0		Arabinose Metabolism	ARAB14LO				1	1	0
	16GS	1,6-beta-glucan synthase	udpg[c] => h[c] + udp[c] + 16BDglcn[c]		PAS_chr4_0508;PAS_chr3_0929	0	1000	0		Carbohydrate Metabolism	16GS				1	1	0
	GLCGSDv	glucan 1,4-alpha-glucosidase, vacuole	h2o[v] + glycogen[v] => glc_D[v]		PAS_chr4_0579	0	1000	0		Carbohydrate Metabolism	GLCGSDv				1	1	0
	3IPM3MT	3-Isopropylmalate 3-methyltransferase	amet[c] + 3c2hmp[c] => ahcys[c] + 3ipmmest[c]		PAS_chr3_0330	0	1000	0		Complex Alcohol Metabolism	3IPM3MT				1	1	0
	3MOBDC	3-Methyl-2-oxobutanoate decarboxylase	h[c] + 3mob[c] => co2[c] + 2mppal[c]		PAS_chr3_0188	0	1000	0		Complex Alcohol Metabolism	3MOBDC				1	1	0
	4MOPDC	4-Methyl-2-oxopentanoate decarboxylase	h[c] + 4mop[c] => co2[c] + 3mbald[c]		PAS_chr3_0188;PAS_chr3_0095	0	1000	0		Complex Alcohol Metabolism	4MOPDC				1	1	0
	ACHLE1	Isoamyl acetate-hydrolyzing esterase	h2o[c] + iamac[c] => h[c] + ac[c] + iamoh[c]		PAS_chr4_0922	0	1000	0		Complex Alcohol Metabolism	ACHLE1				1	1	0
	ACHLE2	Isobutyl acetate-hydrolyzing esterase	h2o[c] + ibutac[c] => h[c] + ac[c] + ibutoh[c]		PAS_chr4_0922	0	1000	0		Complex Alcohol Metabolism	ACHLE2				1	1	0
	ACHLE3	Ethyl acetate-hydrolyzing esterase	h2o[c] + aces[c] => h[c] + ac[c] + etoh[c]		PAS_chr4_0922	0	1000	0		Complex Alcohol Metabolism	ACHLE3				1	1	0
	ALCD22xi	aldehyde dehydrogenase (2-methylbutanol, NAD)	h[c] + nadh[c] + 2mbald[c] => nad[c] + 2mbtoh[c]		PAS_chr2-1_0472;PAS_chr3_1028	0	1000	0		Complex Alcohol Metabolism	ALCD22xi				1	1	0
	ALCD22xim	aldehyde dehydrogenase (2-methylbutanol, NAD), mitochondrial	h[m] + nadh[m] + 2mbald[m] => nad[m] + 2mbtoh[m]		PAS_chr2-1_0472	0	1000	0		Complex Alcohol Metabolism	ALCD22xim				1	1	0
	ALCD22yi	aldehyde dehydrogenase (2-methylbutanol, NADP)	h[c] + nadph[c] + 2mbald[c] => nadp[c] + 2mbtoh[c]		PAS_chr1-1_0360;PAS_chr4_0576	0	1000	0		Complex Alcohol Metabolism	ALCD22yi				1	1	0
	ALCD23xi	aldehyde dehydrogenase (isobutyl alcohol, NAD)	h[c] + nadh[c] + 2mppal[c] => nad[c] + ibutoh[c]		PAS_chr2-1_0472;PAS_chr3_1028	0	1000	0		Complex Alcohol Metabolism	ALCD23xi				1	1	0
	ALCD23xim	aldehyde dehydrogenase (isobutyl alcohol, NAD), mitochondrial	h[m] + nadh[m] + 2mppal[m] => nad[m] + ibutoh[m]		PAS_chr2-1_0472	0	1000	0		Complex Alcohol Metabolism	ALCD23xim				1	1	0
	ALCD23yi	aldehyde dehydrogenase (isobutyl alcohol, NADP)	h[c] + nadph[c] + 2mppal[c] => nadp[c] + ibutoh[c]		PAS_chr4_0576	0	1000	0		Complex Alcohol Metabolism	ALCD23yi				1	1	0
	ALCD24xi	aldehyde dehydrogenase (isoamyl alcohol, NAD)	h[c] + nadh[c] + 3mbald[c] => nad[c] + iamoh[c]		PAS_chr2-1_0472;PAS_chr3_1028	0	1000	0		Complex Alcohol Metabolism	ALCD24xi				1	1	0
	ALCD24xim	aldehyde dehydrogenase (isoamyl alcohol, NAD), mitochondrial	h[m] + nadh[m] + 3mbald[m] => nad[m] + iamoh[m]		PAS_chr2-1_0472	0	1000	0		Complex Alcohol Metabolism	ALCD24xim				1	1	0
	ALCD24yi	aldehyde dehydrogenase (isoamyl alcohol, NADP)	h[c] + nadph[c] + 3mbald[c] => nadp[c] + iamoh[c]		PAS_chr4_0576	0	1000	0		Complex Alcohol Metabolism	ALCD24yi				1	1	0
	ALCD25xi	aldehyde dehydrogenase (2-phenylethanol, NAD)	h[c] + nadh[c] + pacald[c] => nad[c] + 2phetoh[c]		PAS_chr2-1_0472;PAS_chr3_1028	0	1000	0		Complex Alcohol Metabolism	ALCD25xi				1	1	0
	ALCD25xim	aldehyde dehydrogenase (2-phenylethanol, NAD), mitochondrial	h[m] + nadh[m] + pacald[m] => nad[m] + 2phetoh[m]		PAS_chr2-1_0472	0	1000	0		Complex Alcohol Metabolism	ALCD25xim				1	1	0
	ALCD25yi	aldehyde dehydrogenase (2-phenylethanol, NADP)	h[c] + nadph[c] + pacald[c] => nadp[c] + 2phetoh[c]		PAS_chr4_0576	0	1000	0		Complex Alcohol Metabolism	ALCD25yi				1	1	0
	ALCD26xi	aldehyde dehydrogenase (tryptophol, NAD)	h[c] + nadh[c] + id3acald[c] => nad[c] + ind3eth[c]		PAS_chr2-1_0472;PAS_chr3_1028	0	1000	0		Complex Alcohol Metabolism	ALCD26xi				1	1	0
	ALCD26xim	aldehyde dehydrogenase (tryptophol, NAD), mitochondrial	h[m] + nadh[m] + id3acald[m] => nad[m] + ind3eth[m]		PAS_chr2-1_0472	0	1000	0		Complex Alcohol Metabolism	ALCD26xim				1	1	0
	PTE10x	peroxisomal acyl-CoA thioesterase	h2o[x] + dcacoa[x] => coa[x] + h[x] + dca[x]		PAS_chr2-1_0545	0	1000	0		Fatty Acid Degradation	PTE10x				1	1	0
	PTE11x	peroxisomal acyl-CoA thioesterase	h2o[x] + ddcacoa[x] => coa[x] + h[x] + ddca[x]		PAS_chr2-1_0545	0	1000	0		Fatty Acid Degradation	PTE11x				1	1	0
	PTE7x	peroxisomal acyl-CoA thioesterase	h2o[x] + tdcoa[x] => coa[x] + h[x] + ttdca[x]		PAS_chr2-1_0545	0	1000	0		Fatty Acid Degradation	PTE7x				1	1	0
	PTE8x	peroxisomal acyl-CoA thioesterase	h2o[x] + stcoa[x] => coa[x] + h[x] + ocdca[x]		PAS_chr2-1_0545	0	1000	0		Fatty Acid Degradation	PTE8x				1	1	0
	PTE9x	peroxisomal acyl-CoA thioesterase	h2o[x] + occoa[x] => coa[x] + h[x] + octa[x]		PAS_chr2-1_0545	0	1000	0		Fatty Acid Degradation	PTE9x				1	1	0
	PCDAGAT	phosphatidylcholine-diacylglycerol acyltransferase	pc_SC[c] + 12dgr_SC[c] => 1agpc_SC[c] + triglyc_SC[c]		PAS_chr2-1_0878	0	1000	0		Glycerolipid Metabolism	PCDAGAT				1	1	0
	DHORD4i	dihydoorotic acid (ubiquinone-6), irreversible	q6[m] + dhor_S[c] => q6h2[m] + orot[c]		PAS_chr2-2_0021	0	1000	0		Nucleotide Metabolism	DHORD4i				1	1	0
	DHORDi	dihydoorotic acid dehydrogenase (irreversible)	o2[c] + dhor_S[c] => h2o2[c] + orot[c]		PAS_chr2-2_0021	0	1000	0		Nucleotide Metabolism	DHORDi				1	1	0
	COAHLp	CoA hydrolase (peroxisomal)	h2o[x] + coa[x] => 2 h[x] + pap[x] + pan4p[x]		PAS_chr3_0578	0	1000	0		Pantothenate and CoA biosynthesis	COAHLp				1	1	0
	LPP_PP	lipid phosphate phosphatase, yeast-specific	h2o[c] + dagpy_SC[c] => h[c] + pi[c] + pa_SC[c]		PAS_chr1-1_0498;PAS_chr3_0198	0	1000	0		Phospholipid Metabolism	LPP_PP				1	1	0
	MI13456PKn	inositol-1,3,4,5,6-pentakisphosphate 2-kinase, nuclear	atp[n] + mi13456p[n] => adp[n] + h[n] + minohp[n]		PAS_chr3_0630	0	1000	0		Inositol phosphate Metabolism	MI13456PKn				1	1	0
	PI35BP5P_PP	1-phosphatidylinositol-3,5-bisphosphate 5-phosphatase, yeast-specific	h2o[c] + ptd135bp_SC[c] => pi[c] + pi3p[c]		PAS_chr1-4_0617;PAS_chr2-1_0178	0	1000	0		Inositol phosphate Metabolism	PI35BP5P_PP				1	1	0
	PIN4Kn_PP	phosphatidylinositol 4-kinase, nuclear, yeast-specifc	atp[n] + ptd1ino_SC[n] => adp[n] + h[n] + pi4p[n]		PAS_chr1-4_0380	0	1000	0		Inositol phosphate Metabolism	PIN4Kn_PP				1	1	0
	PMI12346PS	5-diphosphoinositol-1,2,3,4,6-pentakisphosphate synthase	h[c] + atp[c] + minohp[c] => adp[c] + ppmi12346p[c]		PAS_chr1-4_0293	0	1000	0		Inositol phosphate Metabolism	PMI12346PS				1	1	0
	PMI1346PS	diphosphoinositol-1,3,4,6-tetrakisphosphate synthase	atp[c] + mi13456p[c] => adp[c] + ppmi1346p[c]		PAS_chr1-4_0293	0	1000	0		Inositol phosphate Metabolism	PMI1346PS				1	1	0
	HEMEOMOm	Heme O monooxygenase, mitochondrial	o2[m] + nadh[m] + hemeO[m] => h2o[m] + h[m] + nad[m] + hemeA[m]		PAS_chr4_0449;PAS_chr3_0058;PAS_FragB_0042	0	1000	0		Porphyrin and Chlorophyll Metabolism	HEMEOMOm				1	1	0
	PYRDC2	pyruvate decarboxylase (acetoin-forming)	h[c] + pyr[c] + acald[c] => co2[c] + actn_R[c]		PAS_chr3_0188	0	1000	0		Pyruvate Metabolism	PYRDC2				1	1	0
	SBPP2er	sphingoid base-phosphate phosphatase (phytosphingosine 1-phosphate), endoplasmic reticulum	h2o[r] + psph1p[r] => pi[r] + psphings[r]		PAS_chr3_0597	0	1000	0		Sphingolipid Metabolism	SBPP2er				1	1	0
	C22STDSx	C-22 sterol desaturase (NAD)	h[c] + o2[c] + nadh[c] + ergtrol[c] => 2 h2o[c] + nad[c] + ergtetrol[c]		PAS_chr4_0953;PAS_chr3_0507;PAS_chr4_0737;PAS_chr4_0149	0	1000	0		Sterol Metabolism	C22STDSx				1	1	0
	LNS14DMx	cytochrome P450 lanosterol 14-alpha-demethylase (NAD)	2 h[c] + 3 o2[c] + 3 nadh[c] + lanost[c] => 4 h2o[c] + 3 nad[c] + for[c] + 44mctr[c]		PAS_chr3_0957;PAS_chr4_0953;PAS_chr4_0737;PAS_chr4_0149	0	1000	0		Sterol Metabolism	LNS14DMx				1	1	0
	THZPSN1_PP	thiazole phosphate synthesis (xylulose 5-phosphate), yeast-specific	h[c] + gly[c] + cys_L[c] + achms[c] + xu5p_D[c] => 3 h2o[c] + co2[c] + nh4[c] + pyr[c] + ac[c] + 4abut[c] + 4mpetz[c]		PAS_chr3_0648	0	1000	0		Thiamine Metabolism	THZPSN1_PP				1	1	0
	THZPSN2_PP	thiazole phosphate synthesis (ribose 5-phosphate), yeast-specifc	h[c] + r5p[c] + gly[c] + cys_L[c] + achms[c] => 3 h2o[c] + co2[c] + nh4[c] + pyr[c] + ac[c] + 4abut[c] + 4mpetz[c]		PAS_chr3_0648	0	1000	0		Thiamine Metabolism	THZPSN2_PP				1	1	0
	2MBALDt	2-Methylbutanal transport (extracellular)	2mbald[c] <=> 2mbald[e]			-1000	1000	0		Transport, Extracellular	2MBALDt				1	1	0
	2MBTOHt	2-methyl-1-butanol transport (extracellular)	2mbtoh[c] <=> 2mbtoh[e]			-1000	1000	0		Transport, Extracellular	2MBTOHt				1	1	0
	2MPPALt	2-methylpropanal transport (extracellular)	2mppal[c] <=> 2mppal[e]			-1000	1000	0		Transport, Extracellular	2MPPALt				1	1	0
	2PHETOHt	2-phenylethanol reversible transport	2phetoh[e] <=> 2phetoh[c]			-1000	1000	0		Transport, Extracellular	2PHETOHt				1	1	0
	3C3HMPt	2-Isopropylmalate transport, diffusion	3c3hmp[c] <=> 3c3hmp[e]			-1000	1000	0		Transport, Extracellular	3C3HMPt				1	1	0
	3MBALDt	3-methylbutanal transport (extracellular)	3mbald[c] <=> 3mbald[e]			-1000	1000	0		Transport, Extracellular	3MBALDt				1	1	0
	3MOPt	3mop reversible trasport	3mop[e] <=> 3mop[c]			-1000	1000	0		Transport, Extracellular	3MOPt				1	1	0
	4ABZt	4-Aminobenzoate mitochondrial transport via diffusion	4abz[c] <=> 4abz[e]			-1000	1000	0		Transport, Extracellular	4ABZt				1	1	0
	BTDt_RR	(R,R)-butanediol transport	btd_RR[c] <=> btd_RR[e]			-1000	1000	0		Transport, Extracellular	BTDt_RR				1	1	0
	FECOSTt	fecosterol reversible transport	fecost[e] <=> fecost[c]		PAS_chr2-1_0280	-1000	1000	0		Transport, Extracellular	FECOSTt				1	1	0
	G3PIt	glycero-3-phospho-1-inositol transport (extracellular to cytosol)	g3pi[e] <=> g3pi[c]		PAS_chr3_0141	-1000	1000	0		Transport, Extracellular	G3PIt				1	1	0
	GLXt	glyoxylate transport	glx[c] <=> glx[e]			-1000	1000	0		Transport, Extracellular	GLXt				1	1	0
	GLYCt2	glycerol transport via symport	h[e] + glyc[e] => h[c] + glyc[c]		PAS_chr1-1_0069	0	0	0		Transport, Extracellular	GLYCt2				1	1	0
	IAMOHt	isoamyl alcohol transport (extracellular)	iamoh[c] <=> iamoh[e]			-1000	1000	0		Transport, Extracellular	IAMOHt				1	1	0
	IBUTOHt	isobutyl alcohol transport (extracellular)	ibutoh[c] <=> ibutoh[e]			-1000	1000	0		Transport, Extracellular	IBUTOHt				1	1	0
	IND3ETHt	Tryptophol transport (extracellular	ind3eth[c] <=> ind3eth[e]			-1000	1000	0		Transport, Extracellular	IND3ETHt				1	1	0
	LANOSTt	lanosterol reversible transport	lanost[e] <=> lanost[c]		PAS_chr2-1_0280	-1000	1000	0		Transport, Extracellular	LANOSTt				1	1	0
	NACt	Nicotinic acid transport	nac[e] <=> nac[c]		PAS_chr1-1_0354	-1000	1000	0		Transport, Extracellular	NACt				1	1	0
	NADPt	NADP transporter	nadp[c] <=> nadp[e]			-1000	1000	0		Transport, Extracellular	NADPt				1	1	0
	NFORTYRt	N,N-bisformyl-dityrosine transport (extracellular)	Nbfortyr[c] => Nbfortyr[e]		PAS_chr2-2_0065	0	1000	0		Transport, Extracellular	NFORTYRt				1	1	0
	NH4ti	ammonia transport (efflux, cytosol to extracellular)	nh4[c] => nh4[e]		PAS_chr1-1_0158	0	1000	0		Transport, Extracellular	NH4ti				1	1	0
	OAAt	Oxaloacetate transport	oaa[c] <=> oaa[e]			-1000	1000	0		Transport, Extracellular	OAAt				1	1	0
	PACALDt	Phenylacetaldehyde transport (extracellular)	pacald[c] <=> pacald[e]			-1000	1000	0		Transport, Extracellular	PACALDt				1	1	0
	PTRCt3i	putrescine transport in via proton antiport, irreversible	h[c] + ptrc[e] => h[e] + ptrc[c]		PAS_chr1-4_0194;PAS_chr4_0836	0	1000	0		Transport, Extracellular	PTRCt3i				1	1	0
	PTRCtex2	putrescine excretion (cytosol to extracellular)	ptrc[c] => ptrc[e]		PAS_chr2-2_0101	0	0	0		Transport, Extracellular	PTRCtex2				1	1	0
	SO3ti	sulfite transport (efflux, cytosol to extracellular)	so3[c] => so3[e]		PAS_chr2-2_0276	0	1000	0		Transport, Extracellular	SO3ti				1	1	0
	SPMDt3i	spermidine transport in via proton antiport	h[c] + spmd[e] => h[e] + spmd[c]		PAS_chr1-4_0194;PAS_chr4_0836	0	1000	0		Transport, Extracellular	SPMDt3i				1	1	0
	SPMDtex2	spermidine excretion (cytosol to extracellular)	spmd[c] => spmd[e]		PAS_chr2-2_0101	0	0	0		Transport, Extracellular	SPMDtex2				1	1	0
	SPRMt2i	spermine transport via proton antiport irreversible	h[c] + sprm[e] => h[e] + sprm[c]		PAS_chr1-4_0194;PAS_chr4_0836;PAS_chr1-4_0090	0	1000	0		Transport, Extracellular	SPRMt2i				1	1	0
	TTDCAtr	fatty acid transport	ttdca[e] <=> ttdca[c]			-1000	1000	0		Transport, Extracellular	TTDCAtr				1	1	0
	GDPMANNtg	GDP-mannose antiport	gmp[g] + gdpmann[c] => gmp[c] + gdpmann[g]		PAS_chr3_0916	0	1000	0		Transport, Golgi Apparatus	GDPMANNtg				1	1	0
	UDPGALt2g	UDPgalactose transport (Golgi apparatus)	udpgal[c] => udpgal[g]		PAS_chr2-1_0692	0	1000	0		Transport, Golgi Apparatus	UDPGALt2g				1	1	0
	2MBALDtm	2-Methylbutanal transport (mitochondrial)	2mbald[c] <=> 2mbald[m]			-1000	1000	0		Transport, Mitochondrial	2MBALDtm				1	1	0
	2MBTOHtm	2-methyl-1-butanol transport (mitochondrial)	2mbtoh[c] <=> 2mbtoh[m]			-1000	1000	0		Transport, Mitochondrial	2MBTOHtm				1	1	0
	2MPPALtm	2-methylpropanal transport (mitochondrial)	2mppal[c] <=> 2mppal[m]			-1000	1000	0		Transport, Mitochondrial	2MPPALtm				1	1	0
	3DH5HPBtm	3-Hexaprenyl-4,5-dihydroxybenzoate transport, mitochondrial	3dh5hpb[c] <=> 3dh5hpb[m]			-1000	1000	0		Transport, Mitochondrial	3DH5HPBtm				1	1	0
	3MBALDtm	3-methylbutanal transport (mitochondrial)	3mbald[c] <=> 3mbald[m]			-1000	1000	0		Transport, Mitochondrial	3MBALDtm				1	1	0
	CTPtm	CTP/CMP antiport	2 h[c] + ctp[c] + cmp[m] => 2 h[m] + cmp[c] + ctp[m]		PAS_chr1-4_0423	0	1000	0		Transport, Mitochondrial	CTPtm				1	1	0
	D_LACt2m	D-lactate/pyruvate antiport, mitochondrial	pyr[m] + lac_D[c] <=> pyr[c] + lac_D[m]			-1000	1000	0		Transport, Mitochondrial	D_LACt2m				1	1	0
	IAMOHtm	isoamyl alcohol transport (mitochondrial)	iamoh[c] <=> iamoh[m]			-1000	1000	0		Transport, Mitochondrial	IAMOHtm				1	1	0
	IBUTOHtm	isobutyl alcohol transport (mitochondrial)	ibutoh[c] <=> ibutoh[m]			-1000	1000	0		Transport, Mitochondrial	IBUTOHtm				1	1	0
	IND3ETHtm	Tryptophol transport (mitochondrial)	ind3eth[c] <=> ind3eth[m]			-1000	1000	0		Transport, Mitochondrial	IND3ETHtm				1	1	0
	IPDPtm	Isopentenyl diphosphate transport, mitochondrial	ipdp[c] <=> ipdp[m]			-1000	1000	0		Transport, Mitochondrial	IPDPtm				1	1	0
	PACALDtm	Phenylacetaldehyde transport (mitochondrial)	pacald[c] <=> pacald[m]			-1000	1000	0		Transport, Mitochondrial	PACALDtm				1	1	0
	PENDPtm	all-trans-Pentaprenyl diphosphate transport, mitochondrial	pendp[c] <=> pendp[m]			-1000	1000	0		Transport, Mitochondrial	PENDPtm				1	1	0
	GLUt7m	Glutamate transport (uniporter), mitochondrial	glu_L[c] <=> glu_L[m]		PAS_chr3_0434	0	1000	0		Transport, Mitochondrial	GLUt7m				1	1	0
	THMPPt2m	Thiamine diphosphate transport, mitochondria	thmpp[c] => thmpp[m]		PAS_chr3_0756	0	1000	0		Transport, Mitochondrial	THMPPt2m				1	1	0
	HCO3tn	bicarbonate nuclear transport via diffusion	hco3[c] <=> hco3[n]			-1000	1000	0		Transport, Nuclear	HCO3tn				1	1	0
	TRDOXtp	oxidized thioredoxin peroxisomal transport via diffusion	trdox[c] <=> trdox[x]			-1000	1000	0		Transport, Peroxisomal	TRDOXtp				1	1	0
	TRDRDtp	reduced thioredoxin peroxisomal transport via diffusion	trdrd[c] <=> trdrd[x]			-1000	1000	0		Transport, Peroxisomal	TRDRDtp				1	1	0
	ASNt6	L-asparagine transport in via proton antiport (vacuolar)	asn_L[c] + h[v] => h[c] + asn_L[v]		PAS_chr3_0226	0	1000	0		Transport, Vacuolar	ASNt6				1	1	0
	GLNt6	L-glutamine transport in via proton antiport (vacuolar)	gln_L[c] + h[v] => h[c] + gln_L[v]		PAS_chr3_0226	0	1000	0		Transport, Vacuolar	GLNt6				1	1	0
	GLUt7	L-glutamate transport out via proton symport, vacuolar	h[v] + glu_L[v] => h[c] + glu_L[c]		PAS_chr2-2_0160	0	1000	0		Transport, Vacuolar	GLUt7				1	1	0
	ILEt6	L-isoleucine transport in via proton antiport (vacuolar)	h[v] + ile_L[c] => h[c] + ile_L[v]		PAS_chr3_0226	0	1000	0		Transport, Vacuolar	ILEt6				1	1	0
	LEUt6	L-leucine transport in via proton antiport (vacuolar)	leu_L[c] + h[v] => h[c] + leu_L[v]		PAS_chr3_0226	0	1000	0		Transport, Vacuolar	LEUt6				1	1	0
	TCHOLAabcv	Taurcholate via ABC system (vacuolar)	h2o[v] + atp[v] + tchola[c] => pi[v] + h[v] + adp[v] + tchola[v]		PAS_chr1-1_0220	0	1000	0		Transport, Vacuolar	TCHOLAabcv				1	1	0
	NFTYROX	N-formyltyrosine oxidase	h[c] + nadph[c] + 2 Nfortyr[c] => nadp[c] + Nbfortyr[c]		PAS_chr4_0806;PAS_chr3_0957	0	1000	0		Tyrosine, Tryptophan, and Phenylalanine Metabolism	NFTYROX				1	1	0
	2DOXG6PP	2-deoxyglucose-6-phosphatase	h2o[c] + 2doxg6p[c] => pi[c] + 2dglc[c]	3.1.3.68	PAS_chr2-1_0016	0	1000	0			2DOXG6PP				1	1	0
	THIORDXm	hydrogen peroxide reductase (thioredoxin), mitochondrial	h2o2[m] + trdrd[m] <=> 2 h2o[m] + trdox[m]		PAS_chr4_0284;PAS_chr3_0906	-1000	1000	0			THIORDXm				1	1	0
	THIORDXni	Thioredoxin, nuclear, irreversible	trdrd[n] + h2o2[n] => 2 h2o[n] + trdox[n]		PAS_chr4_0284;PAS_chr1-1_0155	0	1000	0			THIORDXni				1	1	0
	THIORDXp	hydrogen peroxide reductase (thioredoxin), peroxisomal	h2o2[x] + trdrd[x] <=> 2 h2o[x] + trdox[x]		PAS_chr4_0284;PAS_chr1-4_0659	-1000	1000	0			THIORDXp				1	1	0
	GCC2bim	glycine-cleavage system (lipoamide) irreversible, mitochondrial	thf[m] + alpam[m] => mlthf[m] + nh4[m] + dhlam[m]		PAS_FragB_0053;PAS_chr2-2_0048;PAS_chr2-2_0492;PAS_FragB_0009	0	1000	0		Glycine and Serine Metabolism	GCC2bim				1	1	0
	10FTHFtm	10-Formyltetrahydrofolate mitochondrial transport via diffusion	10fthf[c] <=> 10fthf[m]			-1000	1000	0		Transport, Mitochondrial	10FTHFtm				0	0	1
	2OXOADPTm	2-oxoadipate shuttle (cytosol/mitochondria)	akg[c] + 2oxoadp[m] <=> akg[m] + 2oxoadp[c]		PAS_chr3_0040	-1000	1000	0		Transport, Mitochondrial	2OXOADPTm				0	0	1
	3HAD100m	3-hydroxyacyl-[acyl-carrier-protein] dehydratase (n-C10:0)	3hdecACP[m] => h2o[m] + tdec2eACP[m]	4.2.1.58	PAS_chr3_0631	0	1000	0		Fatty Acid Biosynthesis	3HAD100m	R04535			0	0	1
	3HAD120m	3-hydroxyacyl-[acyl-carrier-protein] dehydratase (n-C12:0)	3hddecACP[m] => h2o[m] + tddec2eACP[m]	4.2.1.58	PAS_chr3_0631	0	1000	0		Fatty Acid Biosynthesis	3HAD120m	R04965			0	0	1
	3HAD140m	3-hydroxyacyl-[acyl-carrier-protein] dehydratase (n-C14:0)	3hmrsACP[m] => h2o[m] + tmrs2eACP[m]	4.2.1.58	PAS_chr3_0631	0	1000	0		Fatty Acid Biosynthesis	3HAD140m	R04568			0	0	1
	3HAD160m	3-hydroxyacyl-[acyl-carrier-protein] dehydratase (n-C16:0)	3hpalmACP[m] => h2o[m] + tpalm2eACP[m]	4.2.1.58	PAS_chr3_0631	0	1000	0		Fatty Acid Biosynthesis	3HAD160m	R04544			0	0	1
	3HAD180m	3-hydroxyacyl-[acyl-carrier-protein] dehydratase (n-C18:0)	3hoctaACP[m] => h2o[m] + toctd2eACP[m]	4.2.1.58	PAS_chr3_0631	0	1000	0		Fatty Acid Biosynthesis	3HAD180m	R07764			0	0	1
	3HAD40m	3-hydroxyacyl-[acyl-carrier-protein] dehydratase (n-C4:0)	3hbACP[m] => h2o[m] + but2eACP[m]	4.2.1.58	PAS_chr3_0631	0	1000	0		Fatty Acid Biosynthesis	3HAD40m	R04428			0	0	1
	3HAD60m	3-hydroxyacyl-[acyl-carrier-protein] dehydratase (n-C6:0)	3hhexACP[m] => h2o[m] + thex2eACP[m]	4.2.1.58	PAS_chr3_0631	0	1000	0		Fatty Acid Biosynthesis	3HAD60m	R04954			0	0	1
	3HAD80m	3-hydroxyacyl-[acyl-carrier-protein] dehydratase (n-C8:0)	3hoctACP[m] => h2o[m] + toct2eACP[m]	4.2.1.58	PAS_chr3_0631	0	1000	0		Fatty Acid Biosynthesis	3HAD80m	R04537			0	0	1
	3M2OBLOXRD1	3-Methyl-2-oxobutanoate:lipoamide oxidoreductase(decarboxylating and acceptor-2-methylpropanoylating)	2 h[m] + thmpp[m] + 3mob[m] => co2[m] + 2_Methyl_1_hydroxypropyl_TPP[m]	1.2.4.4		0	1000	0		Valine, Leucine, and Isoleucine Metabolism	3M2OBLOXRD1	R07599			0	0	1
	3M2OBLOXRD2	3-Methyl-2-oxobutanoate:lipoamide oxidoreductase(decarboxylating and acceptor-2-methylpropanoylating)	lpam[m] + 2_Methyl_1_hydroxypropyl_TPP[m] => h[m] + thmpp[m] + 2mpdhl[m]	1.2.4.4		0	1000	0		Valine, Leucine, and Isoleucine Metabolism	3M2OBLOXRD2	R07600			0	0	1
	3OAR100m	3-oxoacyl-[acyl-carrier-protein] reductase (n-C10:0)	nadp[m] + 3hdecACP[m] <=> h[m] + nadph[m] + 3odecACP[m]	1.1.1.100	PAS_chr2-1_0520;PAS_chr2-1_0856	-1000	1000	0		Fatty Acid Biosynthesis	3OAR100m	R04534			0	0	1
	3OAR120m	3-oxoacyl-[acyl-carrier-protein] reductase (n-C12:0)	nadp[m] + 3hddecACP[m] <=> h[m] + nadph[m] + 3oddecACP[m]	1.1.1.100	PAS_chr2-1_0520;PAS_chr2-1_0856	-1000	1000	0		Fatty Acid Biosynthesis	3OAR120m	R04964			0	0	1
	3OAR140m	3-oxoacyl-[acyl-carrier-protein] reductase (n-C14:0)	nadp[m] + 3hmrsACP[m] <=> h[m] + nadph[m] + 3omrsACP[m]	1.1.1.100	PAS_chr2-1_0520;PAS_chr2-1_0856	-1000	1000	0		Fatty Acid Biosynthesis	3OAR140m	R04566			0	0	1
	3OAR160m	3-oxoacyl-[acyl-carrier-protein] reductase (n-C16:0)	nadp[m] + 3hpalmACP[m] <=> h[m] + nadph[m] + 3opalmACP[m]	1.1.1.100	PAS_chr2-1_0520;PAS_chr2-1_0856	-1000	1000	0		Fatty Acid Biosynthesis	3OAR160m	R04543			0	0	1
	3OAR180m	3-oxoacyl-[acyl-carrier-protein] reductase (n-C18:0)	h[m] + nadph[m] + 3ooctdACP[m] <=> nadp[m] + 3hoctaACP[m]	1.1.1.100	PAS_chr2-1_0520;PAS_chr2-1_0856	-1000	1000	0		Fatty Acid Biosynthesis	3OAR180m	R07763			0	0	1
	3OAR40m	3-oxoacyl-[acyl-carrier-protein] reductase (n-C4:0)	nadp[m] + 3hbACP[m] <=> h[m] + nadph[m] + actACP[m]	1.1.1.100	PAS_chr2-1_0520;PAS_chr2-1_0856	-1000	1000	0		Fatty Acid Biosynthesis	3OAR40m	R04533			0	0	1
	3OAR60m	3-oxoacyl-[acyl-carrier-protein] reductase (n-C6:0)	nadp[m] + 3hhexACP[m] <=> h[m] + nadph[m] + 3ohexACP[m]	1.1.1.100	PAS_chr2-1_0520;PAS_chr2-1_0856	-1000	1000	0		Fatty Acid Biosynthesis	3OAR60m	R04953			0	0	1
	3OAR80m	3-oxoacyl-[acyl-carrier-protein] reductase (n-C8:0)	nadp[m] + 3hoctACP[m] <=> h[m] + nadph[m] + 3ooctACP[m]	1.1.1.100	PAS_chr2-1_0520;PAS_chr2-1_0856	-1000	1000	0		Fatty Acid Biosynthesis	3OAR80m	R04536			0	0	1
	3OAS100m	3-oxoacyl-[acyl-carrier-protein] synthase (n-C10:0)	h[m] + malACP[m] + ocACP[m] => co2[m] + ACP[m] + 3odecACP[m]	2.3.1.179	PAS_chr4_0511	0	1000	0		Fatty Acid Biosynthesis	3OAS100m	R04960			0	0	1
	3OAS120m	3-oxoacyl-[acyl-carrier-protein] synthase (n-C12:0)	h[m] + malACP[m] + dcaACP[m] => co2[m] + ACP[m] + 3oddecACP[m]	2.3.1.179	PAS_chr4_0511	0	1000	0		Fatty Acid Biosynthesis	3OAS120m	R04963			0	0	1
	3OAS140m	3-oxoacyl-[acyl-carrier-protein] synthase (n-C14:0)	h[m] + malACP[m] + ddcaACP[m] => co2[m] + ACP[m] + 3omrsACP[m]	2.3.1.179	PAS_chr4_0511	0	1000	0		Fatty Acid Biosynthesis	3OAS140m	R04726			0	0	1
	3OAS160m	3-oxoacyl-[acyl-carrier-protein] synthase (n-C16:0)	h[m] + malACP[m] + myrsACP[m] => co2[m] + ACP[m] + 3opalmACP[m]	2.3.1.179	PAS_chr4_0511	0	1000	0		Fatty Acid Biosynthesis	3OAS160m	R04968			0	0	1
	3OAS180	3-oxoacyl-[acyl-carrier-protein] synthase (n-C18:0)	h[m] + malACP[m] + palmACP[m] => co2[m] + ACP[m] + 3ooctdACP[m]	2.3.1.179	PAS_chr4_0511	0	1000	0		Fatty Acid Biosynthesis	3OAS180	R07762			0	0	1
	3OAS60m	3-oxoacyl-[acyl-carrier-protein] synthase (n-C6:0)	h[m] + malACP[m] + butACP[m] => co2[m] + ACP[m] + 3ohexACP[m]	2.3.1.179	PAS_chr4_0511	0	1000	0		Fatty Acid Biosynthesis	3OAS60m	R04952			0	0	1
	3OAS80m	3-oxoacyl-[acyl-carrier-protein] synthase (n-C8:0)	h[m] + malACP[m] + hexACP[m] => co2[m] + ACP[m] + 3ooctACP[m]	2.3.1.179	PAS_chr4_0511	0	1000	0		Fatty Acid Biosynthesis	3OAS80m	R04957			0	0	1
	3SALACBOXL	3-Sulfino-L-alanine carboxy-lyase	h[c] + 3sala[c] => co2[c] + hyptaur[c]	4.1.1.29	PAS_chr3_0965;PAS_chr2-1_0343	0	1000	0		Other	3SALACBOXL	R02466			0	0	1
	3SALATAi	3-sulfino-alanine transaminase (irreversible)	akg[c] + 3sala[c] <=> glu_L[c] + 3snpyr[c]	2.6.1.1	PAS_chr1-1_0200;PAS_chr4_0974	0	1000	0		Cysteine Metabolism	3SALATAi	R02619			0	0	1
	3SPYRSP	3-sulfinopyruvate hydrolase (spotaneous reaction)	h2o[c] + 3snpyr[c] => h[c] + pyr[c] + so3[c]			0	1000	0		Cysteine Metabolism	3SPYRSP	R04861			0	0	1
	5HOXINDACTO2OX	5-Hydroxyindoleacetaldehyde:oxygen oxidoreductase	h2o[c] + o2[c] + 5hoxindact[c] => h[c] + h2o2[c] + 5hoxindoa[c]	1.2.3.1		0	1000	0		Tyrosine, Tryptophan, and Phenylalanine Metabolism	5HOXINDACTO2OX	R04904			0	0	1
	5HOXINDACTOX	5-Hydroxyindoleacetaldehyde:NAD+ oxidoreductase	h2o[c] + nad[c] + 5hoxindact[c] => 2 h[c] + nadh[c] + 5hoxindoa[c]	1.2.1.3	PAS_chr1-4_0064	0	1000	0		Tyrosine, Tryptophan, and Phenylalanine Metabolism	5HOXINDACTOX	R04903			0	0	1
	5MTHFtm	5-Methyltetrahydrofolate mitochondrial transport via diffusion	5mthf[c] <=> 5mthf[m]			-1000	1000	0		Transport, Mitochondrial	5MTHFtm		No reactions in mitochondrion involving 5-methyltetrahydrofolate (5mthf) in mitochondrion, and no gene encoding for specific transport reaction		0	0	1
	AACOAT	Acetoacetyl-CoA:acetate CoA-transferase	atp[m] + coa[m] + acac[m] <=> ppi[m] + amp[m] + aacoa[m]	6.2.1.16		-1000	1000	0		Propanoate Metabolism	AACOAT	R01357			0	0	1
	AASAD3	L-aminoadipate-semialdehyde dehydrogenase (NADH)	h2o[c] + nad[c] + L2aadp6sa[c] => 2 h[c] + nadh[c] + L2aadp[c]	1.2.1.31	PAS_chr1-4_0153	0	1000	0		Threonine and Lysine Metabolism	AASAD3	R03102			0	0	1
	ACACT10m	acetyl-CoA C-acetyltransferase, mitochondrial	coa[m] + 2maacoa[m] => accoa[m] + ppcoa[m]	2.3.1.16	PAS_chr1-4_0304	0	1000	0		Valine, Leucine, and Isoleucine Metabolism	ACACT10m	R00927			0	0	1
	ACACT1x	acetyl-CoA C-acetyltransferase, mitochondrial	coa[x] + aacoa[x] => 2 accoa[x]	2.3.1.9		0	1000	0		Pyruvate Metabolism	ACACT1x	R00238			0	0	1
	ACACT2rx	acetyl-CoA C-acyltransferase (butanoyl-CoA) (r)	coa[x] + 3ohcoa[x] => accoa[x] + btcoa[x]	2.3.1.16	PAS_chr2-2_0267	0	1000	0		Fatty Acid Degradation	ACACT2rx	R01177			0	0	1
	ACACT3rx	acetyl-CoA C-acyltransferase (hexanoyl-CoA) (r)	coa[x] + 3oocoa[x] => accoa[x] + hxcoa[x]	2.3.1.16	PAS_chr2-1_0776;PAS_chr1-3_0016	0	1000	0		Fatty Acid Degradation	ACACT3rx	R04747			0	0	1
	ACGPID	N-acetylglucosaminylphosphatidylinositol deacetylase	h2o[c] + acgpail_pp[c] => ac[c] + gpail_pp[c]	3.5.1.89	PAS_chr1-1_0044	0	1000	0		Glycosylphosphatidylinositol(GPI)-anchor biosynthesis	ACGPID	R05917			0	0	1
	ACOAD8m	acyl-CoA dehydrogenase (isovaleryl-CoA), mitochondrial	nad[m] + ivcoa[m] => h[m] + nadh[m] + 3mb2coa[m]	1.3.99.3		0	1000	0		Valine, Leucine, and Isoleucine Metabolism	ACOAD8m	R04095			0	0	1
	ACOAD9m	acyl-CoA dehydrogenase (isobutyryl-CoA), mitochondrial	nad[m] + ibcoa[m] => h[m] + nadh[m] + 2mp2coa[m]	1.3.99.2		0	1000	0		Valine, Leucine, and Isoleucine Metabolism	ACOAD9m	R02661			0	0	1
	ACOAH	acetyl-CoA hydrolase	h2o[c] + accoa[c] => h[c] + coa[c] + ac[c]	3.1.2.1	PAS_chr3_0253	0	1000	0		Pyruvate Metabolism	ACOAH	R00227			0	0	1
	ACODA	acetylornithine deacetylase	h2o[c] + acorn[c] => ac[c] + orn[c]	3.5.1.14	PAS_chr1-1_0129	0	0	0		Arginine and proline Metabolism	ACODA	R00669			0	0	1
	ACONTx	aconitase	cit[x] <=> icit[x]	4.2.1.3		-1000	1000	0		Citric Acid Cycle	ACONTx	R01324			0	0	1
	ACPpds	[acyl-carrier-protein] phosphodiesterase	h2o[c] + ACP[c] => h[c] + apoACP[c] + pan4p[c]	3.1.4.14		0	1000	0		Pantothenate and CoA biosynthesis	ACPpds	R01623			0	0	1
	ACPS1	acyl-carrier protein synthase	coa[c] + apoACP[c] => h[c] + pap[c] + ACP[c]	2.7.8.7	PAS_chr1-3_0190	0	1000	0		Pantothenate and CoA biosynthesis	ACPS1	R01625			0	0	1
	ADPRDP	ADPribose diphosphatase	h2o[c] + adprib[c] => 2 h[c] + amp[c] + r5p[c]	3.6.1.13	PAS_chr2-1_0760	0	1000	0		Nucleotide Metabolism	ADPRDP	R01054			0	0	1
	AHSERL2	O-acetylhomoserine (thiol)-lyase	h2s[c] + achms[c] => h[c] + hcys_L[c] + ac[c]	2.5.1.49	PAS_chr4_0330	0	1000	0		Methionine Metabolism	AHSERL2	R01287			0	0	1
	ALATRSm	Alanyl-tRNA synthetase	atp[m] + ala_L[m] + trnaala[m] => ppi[m] + amp[m] + alatrna[m]	6.1.1.7		0	1000	0		tRNA charging	ALATRSm	R03038			0	0	1
	ALCD19	alcohol dehydrogenase (glycerol)	nad[c] + glyc[c] <=> h[c] + nadh[c] + glyald[c]	1.1.1.21		-1000	1000	0		Glycerolipid Metabolism	ALCD19	R01036			0	0	1
	ALDD2x	aldehyde dehydrogenase (acetaldehyde, NAD)	h2o[c] + nad[c] + acald[c] => 2 h[c] + nadh[c] + ac[c]	1.2.1.3	PAS_chr2-1_0453	0	1000	0		Pyruvate Metabolism	ALDD2x	R00710			0	0	1
	ALKP	alkaline phosphatase	h2o[c] + dhap[c] => pi[c] + dha[c]	3.1.3.1	PAS_chr2-2_0034	0	1000	0		Phospholipid Metabolism	ALKP	R01010			0	0	1
	ALKPv	alkaline phosphatase	h2o[v] + dhap[v] => pi[v] + dha[v]	3.1.3.1	PAS_chr2-2_0084	0	1000	0		Phospholipid Metabolism	ALKPv	R01010			0	0	1
	AM6SAD	aminomuconate-semialdehyde dehydrogenase	h2o[c] + nad[c] + am6sa[c] => 2 h[c] + nadh[c] + amuco[c]	1.2.1.32		0	1000	0		Tyrosine, Tryptophan, and Phenylalanine Metabolism	AM6SAD	R03889			0	0	1
	AMCOXO	2-aminomuconate reductase	h2o[c] + h[c] + nadh[c] + amuco[c] => nh4[c] + nad[c] + 2oxoadp[c]	1.5.1-		0	1000	0		Tyrosine, Tryptophan, and Phenylalanine Metabolism	AMCOXO	R01937			0	0	1
	AMPTASECG	alanyl aminopeptidase (cys-gly)	h2o[c] + cgly[c] => gly[c] + cys_L[c]	3.4.11.1	PAS_chr3_0388;PAS_chr2-1_0667;PAS_chr2-2_0159;PAS_chr1-1_0111;PAS_chr1-4_0468;PAS_chr2-1_0652;PAS_chr2-2_0380	0	1000	0		Other Amino Acid Metabolism	AMPTASECG	R00899			0	0	1
	APAT2r	beta-alanine:2-oxoglutarate aminotransferase	akg[c] + ala_B[c] => glu_L[c] + msa[c]	2.6.1.19	PAS_chr2-1_0107;PAS_chr4_0677	0	1000	0		Other Amino Acid Metabolism	APAT2r	R00908			0	0	1
	APRAUR	5-amino-6-(5-phosphoribosylamino)uracil reductase	nadp[c] + 5aprbu[c] => h[c] + nadph[c] + 5apru[c]	1.1.1.193	PAS_chr3_0156	0	1000	0		Riboflavin Metabolism	APRAUR	R03458			0	0	1
	ASP1DC	aspartate 1-decarboxylase	h[c] + asp_L[c] => co2[c] + ala_B[c]	4.1.1.11		0	1000	0		Other Amino Acid Metabolism	ASP1DC	R00489			0	0	1
	ASPO1	L-aspartate oxidase	h2o[c] + o2[c] + asp_L[c] => nh4[c] + h2o2[c] + oaa[c]	1.4.3.2	PAS_chr3_0406	0	1000	0		Alanine and Aspartate Metabolism	ASPO1				0	0	1
	ASPO6	L-aspartate oxidase	o2[c] + asp_L[c] => h[c] + h2o2[c] + iasp[c]	1.4.3.16	PAS_chr3_0406	0	1000	0		Vitamin and cofactor biosynthesis	ASPO6	R00481			0	0	1
	BBHOX	4-Trimethylammoniobutanoate,2-oxoglutarate:oxygen oxidoreductase (3-hydroxylating)	akg[c] + o2[c] + 4tmeabutn[c] => co2[c] + succ[c] + crn[c]	1.14.11.1	PAS_chr1-1_0127;PAS_chr1-4_0675	0	1000	0		Threonine and Lysine Metabolism	BBHOX	R02397			0	0	1
	BDMT	ALG1	gdpmann[c] + chito2pdol[c] => h[c] + gdp[c] + mpdol[c]	2.4.1.142	PAS_chr2-1_0759	0	1000	0		N-Glycan Metabolism	BDMT	R05972			0	0	1
	BMTer	Phosphatidylinositol glycan	dolmanp[r] + memgacpail_pp[r] => dolp[r] + m2emgacpail_pp[r]	2.4.1.-	PAS_chr3_0929;PAS_chr3_0882;PAS_chr3_0620;PAS_chr3_0999;PAS_chr3_0386;PAS_chr2-2_0036;PAS_chr2-2_0125;PAS_chr2-2_0039;PAS_chr4_0471;PAS_chr4_0451;PAS_chr2-1_0549;PAS_chr4_0450;PAS_chr1-4_0696;PAS_chr1-4_0475;PAS_chr1-4_0417	0	1000	0		Glycosylphosphatidylinositol(GPI)-anchor biosynthesis	BMTer	R05922			0	0	1
	BPNT2	3',5'-bisphosphate nucleotidase (paps)	h2o[c] + paps[c] => pi[c] + aps[c]	3.1.3.7	PAS_chr2-1_0547	0	1000	0		Nucleotide Metabolism	BPNT2	R00508			0	0	1
	CHTNASE	chitinase	h2o[c] + chitin[c] => acgam[c]	3.2.1.14	PAS_chr3_0107	0	1000	0		Amino sugar and nucleotide sugar Metabolism	CHTNASE	R01206			0	0	1
	COAtp	coenzyme A transport, peroxisomal	coa[c] <=> coa[x]			-1000	1000	0		Transport, Peroxisomal	COAtp				0	0	1
	COAtr	COA transporter, endoplasmic reticulum	coa[r] <=> coa[c]			-1000	1000	0		Transport, ER	COAtr				0	0	1
	CYSO	cysteine oxidase	o2[c] + cys_L[c] => h[c] + 3sala[c]	1.13.11.20	PAS_chr2-2_0322	0	1000	0		Cysteine Metabolism	CYSO	R00893			0	0	1
	CYSSm	cysteine synthase	acser[m] + h2s[m] => h[m] + ac[m] + cys_L[m]	2.5.1.47 2.5.1.65	PAS_chr2-1_0862	0	1000	0		Cysteine Metabolism	CYSSm	R00897			0	0	1
	CYSTRSm	Cysteinyl-tRNA synthetase	atp[m] + cys_L[m] + trnacys[m] => ppi[m] + amp[m] + cystrna[m]	6.1.1.16		0	1000	0		tRNA charging	CYSTRSm	R03650			0	0	1
	CYTDH	Cytidine hydrolase	h2o[c] + cytd[c] => csn[c] + rib_D[c]	3.2.2.8		0	1000	0		Nucleotide Metabolism	CYTDH	R02137			0	0	1
	CYTDK1	cytidine kinase (ATP)	atp[c] + cytd[c] => h[c] + adp[c] + cmp[c]	2.7.1.48	PAS_chr2-1_0770	0	1000	0		Nucleotide Metabolism	CYTDK1	R00513			0	0	1
	DADA	Deoxyadenosine deaminase	h2o[c] + h[c] + dad_2[c] => nh4[c] + din[c]	3.5.4.4		0	1000	0		Nucleotide Metabolism	DADA	R02556			0	0	1
	DALAOX	D-Alanine Oxidase	o2[x] + h2o[x] + ala_D[x] => h2o2[x] + nh4[x] + pyr[x]	1.4.3.3	PAS_chr3_0406	0	1000	0		Alanine and Aspartate Metabolism	DALAOX	R05861			0	0	1
	DALAxt	D-Alanine transport to perixosome	ala_D[c] <=> ala_D[x]			-1000	1000	0		Transport, Peroxisomal	DALAxt				0	0	1
	DDPGA	2-dehydro-3-deoxy-phosphogluconate aldolase	4h2oglt[c] => pyr[c] + glx[c]	4.1.3.16		0	1000	0		Arginine and proline Metabolism	DDPGA	R00471			0	0	1
	DESAT18_10	Octadecatrienoyl-CoA desaturase (n-C18:2CoA -> n-C18:3CoA)	h[c] + o2[c] + nadph[c] + lnlncacoa[c] => 2 h2o[c] + nadp[c] + strdnccoa[c]	1.14.19.-	PAS_chr4_0052;PAS_chr4_0743	0	1000	0		Fatty Acid Biosynthesis	DESAT18_10	R07861	Isolated metabolite		0	0	1
	DHAD1	dihydroxy-acid dehydratase (2,3-dihydroxy-3-methylbutanoate)	23dhmb[m] => h2o[m] + 3mob[m]	4.2.1.9	PAS_chr1-4_0458	0	1000	0		Pantothenate and CoA biosynthesis	DHAD1	R01209			0	0	1
	DHAD2	Dihydroxy-acid dehydratase (2,3-dihydroxy-3-methylpentanoate)	23dhmp[c] => h2o[c] + 3mop[c]	4.2.1.9		0	0	0		Valine, Leucine, and Isoleucine Metabolism	DHAD2	R05070			0	0	1
	DHPPDA2	diaminohydroxyphosphoribosylaminopryrimidine deaminase (25drapp)	h2o[c] + h[c] + 25drapp[c] => nh4[c] + 5apru[c]	3.5.4.26	PAS_chr1-3_0239	0	1000	0		Riboflavin Metabolism	DHPPDA2	R03459			0	0	1
	DHPS	dihydropteroate synthase	2ahhmp[c] + 4abz[c] => h2o[c] + dhpt[c]	2.5.1.15	PAS_chr2-2_0302	0	1000	0		Folate Metabolism	DHPS	R03066			0	0	1
	DOLASNT	STT	g3m8mpdol[r] => dolpp[r] + g3m8masn[r]	2.4.1.119	PAS_chr1-4_0685:PAS_chr2-1_0423:PAS_chr1-3_0248:PAS_chr2-2_0346:PAS_chr3_0741:PAS_chr3_1142:PAS_chr4_0610	0	1000	0		N-Glycan Metabolism	DOLASNT	R05976			0	0	1
	DOLPGT1	ALG6	dolglcp[r] + m8mpdol[r] => dolp[r] + h[r] + g1m8mpdol[r]	2.4.1.267	PAS_chr2-1_0549	0	1000	0		N-Glycan Metabolism	DOLPGT1	R06262			0	0	1
	DOLPGT2	ALG8	dolglcp[r] + g1m8mpdol[r] => dolp[r] + h[r] + g2m8mpdol[r]	2.4.1.265	PAS_chr3_0999	0	1000	0		N-Glycan Metabolism	DOLPGT2	R06263			0	0	1
	DOLPGT3	ALG10	dolglcp[r] + g2m8mpdol[r] => dolp[r] + h[r] + g3m8mpdol[r]	2.4.1.256	PAS_chr1-4_0475	0	1000	0		N-Glycan Metabolism	DOLPGT3	R06264			0	0	1
	DOLPHer	dolichyl-phosphate phosphohydrolase	h2o[r] + dolp[r] => pi[r] + dolichol[r]	3.1.3.51		0	1000	0		N-Glycan Metabolism	DOLPHer	R01003			0	0	1
	DOLPMT1	ALG3	dolmanp[r] + m4mpdol[r] => dolp[r] + h[r] + m5mpdol[r]	2.4.1.258	PAS_chr4_0712	0	1000	0		N-Glycan Metabolism	DOLPMT1	R06258			0	0	1
	DOLPMT2	ALG9	dolmanp[r] + m5mpdol[r] => dolp[r] + h[r] + m6mpdol[r]	2.4.1.259	PAS_chr2-2_0036	0	1000	0		N-Glycan Metabolism	DOLPMT2	R06259			0	0	1
	DOLPMT3	ALG12	dolmanp[r] + m6mpdol[r] => dolp[r] + h[r] + m7mpdol[r]	2.4.1.260	PAS_chr4_0544	0	1000	0		N-Glycan Metabolism	DOLPMT3	R06260			0	0	1
	DOLPMT4	ALG9	dolmanp[r] + m7mpdol[r] => dolp[r] + h[r] + m8mpdol[r]	2.4.1.261	PAS_chr2-2_0036	0	1000	0		N-Glycan Metabolism	DOLPMT4	R06261			0	0	1
	EAR100ym	enoyl-[acyl-carrier-protein] reductase (NADPH) (n-C10:0)	nadp[m] + dcaACP[m] <=> h[m] + nadph[m] + tdec2eACP[m]	1.3.1.9	PAS_chr4_0780;PAS_chr4_0311	-1000	1000	0		Fatty Acid Biosynthesis	EAR100ym	R04962			0	0	1
	EAR120ym	enoyl-[acyl-carrier-protein] reductase (NADPH) (n-C12:0)	nadp[m] + ddcaACP[m] <=> h[m] + nadph[m] + tddec2eACP[m]	1.3.1.9	PAS_chr4_0780;PAS_chr4_0311	-1000	1000	0		Fatty Acid Biosynthesis	EAR120ym	R04725			0	0	1
	EAR140ym	enoyl-[acyl-carrier-protein] reductase (NADPH) (n-C14:0)	nadp[m] + myrsACP[m] <=> h[m] + nadph[m] + tmrs2eACP[m]	1.3.1.9	PAS_chr4_0780;PAS_chr4_0311	-1000	1000	0		Fatty Acid Biosynthesis	EAR140ym	R04967			0	0	1
	EAR160ym	enoyl-[acyl-carrier-protein] reductase (NADPH) (n-C16:0)	nadp[m] + palmACP[m] <=> h[m] + nadph[m] + tpalm2eACP[m]	1.3.1.9	PAS_chr4_0780;PAS_chr4_0311	-1000	1000	0		Fatty Acid Biosynthesis	EAR160ym	R04970			0	0	1
	EAR180xm	enoyl-[acyl-carrier-protein] reductase (NADH) (n-C18:0)	h[m] + nadph[m] + toctd2eACP[m] <=> nadp[m] + ocdcaACP[m]	1.3.1.9	PAS_chr4_0780;PAS_chr4_0311	-1000	1000	0		Fatty Acid Biosynthesis	EAR180xm	R07765			0	0	1
	EAR40ym	enoyl-[acyl-carrier-protein] reductase (NADPH) (n-C4:0)	nadp[m] + butACP[m] <=> h[m] + nadph[m] + but2eACP[m]	1.3.1.9	PAS_chr4_0780;PAS_chr4_0311	-1000	1000	0		Fatty Acid Biosynthesis	EAR40ym	R04430			0	0	1
	EAR60ym	enoyl-[acyl-carrier-protein] reductase (NADPH) (n-C6:0)	nadp[m] + hexACP[m] <=> h[m] + nadph[m] + thex2eACP[m]	1.3.1.9	PAS_chr4_0780;PAS_chr4_0311	-1000	1000	0		Fatty Acid Biosynthesis	EAR60ym	R04956			0	0	1
	EAR80ym	enoyl-[acyl-carrier-protein] reductase (NADPH) (n-C8:0)	nadp[m] + ocACP[m] <=> h[m] + nadph[m] + toct2eACP[m]	1.3.1.9	PAS_chr4_0780;PAS_chr4_0311	-1000	1000	0		Fatty Acid Biosynthesis	EAR80ym	R04959			0	0	1
	ECOAH1	3-hydroxyacyl-CoA dehydratase (3-hydroxybutanoyl-CoA)	h2o[c] + b2coa[c] => 3hbcoa[c]	4.2.1.17		0	1000	0		Threonine and Lysine Metabolism	ECOAH1	R03026			0	0	1
	ECOAH12m	3-hydroxyacyl-CoA dehydratase (3-hydroxyisobutyryl-CoA) (mitochondria)	h2o[m] + 2mp2coa[m] => 3hibutcoa[m]	4.2.1.17		0	1000	0		Valine, Leucine, and Isoleucine Metabolism	ECOAH12m	R04224			0	0	1
	ECOAH1x	3-hydroxyacyl-CoA dehydratase (3-hydroxybutanoyl-CoA) (perioxisome)	h2o[x] + b2coa[x] => 3hbcoa[x]	4.2.1.17	PAS_chr2-1_0776;PAS_chr4_0338	0	1000	0		Fatty Acid Degradation	ECOAH1x	R03026			0	0	1
	ECOAH2p	3-hydroxyacyl-CoA dehydratase (3-hydroxyhexanoyl-CoA)	h2o[x] + hx2coa[x] => 3hhcoa[x]	4.2.1.17	PAS_chr2-1_0776;PAS_chr4_0338	0	1000	0		Fatty Acid Degradation	ECOAH2p	R04749			0	0	1
	ECOAH3x	3-hydroxyacyl-CoA dehydratase (3-hydroxyoctanoyl-CoA)	h2o[x] + oc2coa[x] => 3hocoa[x]	4.2.1.17	PAS_chr2-1_0776;PAS_chr4_0338	0	1000	0		Fatty Acid Degradation	ECOAH3x	R04746			0	0	1
	ECOAH9ir	2-Methylprop-2-enoyl-CoA (2-Methylbut-2-enoyl-CoA)	h2o[m] + 2mb2coa[m] => 3hmbcoa[m]	4.2.1.17		0	1000	0		Valine, Leucine, and Isoleucine Metabolism	ECOAH9ir	R04204			0	0	1
	ETFQO	Electron transfer flavoprotein-ubiquinone oxidoreductase	q6[m] + etfrd[m] <=> q6h2[m] + etfox[m]	1.5.5.1	PAS_chr1-4_0058	-1000	1000	0			ETFQO	R04433			0	0	1
	FACOAE160	fatty-acid-CoA thioesterase (hexadecanoate)	h2o[c] + pmtcoa[c] => h[c] + coa[c] + hdca[c]	3.1.2.2	PAS_chr2-2_0107	0	1000	0		Fatty Acid Biosynthesis	FACOAE160	R01274			0	0	1
	FACOAE180	fatty-acid-CoA thioesterase (octadecanoate)	h2o[c] + stcoa[c] => h[c] + coa[c] + ocdca[c]	3.1.2.20	PAS_chr2-2_0107	0	1000	0		Fatty Acid Biosynthesis	FACOAE180	R08174			0	0	1
	FACOAL180	fatty-acid--CoA ligase (octadecanoate)	coa[c] + atp[c] + ocdca[c] => ppi[c] + amp[c] + stcoa[c]	6.2.1.3	PAS_chr2-1_0785;PAS_chr4_0352;PAS_chr1-4_0080	0	1000	0		Fatty Acid Biosynthesis	FACOAL180	R01280			1	1	1
	FACOAL183	fatty-acid--CoA ligase (octadecatrienoate)	atp[c] + coa[c] + lnlnca[c] => ppi[c] + amp[c] + lnlncacoa[c]	6.2.1.3	PAS_chr2-1_0785;PAS_chr4_0352;PAS_chr1-4_0080	0	1000	0		Fatty Acid Biosynthesis	FACOAL183				0	0	1
	FADDP	FAD diphosphatase	h2o[c] + fad[c] => 2 h[c] + amp[c] + fmn[c]	3.6.1.9 3.6.1.18		0	1000	0		Riboflavin Metabolism	FADDP	R00160			0	0	1
	FALDH2	formaldehyde dehydrogenase	nad[c] + hmgth[c] => h[c] + nadh[c] + Sfglutth[c]	1.1.1.284	PAS_chr3_1028	0	1000	0		Methanol Metabolism	FALDH2	R06983			0	0	1
	FALGTHLs	formaldehyde glutathione ligase (spontaneous)	gthrd[c] + fald[c] => hmgth[c]	4.4.1.22	PAS_chr2-1_0313	0	1000	0		Methanol Metabolism	FALGTHLs	R06982			0	0	1
	FEROc	L-ascorbate:oxygen oxidoreductase	4 h[c] + o2[c] + 4 fe2[c] => 2 h2o[c] + 4 fe3[c]		PAS_chr2-1_0787;Q9C1Z1_PICPA	0	1000	0			FEROc	R00078			0	0	1
	FOLD3	dihydropteroate synthase	4abz[c] + 2ahhmd[c] => ppi[c] + dhpt[c]	2.5.1.15	PAS_chr2-2_0302	0	1000	0		Folate Metabolism	FOLD3	R03067			0	0	1
	FOMETR	aminomethyltransferase	h2o[c] + methf[c] => h[c] + 5fthf[c]	2.1.2.10		0	1000	0		Folate Metabolism	FOMETR	R02300			0	0	1
	FRDO	frdo	h[c] + 2 fdxrd[c] + nadp[c] <=> 2 fdxox[c] + nadph[c]	1.18.1.2	PAS_chr3_0058	-1000	1000	0			FRDO	R01195			0	0	1
	FTCD	formimidoyltransferase cyclodeaminase	2 h[c] + 5forthf[c] <=> nh4[c] + methf[c]	4.3.1.4		-1000	1000	0		Histidine Metabolism	FTCD	R02302			0	0	1
	FTHFDH	formyltetrahydrofolate dehydrogenase	h2o[c] + nadp[c] + 10fthf[c] => h[c] + co2[c] + nadph[c] + thf[c]	1.5.1.6		0	1000	0		Folate Metabolism	FTHFDH	R00941			0	0	1
	FTHFDHm	formyltetrahydrofolate dehydrogenase	h2o[m] + nadp[m] + 10fthf[m] => h[m] + co2[m] + nadph[m] + thf[m]	1.5.1.6		0	1000	0		Folate Metabolism	FTHFDHm	R00941			0	0	1
	G12MT1	ALG11	gdpmann[c] + m2mpdol[c] => h[c] + gdp[c] + m3mpdol[c]	2.4.1.131	PAS_chr1-4_0417	0	1000	0		N-Glycan Metabolism	G12MT1	R06127			0	0	1
	G12MT2	ALG11	gdpmann[c] + m3mpdol[c] => h[c] + gdp[c] + m4mpdol[c]	2.4.1.131	PAS_chr1-4_0417	0	1000	0		N-Glycan Metabolism	G12MT2	R06128			0	0	1
	G13MT	ALG2	gdpmann[c] + mpdol[c] => h[c] + gdp[c] + m1mpdol[c]	2.4.1.132	PAS_c121_0002	0	1000	0		N-Glycan Metabolism	G13MT	R05973			0	0	1
	G16MT	ALG2	gdpmann[c] + m1mpdol[c] => h[c] + gdp[c] + m2mpdol[c]	2.4.1.132	PAS_c121_0002	0	1000	0		N-Glycan Metabolism	G16MT	R06238			0	0	1
	GHMT3	glycine hydroxymethyltransferase	h[c] + 3htmelys[c] => gly[c] + 4tmeabut[c]	4.1.2.-		0	1000	0		Threonine and Lysine Metabolism	GHMT3	R03284			0	0	1
	GLCNACPT	ALG7	uacgam[c] + dolp[c] => ump[c] + naglc2p[c]	2.7.8.15	PAS_chr2-1_0727	0	1000	0		N-Glycan Metabolism	GLCNACPT	R05969			0	0	1
	GLCNACT	ALG13-ALG14	uacgam[c] + naglc2p[c] => h[c] + udp[c] + chito2pdol[c]	2.4.1.141	PAS_chr3_0944;PAS_chr1-4_0448	0	1000	0		N-Glycan Metabolism	GLCNACT	R05970			0	0	1
	GLNtm	L-glutamine transport via electroneutral transporter	gln_L[c] <=> gln_L[m]		PAS_chr3_0434	-1000	1000	0		Transport, Mitochondrial	GLNtm				0	0	1
	GLNTRAT	glutamyl-tRNA(Gln) amidotransferase	h2o[c] + gln_L[c] + atp[c] + glutrnagln[c] => h[c] + pi[c] + glu_L[c] + adp[c] + glntrna[c]	6.3.5.7	PAS_chr2-1_0400	0	1000	0		tRNA charging	GLNTRAT	R03905			0	0	1
	GLNTRATm	glutamyl-tRNA(Gln) amidotransferase	h2o[m] + atp[m] + gln_L[m] + glutrnagln[m] => h[m] + pi[m] + adp[m] + glu_L[m] + glntrna[m]	6.3.5.7	PAS_chr4_0705	0	1000	0		tRNA charging	GLNTRATm	R03905			0	0	1
	GLNTRSm	Glutaminyl-tRNA synthetase	atp[m] + gln_L[m] + trnagln[m] => ppi[m] + amp[m] + glntrna[m]	6.1.1.18		0	1000	0		tRNA charging	GLNTRSm	R03652			0	0	1
	GluForTx	Glutamate formimidoyltransferase	glu_L[c] + 5forthf[c] <=> thf[c] + forglu[c]	2.1.2.5		-1000	1000	0		Histidine Metabolism	GluForTx	R02287			0	0	1
	GLUSy	glutamate synthase (NADPH)	h[c] + akg[c] + gln_L[c] + nadph[c] => 2 glu_L[c] + nadp[c]	1.4.1.13	PAS_chr3_1024	0	1000	0		Glutamate Metabolism	GLUSy	R00114			0	0	1
	GLUTCOADHc	glutaryl-CoA dehydrogenase (citosol)	nad[c] + glutcoa[c] => co2[c] + nadh[c] + b2coa[c]	1.3.99.7		0	1000	0		Threonine and Lysine Metabolism	GLUTCOADHc	R02487			0	0	1
	GLYO	glycine:oxygen oxidoreductase (deaminating);	h2o[c] + o2[c] + gly[c] => nh4[c] + h2o2[c] + glx[c]	1.4.3.3	PAS_chr3_1033	0	0	0		Glycine and Serine Metabolism	GLYO	R00366			0	0	1
	GLYtm	glycine passive transport to mitochondria	gly[c] <=> gly[m]		PAS_chr3_0434	-1000	1000	0		Transport, Mitochondrial	GLYtm				0	0	1
	GLYTRSm	Glycyl-tRNA synthetase	atp[m] + gly[m] + trnagly[m] => ppi[m] + amp[m] + glytrna[m]	6.1.1.14	PAS_chr3_0376	0	1000	0		tRNA charging	GLYTRSm	R03654			0	0	1
	GNK	gluconokinase	atp[c] + glcn[c] => h[c] + adp[c] + 6pgc[c]	2.7.1.12	PAS_chr1-4_0669	0	1000	0		Pentose phosphate pathway	GNK	R01737			0	0	1
	GPDDA2	Glycerophosphodiester phosphodiesterase (Glycerophosphoethanolamine)	h2o[c] + g3pe[c] => h[c] + glyc3p[c] + etha[c]	3.1.4.46	PAS_chr3_0305	0	1000	0		Phospholipid Metabolism	GPDDA2	R01470			0	0	1
	GPIMTer	Phosphatidylinositol glycan	dolmanp[r] + gacpail_pp[r] => dolp[r] + h[r] + mgacpail_pp[r]	2.4.1.-	PAS_chr3_0929;PAS_chr3_0882;PAS_chr3_0620;PAS_chr3_0999;PAS_chr3_0386;PAS_chr2-2_0036;PAS_chr2-2_0039;PAS_chr4_0471;PAS_chr4_0451;PAS_chr2-1_0549;PAS_chr4_0450;PAS_chr1-4_0696;PAS_chr1-4_0475;PAS_c034_0037	0	1000	0		Glycosylphosphatidylinositol(GPI)-anchor biosynthesis	GPIMTer	R05919			0	0	1
	GTHRDHpp	glutathione hydralase (periplasmic)	h2o[c] + gthrd[c] => glu_L[c] + cgly[c]	2.3.2.2	PAS_chr3_0561	0	1000	0		Other Amino Acid Metabolism	GTHRDHpp	R00494			0	0	1
	GUACYC	guanylate cyclase	gtp[c] => ppi[c] + 35cgmp[c]	4.6.1.1	PAS_chr4_0356	0	1000	0		Nucleotide Metabolism	GUACYC	R00434			0	0	1
	H2ETer	H2 phosphoethanolaminyl transferase, endoplasmic reticulum	mgacpail_pp[r] + pe_SC[r] => 12dgr_SC[r] + emgacpail_pp[r]	2.7.-.-		0	1000	0		Glycosylphosphatidylinositol(GPI)-anchor biosynthesis	H2ETer	R05920			0	0	1
	H5MTer	Phosphatidylinositol glycan	dolmanp[r] + emgacpail_pp[r] => dolp[r] + h[r] + memgacpail_pp[r]	2.4.1.-	PAS_chr3_0929;PAS_chr3_0882;PAS_chr3_0620;PAS_chr3_0999;PAS_chr3_0386;PAS_chr2-2_0036;PAS_chr2-2_0039;PAS_chr4_0471;PAS_chr4_0451;PAS_chr2-1_0549;PAS_chr4_0450;PAS_chr1-4_0696;PAS_chr1-4_0475;PAS_chr1-4_0417;PAS_c034_0037	0	1000	0		Glycosylphosphatidylinositol(GPI)-anchor biosynthesis	H5MTer	R05921			0	0	1
	H6ET3er	H6 phosphoethanolaminyl transferase, endoplasmic reticulum	pe_SC[r] + m2emgacpail_pp[r] => 12dgr_SC[r] + em2emgacpail_pp[r]	2.7.-.-	PAS_chr1-4_0381;PAS_chr4_0652	0	1000	0		Glycosylphosphatidylinositol(GPI)-anchor biosynthesis	H6ET3er	R08107	Isolated metabolite. Dead end.		0	0	1
	H6MTer	Phosphatidylinositol glycan	dolmanp[r] + m2emgacpail_pp[r] <=> dolp[r] + h[r] + m3emgacpail_pp[r]	2.4.1.-	PAS_chr3_0929;PAS_chr3_0882;PAS_chr3_0620;PAS_chr3_0999;PAS_chr3_0386;PAS_chr2-2_0036;PAS_chr2-2_0125;PAS_chr2-2_0039;PAS_chr4_0471;PAS_chr4_0451;PAS_chr2-1_0549;PAS_chr4_0450;PAS_chr1-4_0696;PAS_chr1-4_0475;PAS_chr1-4_0417	-1000	1000	0		Glycosylphosphatidylinositol(GPI)-anchor biosynthesis	H6MTer	R07129			0	0	1
	H6MTg	Phosphatidylinositol glycan	dolmanp[g] + m2emgacpail_pp[g] <=> h[g] + dolp[g] + m3emgacpail_pp[g]	2.4.1.-	PAS_chr2-2_0125	-1000	1000	0		Glycosylphosphatidylinositol(GPI)-anchor biosynthesis	H6MTg	R07129	Isolated metabolites in Golgi. There is an equivalent reaction in ER (H6MTg) from iLC915		0	0	1
	HACD1	3-hydroxyacyl-CoA dehydrogenase (acetoacetyl-CoA)	nad[c] + 3hbcoa[c] => h[c] + nadh[c] + aacoa[c]	1.1.1.35		0	1000	0		Threonine and Lysine Metabolism	HACD1	R01975			0	0	1
	HACD1x	3-hydroxyacyl-CoA dehydrogenase (acetoacetyl-CoA) (peroxisome)	nad[x] + 3hbcoa[x] => aacoa[x] + h[x] + nadh[x]	1.1.1.35	PAS_chr4_0368;PAS_chr4_0988	0	1000	0		Fatty Acid Degradation	HACD1x	R01975			0	0	1
	HACD2x	3-hydroxyacyl-CoA dehydrogenase (3-oxohexanoyl-CoA)	nad[x] + 3hhcoa[x] => h[x] + nadh[x] + 3ohcoa[x]	1.1.1.35	PAS_chr4_0368;PAS_chr4_0988	0	1000	0		Fatty Acid Degradation	HACD2x	R04748			0	0	1
	HACD3x	3-hydroxyacyl-CoA dehydrogenase (3-oxooctanoyl-CoA)	nad[x] + 3hocoa[x] => h[x] + nadh[x] + 3oocoa[x]	1.1.1.35	PAS_chr4_0368;PAS_chr4_0988	0	1000	0		Fatty Acid Degradation	HACD3x	R04745			0	0	1
	HACD9m	3-hydroxyacyl-CoA dehydrogenase (2-Methylacetoacetyl-CoA), mitochondrial	nad[m] + 3hmbcoa[m] <=> h[m] + nadh[m] + 2maacoa[m]	1.1.1.35		-1000	1000	0		Valine, Leucine, and Isoleucine Metabolism	HACD9m	R04203			0	0	1
	HACDp20	(S)-3-Hydroxyeicosanoyl-CoA:NAD+ oxidoreductase	nad[x] + 3hc20coa[x] => h[x] + nadh[x] + 3kc20coa[x]	1.1.1.35	PAS_chr4_0368;PAS_chr4_0988	0	1000	0		Fatty Acid Degradation	HACDp20	R01778			0	0	1
	HACDp22	(S)-3-Hydroxydocosanoyl-CoA:NAD+ oxidoreductase	nad[x] + 3hc22coa[x] => h[x] + nadh[x] + 3kc22coa[x]	1.1.1.35	PAS_chr4_0368;PAS_chr4_0988	0	1000	0		Fatty Acid Degradation	HACDp22	R01778			0	0	1
	HACDp24	(S)-3-Hydroxydocosanoyl-CoA:NAD+ oxidoreductase	nad[x] + 3hc24coa[x] => h[x] + nadh[x] + 3kc24coa[x]	1.1.1.35	PAS_chr4_0368;PAS_chr4_0988	0	1000	0		Fatty Acid Degradation	HACDp24	R01778			0	0	1
	HIBDm	3-hydroxyisobutyrate dehydrogenase, mitochondrial	nad[m] + 3hmp[m] <=> h[m] + nadh[m] + 2mop[m]	1.1.1.31		-1000	1000	0		Valine, Leucine, and Isoleucine Metabolism	HIBDm	R05066			0	0	1
	HISD	histidase	his_L[c] => nh4[c] + urcan[c]	4.3.1.3		0	1000	0		Histidine Metabolism	HISD	R01168			0	0	1
	HMGLm	hydroxymethylglutaryl-CoA lyase	hmgcoa[m] => accoa[m] + acac[m]	4.1.3.4		0	1000	0		Valine, Leucine, and Isoleucine Metabolism	HMGLm	R01360			0	0	1
	HSERTAm	homoserine O-trans-acetylase	accoa[m] + hom_L[m] <=> coa[m] + achms[m]	2.3.1.31	PAS_chr2-1_0383	-1000	1000	0		Methionine Metabolism	HSERTAm	R01776			0	0	1
	HXAND	hypoxanthine dehydrogenase	h2o[c] + nad[c] + hxan[c] => h[c] + nadh[c] + xan[c]	1.17.1.4	PAS_chr2-2_0112	0	1000	0		Nucleotide Metabolism	HXAND	R01768			0	0	1
	IZPN	imidazolonepropionase	h2o[c] + 4izp[c] => forglu[c]	3.5.2.7		0	1000	0		Histidine Metabolism	IZPN	R02288			0	0	1
	KAS14m	beta-ketoacyl-ACP synthase	h[m] + acACP[m] + malACP[m] => co2[m] + ACP[m] + actACP[m]	2.3.1.179	PAS_chr4_0511	0	1000	0		Fatty Acid Biosynthesis	KAS14m	R04355			0	0	1
	KATp20	Eicosanoyl-CoA:acetyl-CoA C-acyltransferase	coa[x] + 3kc20coa[x] => accoa[x] + stcoa[x]	2.3.1.16	PAS_chr1-4_0538	0	1000	0		Fatty Acid Degradation	KATp20	R00391			0	0	1
	KATp22	Docosanoyl-CoA:acetyl-CoA C-acyltransferase	coa[x] + 3kc22coa[x] => accoa[x] + eicoscoa[x]	2.3.1.16	PAS_chr1-4_0538	0	1000	0		Fatty Acid Degradation	KATp22	R00391			0	0	1
	KATp24	Docosanoyl-CoA:acetyl-CoA C-acyltransferase	coa[x] + 3kc24coa[x] => accoa[x] + dcoscoa[x]	2.3.1.16	PAS_chr1-4_0538	0	1000	0		Fatty Acid Degradation	KATp24	R00391			0	0	1
	KYNAKGAT	L-Kynurenine:2-oxoglutarate aminotransferase	akg[c] + Lkynr[c] => glu_L[c] + 4aphdob[c]	2.6.1.7	PAS_chr3_1132	0	1000	0		Tyrosine, Tryptophan, and Phenylalanine Metabolism	KYNAKGAT	R01956			0	0	1
	LFORKYNHYD	L-Formylkynurenine hydrolase	h2o[c] + Lfmkynr[c] => h[c] + ala_L[c] + nformanth[c]	3.7.1.3	PAS_chr3_1194	0	1000	0		Tyrosine, Tryptophan, and Phenylalanine Metabolism	LFORKYNHYD	R03936			0	0	1
	LPASE	lysophospholipase	h2o[c] + 1agpc_SC[c] => h[c] + g3pc[c] + faR[c]	3.1.1.5	PAS_chr1-1_0009;PAS_chr4_0153	0	1000	0		Phospholipid Metabolism	LPASE	R02746			0	0	1
	lplipa2	Lysophospholipase L (acyl-glycerophosphoethanolamine)	h2o[c] + 1agpe_SC[c] => h[c] + faR[c] + g3pe[c]	3.1.1.5	PAS_chr4_0153;PAS_chr1-1_0009	0	1000	0		Phospholipid Metabolism	lplipa2	R03416			0	0	1
	LTA4H	Leukotriene A-4 hydrolase	h2o[c] + leuktrA4[c] => leuktrB4[c]	3.3.2.6	PAS_chr2-1_0487	0	1000	0		Other	LTA4H	R03057			0	0	1
	LYSMTF1n	histone-lysine N-methyltransferase, nuclear	amet[c] + peplys[c] => ahcys[c] + Nmelys[c]	2.1.1.43 2.1.1.59 2.1.1.60	PAS_chr1-4_0287;PAS_chr2-2_0494;PAS_chr3_1133	0	1000	0		Threonine and Lysine Metabolism	LYSMTF1n	R03875			0	0	1
	LYSMTF2n	histone-lysine N-methyltransferase, nuclear	amet[c] + Nmelys[c] => ahcys[c] + Ndmelys[c]	2.1.1.43	PAS_chr2-2_0494;PAS_chr3_1133	0	1000	0		Threonine and Lysine Metabolism	LYSMTF2n	R04866			0	0	1
	LYSMTF3n	histone-lysine N-methyltransferase, nuclear	amet[c] + Ndmelys[c] => ahcys[c] + Ntmelys[c]	2.1.1.43	PAS_chr2-2_0494;PAS_chr3_1133	0	1000	0		Threonine and Lysine Metabolism	LYSMTF3n	R04867			0	0	1
	M4BET2er	M4B phosphoethanolaminyl transferase, endoplasmic reticulum	pe_SC[r] + mem2emgacpail_pp[r] <=> 12dgr_SC[r] + mem3gacpail_pp[r]	2.7.-.-	PAS_chr2-2_0076	-1000	1000	0		Glycosylphosphatidylinositol(GPI)-anchor biosynthesis	M4BET2er	R05924			0	0	1
	M4CET3er	M4C phosphoethanolaminyl transferase, endoplasmic reticulum	pe_SC[r] + m3emgacpail_pp[r] <=> 12dgr_SC[r] + mem2emgacpail_pp[r]	2.7.-.-	PAS_chr1-4_0381	-1000	1000	0		Glycosylphosphatidylinositol(GPI)-anchor biosynthesis	M4CET3er	R05923			0	0	1
	MAN1PT2	mannose-1-phosphate guanylyltransferase (GDP)	h[c] + gdp[c] + man1p[c] <=> pi[c] + gdpmann[c]	2.7.7.22	PAS_chr2-1_0093;PAS_chr3_0870	-1000	1000	0		Fructose and mannose Metabolism	MAN1PT2				0	0	1
	MAOX	Methylamine oxidase	h2o[c] + o2[c] + mma[c] => nh4[c] + h2o2[c] + fald[c]	1.4.3.21	PAS_chr2-1_0307;PAS_chr4_0621;PAS_chr1-4_0441	0	1000	0		Tyrosine, Tryptophan, and Phenylalanine Metabolism	MAOX	R06154			0	0	1
	MCCCrm	methylcrotonoyl-CoA carboxylase, mitochondrial	atp[m] + hco3[m] + 3mb2coa[m] => h[m] + pi[m] + adp[m] + 3mgcoa[m]	6.4.1.4		0	1000	0		Valine, Leucine, and Isoleucine Metabolism	MCCCrm	R04138			0	0	1
	MCITD	2-methylcitrate dehydratase	2mcit[m] => h2o[m] + 2mcacn[m]	4.2.1.79	PAS_chr3_0510	0	1000	0		Propanoate Metabolism	MCITD	R04424			0	0	1
	ME1	malic enzyme (NAD)	nad[c] + mal_L[c] => co2[c] + nadh[c] + pyr[c]	1.1.1.38	PAS_chr3_0181	0	1000	0		Pyruvate Metabolism	ME1	R00214			0	0	1
	MG1er	mannosyl-oligosaccharide glucosidase, endoplasmic reticulum	h2o[r] + g3m8masn[r] => glc_D[r] + g2m8masn[r]	3.2.1.106	PAS_chr1-1_0215	0	1000	0		N-Glycan Metabolism	MG1er	R05979			0	0	1
	MG2er	mannosyl-oligosaccharide glucosidase, endoplasmic reticulum	h2o[r] + g2m8masn[r] => glc_D[r] + g1m8masn[r]	3.2.1.84	PAS_chr2-1_0778	0	1000	0		N-Glycan Metabolism	MG2er	R05980			0	0	1
	MG3er	mannosyl-oligosaccharide glucosidase, endoplasmic reticulum	h2o[r] + g1m8masn[r] => glc_D[r] + m8masn[r]	3.2.1.84	PAS_chr2-1_0778	0	1000	0		N-Glycan Metabolism	MG3er	R05981			0	0	1
	MGCHrm	methylglutaconyl-CoA hydratase (reversible), mitochondrial	h2o[m] + 3mgcoa[m] <=> hmgcoa[m]	4.2.1.18		-1000	1000	0		Valine, Leucine, and Isoleucine Metabolism	MGCHrm	R00376			0	0	1
	MI13PP	inositol-1,3-bisphosphate 3-phosphatase	h2o[c] + pi3p[c] => pi[c] + ptd1ino_SC[c]	3.1.3.64	PAS_chr3_0354	0	1000	0		Inositol phosphate Metabolism	MI13PP	R03363			0	0	1
	MI145P6Kc	ATP:1D-myo-inositol-1,4,5-trisphosphate 6-phosphotransferase	atp[c] + mi145p[c] => h[c] + adp[c] + mi1456p[c]	2.7.1.151	PAS_chr1-4_0293	0	1000	0		Inositol phosphate Metabolism	MI145P6Kc	R05800			0	0	1
	MI145PP	inositol-1,4,5-trisphosphate 5-phosphatase	h2o[c] + mi145p[c] => pi[c] + mi14p[c]	3.1.3.56	PAS_chr2-1_0178;PAS_chr2-1_0178;PAS_chr2-1_0424;PAS_chr3_0281	0	1000	0		Inositol phosphate Metabolism	MI145PP	R03394			0	0	1
	MI14PP	inositol-1,4-bisphosphate 1-phosphatase	h2o[c] + mi14p[c] <=> pi[c] + mi4p_D[c]	3.1.3.57	PAS_chr2-1_0178;PAS_chr2-1_0178;PAS_chr2-1_0424;PAS_chr3_0281	-1000	1000	0		Inositol phosphate Metabolism	MI14PP	R03393			0	0	1
	MI3PP	myo-inositol 3-phosphatase	h2o[c] + mi3p_D[c] => pi[c] + inost[c]	3.1.3.25	PAS_chr4_0730	0	1000	0		Inositol phosphate Metabolism	MI3PP	R01187			0	0	1
	MI4PP	myo-inositol 4-phosphatase	h2o[c] + mi4p_D[c] <=> pi[c] + inost[c]	3.1.3.25	PAS_chr2-1_0178;PAS_chr2-1_0178;PAS_chr2-1_0424	-1000	1000	0		Inositol phosphate Metabolism	MI4PP	R01186			0	0	1
	MICITDm	2-methylisocitrate dehydratase	micit[m] <=> h2o[m] + 2mcacn[m]	4.2.1.99		-1000	1000	0		Propanoate Metabolism	MICITDm	R04425			0	0	1
	MM8Ber	mannosyl-oligosaccharide 1,2-alpha-mannosidase, endoplasmic reticulum	h2o[r] + m8masn[r] => man[r] + m7masnB[r]	3.2.1.113	PAS_chr2-1_0753;PAS_chr3_0891	0	1000	0		N-Glycan Metabolism	MM8Ber	R06722			0	0	1
	MMSAD3	methylmalonate-semialdehyde dehydrogenase (malonic semialdehyde)	nad[c] + coa[c] + msa[c] => co2[c] + nadh[c] + accoa[c]	1.2.1.18		0	1000	0		Other Amino Acid Metabolism	MMSAD3	R00705			0	0	1
	MMTSAO	(S)-Methylmalonate semialdehyde:NAD+ oxidoreductase (CoA-propanoylating)	nad[m] + coa[m] + 2mop[m] => co2[m] + nadh[m] + ppcoa[m]	1.2.1.27	PAS_chr4_0470	0	1000	0		Valine, Leucine, and Isoleucine Metabolism	MMTSAO	R00935			0	0	1
	MTAN	methylthioadenosine nucleosidase	h2o[c] + 5mta[c] => ade[c] + 5mtr[c]	3.2.2.9		0	1000	0		Methionine Metabolism	MTAN	R01401			0	0	1
	MTRK	5-methylthioribose kinase	atp[c] + 5mtr[c] <=> h[c] + adp[c] + 5mdr1p[c]	2.7.1.100		-1000	1000	0		Methionine Metabolism	MTRK	R04143			0	0	1
	NADDP	NAD diphosphatase	h2o[c] + nad[c] => 2 h[c] + amp[c] + nmn[c]	3.6.1.9 3.6.1.22	PAS_chr1-1_0395	0	1000	0		Vitamin and cofactor biosynthesis	NADDP	R00103			0	0	1
	NADDPm	NAD diphosphatase	h2o[m] + nad[m] => 2 h[m] + amp[m] + nmn[m]	3.6.1.9		0	1000	0		Vitamin and cofactor biosynthesis	NADDPm	R00103			0	0	1
	NADS2m	NAD synthase (glutamine-hydrolysing)	h2o[m] + atp[m] + dnad[m] + gln_L[m] => ppi[m] + h[m] + nad[m] + amp[m] + glu_L[m]	6.3.5.1		0	1000	0		Vitamin and cofactor biosynthesis	NADS2m	R00257			0	0	1
	NICRNS	NICRNS	atp[c] + nicrns[c] => h[c] + adp[c] + nicrnt[c]	2.7.1.-	PAS_chr4_0912	0	1000	0		Vitamin and cofactor biosynthesis	NICRNS	R03347			0	0	1
	NICRNSm	NICRNS	atp[m] + nicrns[m] => h[m] + adp[m] + nicrnt[m]	2.7.1.-		0	1000	0		Vitamin and cofactor biosynthesis	NICRNSm	R03347			0	0	1
	NODOx	nitric oxide dioxygenase	2 o2[c] + nadh[c] + 2 no[c] <=> h[c] + nad[c] + 2 no3[c]	1.14.12.17	PAS_chr1-4_0188	-1000	1000	0			NODOx	R05724			0	0	1
	NP1	nucleotide phosphatase	pi[c] + nicrns[c] <=> h[c] + r1p[c] + nac[c]	2.4.2.1	PAS_chr1-1_0132	-1000	1000	0		Vitamin and cofactor biosynthesis	NP1	R02295			0	0	1
	NTP1	ATPase	h2o[c] + atp[c] => h[c] + pi[c] + adp[c]	3.6.-	PAS_chr3_0342;PAS_chr1-3_0195;PAS_chr1-1_0002;PAS_chr1-1_0054;PAS_chr1-1_0079;PAS_chr1-1_0114;PAS_chr1-1_0117;PAS_chr1-1_0299;PAS_chr1-1_0428;PAS_chr1-4_0233;PAS_chr1-4_0519;PAS_chr2-1_0011;PAS_chr2-1_0807;PAS_chr2-1_0057;PAS_chr2-1_0813;PAS_chr2-1_0710;PAS_chr2-1_0756;PAS_chr3_0342;PAS_chr3_0731;PAS_chr3_0881;PAS_chr3_0918;PAS_chr3_1006;PAS_chr3_1091;PAS_chr4_0736:PAS_chr4_0731:PAS_chr4_0226:PAS…	0	1000	0		Oxidative Phosphorylation	NTP1	R00086			0	0	1
	NTP1er	ATPase	atp[r] + h2o[r] => adp[r] + pi[r] + h[r]	3.6.-	PAS_chr2-1_0140;PAS_chr3_0230;PAS_chr3_0368;PAS_FragD_0026	0	1000	0		Oxidative Phosphorylation	NTP1er	R00086			0	0	1
	NTP1g	ATPase	atp[g] + h2o[g] => adp[g] + pi[g] + h[g]	3.6.-	PAS_chr1-4_0325;PAS_chr4_0662	0	1000	0		Oxidative Phosphorylation	NTP1g	R00086			0	0	1
	NTP1m	ATPase	h2o[m] + atp[m] => h[m] + pi[m] + adp[m]	3.6.-	PAS_chr3_0365;PAS_chr3_0402	0	1000	0		Oxidative Phosphorylation	NTP1m	R00086			0	0	1
	NTP3v	nucleoside-triphosphatase (GTP)	h2o[v] + gtp[v] => pi[v] + gdp[v] + h[v]	3.6.1.5	PAS_chr1-4_0644;PAS_chr4_0219	0	1000	0		Nucleotide Metabolism	NTP3v	R00335			0	0	1
	NTPP1	Nucleoside triphosphate pyrophosphorylase (dgtp)	h2o[c] + dgtp[c] => ppi[c] + h[c] + dgmp[c]	3.6.1.19	PAS_chr3_1255	0	1000	0		Nucleotide Metabolism	NTPP1	R01855			0	0	1
	OPAHir	5-Oxoproline amidohydrolase (ATP-hydrolysing) (ir)	2 h2o[c] + atp[c] + 5oxpro[c] => h[c] + pi[c] + glu_L[c] + adp[c]	3.5.2.9	PAS_chr2-2_0423	0	1000	0		Other Amino Acid Metabolism	OPAHir	R00251			0	0	1
	P5CRm	pyrroline-5-carboxylate reductase (m)	2 h[c] + nadh[c] + 1pyr5c[c] => nad[c] + pro_L[c]	1.5.1.2	PAS_chr4_0398	0	1000	0		Arginine and proline Metabolism	P5CRm	R01251			0	0	1
	PCLAD	picolinic acid decarboxylase	h[c] + cmusa[c] => co2[c] + am6sa[c]	4.1.1.45		0	1000	0		Tyrosine, Tryptophan, and Phenylalanine Metabolism	PCLAD	R04323			0	0	1
	PDHa1	pyruvate dehydrogenase (lipoamide)	h[m] + thmpp[m] + pyr[m] => co2[m] + 2_Hydroxyethyl_ThPP[m]	1.2.4.1	PAS_chr1-1_0050:PAS_chr1-1_0202:PAS_chr1-4_0593:PAS_chr2-2_0294:PAS_chr1-4_0254	0	1000	0		Pyruvate Metabolism	PDHa1	R00014			0	0	1
	PDHa2	pyruvate dehydrogenase (lipoamide)	2_Hydroxyethyl_ThPP[m] + lpam[m] => h[m] + thmpp[m] + adhlam[m]	1.2.4.1	PAS_chr1-1_0050:PAS_chr1-1_0202:PAS_chr1-4_0593:PAS_chr2-2_0294:PAS_chr1-4_0254	0	1000	0		Pyruvate Metabolism	PDHa2	R03270			0	0	1
	PI4PP	phosphatidylinositol-4-phosphate 4-phosphatase	h2o[c] + pi4p[c] => pi[c] + ptd1ino_SC[c]	3.1.3.36	PAS_chr1-4_0617	0	1000	0		Inositol phosphate Metabolism	PI4PP	R04404			0	0	1
	PIACGT	phosphatidylinositol N-acetylglucosaminyltransferase	uacgam[c] + ptd1ino_SC[c] <=> h[c] + udp[c] + acgpail_pp[c]	2.4.1.198	PAS_chr2-1_0303;PAS_chr1-4_0470	-1000	1000	0		Inositol phosphate Metabolism	PIACGT	R02654			0	0	1
	PIPLC	phosphatidylinositol phospholipase C	h2o[c] + ptd1ino_SC[c] => h[c] + mi1p_D[c] + 12dgr_SC[c]	4.6.1.13	PAS_chr4_0907	0	1000	0		Inositol phosphate Metabolism	PIPLC	R03332			0	0	1
	pla2_2	phospholipase A2	h2o[c] + pc_SC[c] => h[c] + faR[c] + 1agpc_SC[c]	3.1.1.5	PAS_chr4_0153;PAS_chr2-1_0466	0	1000	0		Phospholipid Metabolism	pla2_2	R01313			0	0	1
	plipa2	Phosphlipase A (phosphatidylethanolamine)	h2o[c] + pe_SC[c] => h[c] + faR[c] + 1agpe_SC[c]	3.1.1.4	PAS_chr4_0153	0	1000	0		Phospholipid Metabolism	plipa2	R02053			0	0	1
	PPAtm	Propionate transport, diffusion	ppa[c] <=> ppa[m]			-1000	1000	0		Transport, Mitochondrial	PPAtm		No reactions in any compartment involving propionate (ppa), and no gene encoding for specific transporter		0	0	1
	PPItx	Diphosphate transporter, peroxisome	ppi[x] <=> ppi[c]			-1000	1000	0		Transport, Peroxisomal	PPItx				0	0	1
	PPNCL3	phosphopantothenate-cysteine ligase	atp[c] + cys_L[c] + 4ppan[c] => ppi[c] + h[c] + amp[c] + 4ppcys[c]	6.3.2.5	PAS_chr2-2_0204	0	1000	0		Pantothenate and CoA biosynthesis	PPNCL3	R04230			0	0	1
	PROAKGOX1r	L-Proline,2-oxoglutarate:oxygen oxidoreductase (4-hydroxylating) (ER)	akg[c] + o2[c] + pro_L[c] <=> co2[c] + succ[c] + 4hpro_LT[c]	1.14.11.2		-1000	1000	0		Arginine and proline Metabolism	PROAKGOX1r	R01252			0	0	1
	PROTRSm	Prolyl-tRNA synthetase	atp[m] + pro_L[m] + trnapro[m] => ppi[m] + amp[m] + protrna[m]	6.1.1.15	PAS_chr1-1_0391	0	1000	0		tRNA charging	PROTRSm	R03661			0	0	1
	PUTA3	puta3	h2o[m] + nad[m] + glu5sa[m] <=> 2 h[m] + nadh[m] + glu_L[m]	1.5.1.12	PAS_chr2-1_0853;PAS_chr4_0254	-1000	1000	0		Arginine and proline Metabolism	PUTA3	R00245			0	0	1
	SBTPD	sorbitol-6-phosphate dehydrogenase	nad[c] + sbt6p[c] <=> h[c] + nadh[c] + f6p[c]	1.1.1.140	PAS_chr1-1_0490	-1000	1000	0		Fructose and mannose Metabolism	SBTPD	R07133			0	0	1
	SERTRSm	Seryl-tRNA synthetase	atp[m] + ser_L[m] + trnaser[m] => ppi[m] + amp[m] + sertrna[m]	6.1.1.11	PAS_chr1-4_0104	0	1000	0		tRNA charging	SERTRSm	R03662			0	0	1
	SPMDOX	Spermidine:(acceptor) oxidoreductase	h2o[c] + o2[c] + spmd[c] => h2o2[c] + 4abutn[c] + 13dampp[c]	1.5.99.6		0	1000	0		Other Amino Acid Metabolism	SPMDOX	R01914			0	0	1
	SPODM	superoxide dismutase	2 h[c] + 2 o2s[c] => o2[c] + h2o2[c]	1.15.1.1	PAS_chr4_0786;PAS_chr1-1_0275	0	1000	0		Methanol Metabolism	SPODM	R00275			0	0	1
	SPODMm	superoxide dismutase	2 h[m] + 2 o2s[m] => h2o2[m] + o2[m]	1.15.1.1	PAS_chr2-1_0230;PAS_chr1-4_0071;PAS_chr4_0788;PAS_chr1-1_0275	0	1000	0		Methanol Metabolism	SPODMm	R00275			0	0	1
	St	sulfur diffusion	s[e] => s[c]			0	1000	0		Transport, Extracellular	St				0	0	1
	SUCCtp	succinate transporter, peroxisome	succ[x] <=> succ[c]			-1000	1000	0		Transport, Peroxisomal	SUCCtp		In yeast, there is no succinate transport from peroxisomes according to [n1], but [n2] suggest possible isocitrate lyase reaction in peroxisome.	[n1] Kunze et al. 2006; [n2] Menendez et al. 2003	0	0	1
	THFtm	5,6,7,8-Tetrahydrofolate transport, diffusion, mitochondrial	thf[c] <=> thf[m]			-1000	1000	0		Transport, Mitochondrial	THFtm				0	0	1
	TMABADH	4-trimethylaminobutyraldehyde dehydrogenase	h2o[c] + nad[c] + 4tmeabut[c] => 2 h[c] + nadh[c] + 4tmeabutn[c]	1.2.1.3		0	1000	0		Threonine and Lysine Metabolism	TMABADH	R03283			0	0	1
	TMLYSOX	trimethyllysine dioxygenase	akg[c] + o2[c] + tmlys[c] => h[c] + co2[c] + succ[c] + 3htmelys[c]	1.14.11.8		0	1000	0		Threonine and Lysine Metabolism	TMLYSOX	R03451			0	0	1
	TRPS2	tryptophan synthase (indole)	ser_L[c] + indole[c] => h2o[c] + trp_L[c]	4.2.1.20	PAS_chr3_0634;PAS_chr2-1_0679	0	1000	0		Tyrosine, Tryptophan, and Phenylalanine Metabolism	TRPS2	R00674			0	0	1
	TRPS3r	tryptophan synthase (indoleglycerol phosphate)	3ig3p[c] <=> indole[c] + g3p[c]	4.2.1.20	PAS_chr3_0634;PAS_chr2-1_0679	-1000	1000	0		Tyrosine, Tryptophan, and Phenylalanine Metabolism	TRPS3r	R02340			0	0	1
	UDPDOLPT	UDPglucose:dolichyl-phosphate beta-D-glucosyltransferase	udpg[c] + dolp[c] <=> udp[c] + dolglcp[r]	2.4.1.117	PAS_chr3_0552	0	1000	0		N-Glycan Metabolism	UDPDOLPT	R01005			0	0	1
	UDPGP	UDPglucose pyrophosphohydrolase	h2o[c] + udpg[c] => 2 h[c] + ump[c] + g1p[c]	3.6.1.8		0	1000	0		Nucleotide Metabolism	UDPGP	R00287			0	0	1
	URCN	urocanase	h2o[c] + urcan[c] => 4izp[c]	4.2.1.49		0	1000	0		Histidine Metabolism	URCN	R02914			0	0	1
	UREAt	Urea transport via facilitate diffusion	urea[c] <=> urea[e]		PAS_chr2-1_0055;PAS_chr3_0024;PAS_chr3_0282;PAS_chr4_0439	0	0	0		Transport, Extracellular	UREAt				0	0	1
	VALt5m	Valine reversible mitochondrial transport	val_L[c] <=> val_L[m]		PAS_chr3_0434	0	1000	0		Transport, Mitochondrial	VALt5m				0	0	1
	VPAMT	Valine-pyruvate aminotransferase	pyr[c] + val_L[c] <=> ala_L[c] + 3mob[c]	2.6.1.6	PAS_chr1-4_0579	-1000	1000	0		Valine, Leucine, and Isoleucine Metabolism	VPAMT	R01215			0	0	1
	XAND	xanthine dehydrogenase	h2o[c] + nad[c] + xan[c] => h[c] + nadh[c] + urate[c]	1.17.1.4	PAS_chr2-2_0112	0	1000	0		Nucleotide Metabolism	XAND	R02103			0	0	1
	XAO2	Hypoxanthine:oxygen oxidoreductase	h2o[c] + o2[c] + hxan[c] => h2o2[c] + xan[c]	1.17.3.2	PAS_chr2-2_0112	0	1000	0		Nucleotide Metabolism	XAO2	R01769			0	0	1
	ABTDG	D-arabinitol dehydrogenase (D-xyulose-forming)	h[c] + nadh[c] + xylu_D[c] => nad[c] + abt_D[c]	1.1.1.11	PAS_chr2-1_0775	0	1000	0		Pentose phosphate pathway	ABTDG	R05604			0	0	1
	ASNtm	L-asparagine transport, mitochondrial	asn_L[c] <=> asn_L[m]		PAS_chr3_0434	-1000	1000	0		Transport, Mitochondrial	ASNtm				0	0	1
	3HBCOAHLm	3-hydroxyisobutyryl-CoA hydrolase, mitochondrial	h2o[m] + 3hibutcoa[m] => h[m] + coa[m] + 3hmp[m]	3.1.2.4	PAS_chr3_0937	0	1000	0		Valine, Leucine, and Isoleucine Metabolism	3HBCOAHLm	R05064			0	0	1
	GLNFRDOX	L-glutamate:ferredoxin oxidoreductase (transaminating)	2 h[c] + akg[c] + gln_L[c] + 2 fdxrd[c] => 2 glu_L[c] + 2 fdxox[c]	1.4.7.1	PAS_chr3_1024	0	1000	0		Glutamate Metabolism	GLNFRDOX	R00021			0	0	1
	FCYTB5R	NADH:ferricytochrome-b5 oxidoreductase	nadh[c] + 2 ficytb5[c] => h[c] + nad[c] + 2 focytb5[c]	1.6.2.2	PAS_chr4_0149;PAS_chr2-1_0199	0	1000	0		Amino sugar and nucleotide sugar Metabolism	FCYTB5R	R00100			0	0	1
	NADHKm	ATP:NADH 2'-phosphotransferase	atp[m] + nadh[m] => h[m] + adp[m] + nadph[m]	2.7.1.86	PAS_chr1-4_0124	0	1000	0		Vitamin and cofactor biosynthesis	NADHKm	R00105			0	0	1
	OSUCCCL	oxalosuccinate carboxy-lyase (2-oxoglutarate-forming)	h[c] + oxasucc[c] => co2[c] + akg[c]	1.1.1.42	PAS_chr2-1_0580:PAS_chr1-1_0233	0	1000	0		Citric Acid Cycle	OSUCCCL	R00268			0	0	1
	OSUCCCLm	oxalosuccinate carboxy-lyase (2-oxoglutarate-forming)	h[m] + oxasucc[m] => co2[m] + akg[m]	1.1.1.42	PAS_chr2-1_0120:PAS_chr4_0580	0	1000	0		Citric Acid Cycle	OSUCCCLm	R00268			0	0	1
	ACOAO20p	Eicosanoyl-CoA:oxygen 2-oxidoreductase	o2[x] + eicoscoa[x] => h2o2[x] + eicos2coa[x]	1.3.3.6	PAS_chr1-4_0538	0	1000	0		Fatty Acid Degradation	ACOAO20p	R00388			0	0	1
	ACOAO22p	Docosanoyl-CoA[x]:oxygen 2-oxidoreductase	o2[x] + dcoscoa[x] => h2o2[x] + dcos2coa[x]	1.3.3.6	PAS_chr1-4_0538	0	1000	0		Fatty Acid Degradation	ACOAO22p	R00388			0	0	1
	ACOAO24p	Docosanoyl-CoA[x]:oxygen 2-oxidoreductase	o2[x] + ttccoa[x] => h2o2[x] + ttc2coa[x]	1.3.3.6	PAS_chr1-4_0538	0	1000	0		Alanine and Aspartate Metabolism	ACOAO24p	R00388			0	0	1
	ACOAO04p	Butanoyl-CoA:oxygen 2-oxidoreductase	o2[x] + btcoa[x] => h2o2[x] + b2coa[x]	1.3.3.6	PAS_chr1-4_0538	0	1000	0		Fatty Acid Degradation	ACOAO04p	R00388			0	0	1
	ACOAO06p	Hexanoyl-CoA:(acceptor) 2,3-oxidoreductase	o2[x] + hxcoa[x] => h2o2[x] + hx2coa[x]	1.3.3.6	PAS_chr1-4_0538	0	1000	0		Fatty Acid Degradation	ACOAO06p	R00388			0	0	1
	ACOAO08p	Octanoyl-CoA:oxygen 2-oxidoreductase	o2[x] + occoa[x] => h2o2[x] + oc2coa[x]	1.3.3.6	PAS_chr1-4_0538	0	1000	0		Fatty Acid Degradation	ACOAO08p	R00388			0	0	1
	GTP89H	GTP 8,9-hydrolase	h2o[c] + h[c] + gtp[c] => faptp[c]	3.5.4.16	PAS_chr1-1_0062	0	1000	0		Folate Metabolism	GTP89H	R00428			0	0	1
	ICLx	Isocitrate lyase	icit[x] => glx[x] + succ[x]	4.1.3.1	PAS_chr1-4_0338	0	1000	0		Glyoxylate and dicarboxylate Metabolism	ICLx	R00479	Despite cytosolic and peroxisomal reaction have the same gene assignation, there is no clear evidence of corresponding protein localization. Peroxisomal localization could be also possible and further experiments are needed to confirm it [n2]	[n2] Menendez et al.2003	0	0	1
	PAPSH	3'-phosphoadenylyl-sulfate sulfohydrolase;	h2o[c] + paps[c] => 2 h[c] + pap[c] + so4[c]	3.6.1.9		0	1000	0		Nucleotide Metabolism	PAPSH	R00507			0	0	1
	TRNAALAMET	S-Adenosyl-L-methionine:tRNA guanine N2-methyltransferase	trnaala[m] + amet[m] <=> ahcys[m] + tRNAn2mgua[m]	2.1.1.32	PAS_chr2-1_0090	-1000	1000	0		tRNA charging	TRNAALAMET	R00598			0	0	1
	TRNAGUAMETc	S-Adenosyl-L-methionine:tRNA guanine N2-methyltransferase	amet[c] + tRNA_gua[c] <=> ahcys[c] + tRNAn2mgua[c]	2.1.1.32	PAS_chr2-1_0090	-1000	1000	0		tRNA charging	TRNAGUAMETc	R00598			0	0	1
	TRNAGUAMETm	S-Adenosyl-L-methionine:tRNA guanine N2-methyltransferase	amet[m] + tRNA_gua[m] <=> ahcys[m] + tRNAn2mgua[m]	2.1.1.32	PAS_chr2-1_0090	-1000	1000	0		tRNA charging	TRNAGUAMETm	R00598			0	0	1
	AKGDH1	2-Oxogluterate dehydrogenase	5 h[m] + thmpp[m] + akg[m] => co2[m] + 3_Carboxy_1_hydroxypropyl_ThPP[m]	1.2.4.2	PAS_chr2-1_0089	0	1000	0		Citric Acid Cycle	AKGDH1	R00621			0	0	1
	TRPOX	L-tryptophan:oxygen 2-oxidoreductase (decarboxylating)	o2[c] + trp_L[c] => h2o[c] + co2[c] + iad[c]	1.13.12.3		0	1000	0		Tyrosine, Tryptophan, and Phenylalanine Metabolism	TRPOX	R00679			0	0	1
	ETHAMPPL	ethanolamine-phosphate phosphate-lyase	h2o[c] + ethamp[c] => pi[c] + nh4[c] + acald[c]	4.2.3.2		0	1000	0		Sphingolipid Metabolism	ETHAMPPL	R00748			0	0	1
	SO3FDXRD	Hydrogen-sulfide:ferredoxin oxidoreductase	8 h[c] + 6 fdxrd[c] + so3[c] => 3 h2o[c] + 6 fdxox[c] + h2s[c]	1.8.7.1		0	1000	0		Other	SO3FDXRD	R00859			0	0	1
	CYSTH2SS	L-serine hydro-lyase (adding hydrogen sulfide, L-cysteine-forming)	ser_L[c] + h2s[c] => h2o[c] + cys_L[c]	4.2.1.22	PAS_chr2-2_0137	0	1000	0		Cysteine Metabolism	CYSTH2SS	R00891			0	0	1
	FOLR	5,6,7,8-Tetrahydrofolate:NADP+ oxidoreductase	2 h[m] + 2 nadph[m] + fol[m] => 2 nadp[m] + thf[m]	1.5.1.3	PAS_chr1-4_0697	0	1000	0		Folate Metabolism	FOLR	R00940			0	0	1
	NFORAH	N-Formylanthranilate amidohydrolase	h2o[c] + nformanth[c] => h[c] + for[c] + anth[c]	3.5.1.10		0	1000	0		Tyrosine, Tryptophan, and Phenylalanine Metabolism	NFORAH	R00988			0	0	1
	E3MMALOR	(2R,3S)-3-methylmalate:NAD+ oxidoreductase	nad[c] + e3mmal[c] => co2[c] + nadh[c] + 2obut[c]	1.1.1.85	PAS_chr3_0039	0	1000	0		Valine, Leucine, and Isoleucine Metabolism	E3MMALOR	R00994			0	0	1
	DOLPPP	Dolichyl-diphosphate phosphohydrolase	h2o[r] + dolpp[r] => pi[r] + dolp[r] + h[r]	3.6.1.43	PAS_chr4_0264	0	1000	0		N-Glycan Metabolism	DOLPPP	R01004			0	0	1
	TRNADMPPT	delta2-isopentenyl-diphosphate:tRNA isopentenyltransferase	dmpp[c] + trna[c] => ppi[c] + trna6ipadn[c]		PAS_chr1-3_0185	0	1000	0		tRNA charging	TRNADMPPT	R01122			0	0	1
	HISTD	histidinol dehydrogenase (step 2)	h2o[c] + nad[c] + hstdal[c] => 2 h[c] + nadh[c] + his_L[c]	1.1.1.23	PAS_chr1-4_0160	0	1000	0		Histidine Metabolism	HISTD	R01163			0	0	1
	INOSTK1	ATP:myo-inositol 1-phosphotransferase	atp[c] + inost[c] => h[c] + adp[c] + mi1p_D[c]	2.7.1.64		0	1000	0		Inositol phosphate Metabolism	INOSTK1	R01182			0	0	1
	PCH	pyruvate carboxylase	h2o[c] + pc_SC[c] => h[c] + cholp[c] + 12dgr_SC[c]	3.1.4.3	PAS_chr4_0700	0	1000	0		Phospholipid Metabolism	PCH	R01312			0	0	1
	AGL_PP	triacylglycerol acylhydrolase	h2o[c] + 1ag3p_SC[c] => h[c] + glyc3p[c] + faR[c]	3.1.1.3	PAS_chr2-1_0279;PAS_chr2-1_0794	0	1000	0		Glycerolipid Metabolism	AGL_PP	R01369			0	0	1
	PAL_PP	triacylglycerol acylhydrolase	h2o[c] + pa_SC[c] => h[c] + 1ag3p_SC[c] + faR[c]	3.1.1.3	PAS_chr2-1_0279;PAS_chr2-1_0794	0	1000	0		Glycerolipid Metabolism	PAL_PP	R01369			0	0	1
	BDGLC1R	beta-D-Glucose:NADP+ 1-oxoreductase	glc_D_B[c] + nadp[c] => h[c] + nadph[c] + g15lac[c]	1.1.1.47		0	1000	0		Pentose phosphate pathway	BDGLC1R	R01521			0	0	1
	GLCISO	D-Glucose 1-epimerase	glc_D[c] <=> glc_D_B[c]	5.1.3.3		-1000	1000	0		Glycolysis/Gluconeogenesis	GLCISO	R01602			0	0	1
	HYPTAURDH	hypotaurine:NAD+ oxidoreductase	h2o[c] + nad[c] + hyptaur[c] => h[c] + nadh[c] + taur[c]	1.8.1.3		0	1000	0			HYPTAURDH	R01681			0	0	1
	HXDCALOR	Palmitaldehyde:NAD+ oxidoreductase	h2o[c] + nad[c] + hxdcal[c] => 2 h[c] + nadh[c] + hdca[c]	1.2.1.48	PAS_chr1-4_0064	0	1000	0		Fatty Acid Degradation	HXDCALOR	R01704			0	0	1
	DHORDm	dihydoorotic acid dehydrogenase	o2[m] + dhor_S[m] <=> h2o2[m] + orot[m]	1.3.3.1	PAS_chr2-2_0021	-1000	1000	0		Nucleotide Metabolism	DHORDm	R01867			0	0	1
	ICDOXSUC	Isocitrate:NADP+ oxidoreductase	nadp[c] + icit[c] => h[c] + nadph[c] + oxasucc[c]	1.1.1.42	PAS_chr2-1_0580:PAS_chr1-1_0233	0	1000	0		Citric Acid Cycle	ICDOXSUC	R01899			0	0	1
	ICDOXSUCm	Isocitrate:NADP+ oxidoreductase	nad[m] + icit[m] => h[m] + nadh[m] + oxasucc[m]	1.1.1.42	PAS_chr2-1_0120:PAS_chr4_0580	0	1000	0		Citric Acid Cycle	ICDOXSUCm	R01899			0	0	1
	2OXOADOX	2-oxoadipate dehydrogenase complex	nad[c] + coa[c] + 2oxoadp[c] => co2[c] + nadh[c] + glutcoa[c]	1.2.4.2 1.8.1.4 2.3.1.61	PAS_chr2-1_0089;PAS_chr1-3_0094	0	1000	0		Threonine and Lysine Metabolism	2OXOADOX	R01933			0	0	1
	PGH	Phosphatidylglycerol cholinephosphohydrolase	h2o[c] + pg_SC[c] => h[c] + glyc3p[c] + 12dgr_SC[c]	3.1.4.3	PAS_chr4_0700	0	1000	0		Phospholipid Metabolism	PGH	R02027			0	0	1
	PETH	Phosphatidylethanolamine phosphatidohydrolase	h2o[c] + pe_SC[c] => h[c] + pa_SC[c] + etha[c]	3.1.4.3	PAS_chr3_0646	0	1000	0		Phospholipid Metabolism	PETH	R02051			0	0	1
	PEH	Phosphatidylethanolamine ethanolaminephosphohydrolase	h2o[c] + pe_SC[c] => h[c] + ethamp[c] + 12dgr_SC[c]	3.1.4.3	PAS_chr4_0700	0	1000	0		Phospholipid Metabolism	PEH	R02052			0	0	1
	URATEHO	Urate:oxygen oxidoreductase	h2o[c] + o2[c] + urate[c] => h2o2[c] + 5hiurate[c]	1.7.3.3	PAS_chr2-2_0279	0	1000	0		Nucleotide Metabolism	URATEHO	R02106			0	0	1
	OLIGOPK	ATP:oligophosphate phosphotransferase	5 pi[v] + 5 atp[v] <=> oligoP[v] + 5 adp[v]	2.7.4.1	PAS_chr1-4_0017;PAS_chr2-2_0420;PAS_chr2-1_0668	-1000	1000	0		Polyphosphate Metabolism	OLIGOPK	R02184			0	0	1
	FCYTDESAT18	steroyl-CoA,hydrogen-donor:oxygen oxidoreductase	2 h[c] + o2[c] + 2 focytb5[c] + stcoa[c] => 2 h2o[c] + 2 ficytb5[c] + odecoa[c]	1.14.19.1	PAS_chr4_0259;PAS_chr2-1_0072	0	1000	0		Fatty Acid Biosynthesis	FCYTDESAT18	R02222			0	0	1
	FAOXC183806x	linolenoyl-CoA beta-oxidation	2 o2[x] + 5 h2o[x] + 5 coa[x] + 5 nad[x] + lnlncacoa[x] => 2 h2o2[x] + 5 accoa[x] + 5 h[x] + 5 nadh[x] + occoa[x]	1.14.19.1		0	1000	0		Fatty Acid Degradation	FAOXC183806x	R02222			0	0	1
	FOLR2m	folate reductase	nadp[m] + dhf[m] <=> h[m] + nadph[m] + fol[m]	1.5.1.3	PAS_chr1-4_0697	-1000	1000	0		Folate Metabolism	FOLR2m	R02236			0	0	1
	CHTNDAe	chitin deacetylase	h2o[e] + chitin[e] => chitos[e] + ac[e]	3.5.1.41	PAS_chr1-1_0103	0	1000	0		Amino sugar and nucleotide sugar Metabolism	CHTNDAe	R02333			0	0	1
	NARGNHOX	flavanone,2-oxoglutarate:oxygen oxidoreductase (3-hydroxylating)	akg[c] + o2[c] + Naringenin[c] => co2[c] + succ[c] + Aromadendrin[c]	1.14.11.9	PAS_chr3_0366	0	1000	0		Other	NARGNHOX	R02444			0	0	1
	FICYTCS	Cytochrome c apocytochrome-c-lyase	pheme[m] => ficytC[m]	4.4.1.17	PAS_chr2-2_0293:PAS_chr2-2_0290	0	1000	0		Porphyrin and Chlorophyll Metabolism	FICYTCS	R02480			0	0	1
	4HPHACR	4-hydroxyphenylacetate,NADH:oxygen oxidoreductase	h[c] + o2[c] + nadh[c] + 4hphac[c] => h2o[c] + nad[c] + hgentis[c]	1.14.13.18		0	1000	0		Tyrosine, Tryptophan, and Phenylalanine Metabolism	4HPHACR	R02514			0	0	1
	PDHbrm	pyruvate dehydrogenase (dihydrolipoamide) reversible	h[m] + coa[m] + adhlam[m] => accoa[m] + dhlam[m]	2.3.1.12	PAS_chr1-1_0050:PAS_chr1-1_0202:PAS_chr1-4_0593:PAS_chr2-2_0294:PAS_chr1-4_0254	0	1000	0		Pyruvate Metabolism	PDHbrm	R02569			0	0	1
	GALURUT	UTP:1-Phospho-alpha-D-galacturonate uridylyltransferase	ppi[c] + udpgalur[c] <=> h[c] + utp[c] + galur1p[c]	2.7.7.-	PAS_chr2-1_0512	-1000	1000	0		Amino sugar and nucleotide sugar Metabolism	GALURUT	R02634			0	0	1
	3OASTO	3-Oxo-5alpha-steroid:(acceptor) delta4-oxidoreductase	nad[c] + 3_Oxo_5alpha_steroid[c] <=> h[c] + nadh[c] + 3_Oxo_delta4_steroid[c]	1.3.99.5	PAS_chr1-4_0673	-1000	1000	0			3OASTO	R02643	Added to the consensus model with low confidence. Isolated metabolites		0	0	1
	3M2OBLOXRD3	3-Methyl-2-oxobutanoate:lipoamide oxidoreductase(decarboxylating and acceptor-2-methylpropanoylating)	coa[m] + 2mpdhl[m] => dhlam[m] + ibcoa[m]	2.3.1.168		0	1000	0		Valine, Leucine, and Isoleucine Metabolism	3M2OBLOXRD3	R02662			0	0	1
	ECOAH9p	(S)-3-Hydroxyeicosanoyl-CoA hydro-lyase	h2o[x] + eicos2coa[x] => 3hc20coa[x]	4.2.1.17	PAS_chr4_0338	0	1000	0		Fatty Acid Degradation	ECOAH9p	R02685			0	0	1
	ECOAH10p	(S)-3-Hydroxydocosanoyl-CoA hydro-lyase	h2o[x] + dcos2coa[x] => 3hc22coa[x]	4.2.1.17	PAS_chr4_0338	0	1000	0		Fatty Acid Degradation	ECOAH10p	R02685			0	0	1
	ECOAH12p	3-hydroxyacyl-CoA dehydratase (3-hydroxyisobutyryl-CoA) (mitochondria)	h2o[x] + ttc2coa[x] => 3hc24coa[x]	4.2.1.17	PAS_chr4_0338	0	1000	0		Fatty Acid Degradation	ECOAH12p	R02685			0	0	1
	SBTK6	D-Glucitol:NAD+ 2-oxidoreductase	atp[c] + sbt_D[c] => h[c] + adp[c] + sbt6p[c]	2.7.1.1	PAS_chr3_1192;PAS_chr4_0624;PAS_chr1-4_0447;PAS_chr1-4_0561	0	1000	0		Fructose and mannose Metabolism	SBTK6	R02732			0	0	1
	GGLUCTC	gamma-glutamylcyclotransferase	glucys[c] <=> 5oxpro[c] + cys_L[c]	2.3.2.4		-1000	1000	0		Other Amino Acid Metabolism	GGLUCTC	R02743			0	0	1
	HISTD1	histidinol dehydrogenase (step 1)	nad[c] + histd[c] => h[c] + nadh[c] + hstdal[c]	1.1.1.23	PAS_chr1-4_0160	0	1000	0		Histidine Metabolism	HISTD1	R03012			0	0	1
	RNAUUM	tRNA-uridine uracilmutase	trna[m] <=> tRNAP[m]	5.4.99.12	PAS_chr2-1_0777;PAS_chr4_0178;PAS_chr2-1_0090	-1000	1000	0		tRNA charging	RNAUUM	R03020			0	0	1
	TRNAPSURI	tRNA-uridine uracilmutase	tRNA_uri[c] <=> tRNA_psuri[c]	5.4.99.12	PAS_chr1-4_0212;PAS_chr1-3_0271;PAS_chr2-1_0067;PAS_chr2-2_0149;PAS_chr3_1088	-1000	1000	0		tRNA charging	TRNAPSURI	R03020			0	0	1
	TRNAPSURIm	tRNA-uridine uracilmutase	tRNA_uri[m] <=> tRNA_psuri[m]	5.4.99.12	PAS_chr2-1_0777;PAS_chr4_0178	-1000	1000	0		tRNA charging	TRNAPSURIm	R03020			0	0	1
	4NPHPP	4-Nitrophenyl phosphate phosphohydrolase	h2o[c] + 4nphp[c] => h[c] + pi[c] + 4nph[c]	3.1.3.41	PAS_chr2-2_0034	0	1000	0			4NPHPP	R03024			0	0	1
	PTPPALDHT	2-Acetolactate pyruvate-lyase (carboxylating)	pyr[m] + 2_Hydroxyethyl_ThPP[m] => thmpp[m] + alac_S[m]	2.2.1.6	PAS_chr2-1_0864;PAS_chr4_0228	0	1000	0		Valine, Leucine, and Isoleucine Metabolism	PTPPALDHT	R03050			0	0	1
	MCPSULT	3-Mercaptopyruvate:cyanide sulfurtransferase	h[c] + so3[c] + mercppyr[c] => pyr[c] + tsul[c]	2.8.1.2	PAS_chr2-1_0698	0	1000	0			MCPSULT	R03105			0	0	1
	ARDENDR	cis-3,4-leucopelargonidin:NADP+ 4-oxidoreductase	h[c] + nadph[c] + Aromadendrin[c] => nadp[c] + cis_34_Leucopelargonidin[c]	1.1.1.219	PAS_chr3_0014;PAS_chr3_0446;PAS_chr3_0447;PAS_chr3_0448;PAS_chr3_0449;PAS_chr4_0336	0	1000	0		Other	ARDENDR	R03123			0	0	1
	13DAMPPO	primary-amine oxidase	h2o[c] + o2[c] + 13dampp[c] => nh4[c] + h2o2[c] + aproa[c]	1.4.3.21 1.4.3.22	PAS_chr2-1_0307;PAS_chr4_0621;PAS_chr1-4_0441	0	1000	0		Other Amino Acid Metabolism	13DAMPPO	R03139			0	0	1
	ACOAD10NADm	(S)-2-methylbutanoyl-CoA:acceptor 2,3-oxidoreductase	nad[m] + 2mbcoa[m] => h[m] + nadh[m] + 2mb2coa[m]	1.3.99.2		0	1000	0		Valine, Leucine, and Isoleucine Metabolism	ACOAD10NADm	R03172			0	0	1
	3MOPDH3	(S)-2-methylbutanoyl-CoA:enzyme N6-(dihydrolipoyl)lysine S-(2-methylbutanoyl)transferase	coa[m] + S_2_Methylbutanoyl_dihydrolipoamide_E[m] => dhlam[m] + 2mbcoa[m]	2.3.1.168		0	1000	0		Valine, Leucine, and Isoleucine Metabolism	3MOPDH3	R03174			0	0	1
	AKGDH2	2-Oxogluterate dehydrogenase	3_Carboxy_1_hydroxypropyl_ThPP[m] + lpam[m] => 4 h[m] + thmpp[m] + sdhlam[m]	1.2.4.2	PAS_chr2-1_0089	0	1000	0		Citric Acid Cycle	AKGDH2	R03316			0	0	1
	LANOSTD24	lanosterol delta24-reductase	h[c] + nadph[c] + lanost[c] <=> nadp[c] + 2425_Dihydrolanosterol[c]	1.3.1.72		-1000	1000	0		Sterol Metabolism	LANOSTD24	R03689			0	0	1
	ARGTRNATR	L-Arginyl-tRNA:protein arginyltransferase	argtrna[c] + PROTEIN_W[c] => trnaarg[c] + L_Arginyl_protein[c]	2.3.2.8	PAS_chr4_0401	0	1000	0		tRNA charging	ARGTRNATR	R03862			0	0	1
	CITCONH	(R)-2-Methylmalate hydro-lyase	citmal[c] => h2o[c] + citcon[c]	4.2.1.35		0	1000	0		Valine, Leucine, and Isoleucine Metabolism	CITCONH	R03896			0	0	1
	E3MMALH	3-isopropylmalate/(R)-2-methylmalate dehydratase	h2o[c] + citcon[c] => e3mmal[c]	4.2.1.35		0	1000	0		Valine, Leucine, and Isoleucine Metabolism	E3MMALH	R03898			0	0	1
	ALLTNISOR	S)(+)-Allantoin racemase	alltn[c] <=> R_Allantoin[c]	5.1.99.3		-1000	1000	0		Nucleotide Metabolism	ALLTNISOR	R03925			0	0	1
	4MOPDH3	3-methylbutanoyl-CoA:enzyme N6-(dihydrolipoyl)lysine S-(3-methylbutanoyl)transferase	coa[m] + S_3_Methylbutanoyl_dihydrolipoamide_E[m] => dhlam[m] + ivcoa[m]	2.3.1.168		0	1000	0		Valine, Leucine, and Isoleucine Metabolism	4MOPDH3	R04097			0	0	1
	GLUAATRANS	(5-L-glutamyl)-peptide:amino-acid 5-glutamyltransferase	5_L_Glutamyl_peptide[c] + Amino_acid[c] <=> pepd[c] + 5L_Gluaa[c]	2.3.2.2	PAS_chr3_0561	-1000	1000	0		Other Amino Acid Metabolism	GLUAATRANS	R04159	Isolated metabolite. Generic reaction		0	0	1
	ASPTRNAQL	Asp-tRNA(Asn):L-glutamine amido-ligase (ADP-forming)	h2o[c] + gln_L[c] + atp[c] + ASPARTYL_TRNAASN[c] => pi[c] + glu_L[c] + adp[c] + asntrna[c]	6.3.5.6	PAS_chr2-1_0400	0	1000	0		tRNA charging	ASPTRNAQL	R04212			0	0	1
	ASPTRNAQLm	Asp-tRNA(Asn):L-glutamine amido-ligase (ADP-forming)	h2o[m] + atp[m] + gln_L[m] + ASPARTYL_TRNAASN[m] => pi[m] + adp[m] + glu_L[m] + asntrna[m]	6.3.5.6	PAS_chr4_0705	0	1000	0		tRNA charging	ASPTRNAQLm	R04212			0	0	1
	NTMELYSH	Hydrolases	2 h2o[c] + Ntmelys[c] => tmlys[c] + 2 PROTEIN_W[c]	3.4.-.-	PAS_chr1-4_0187;PAS_chr4_0874	0	1000	0		Threonine and Lysine Metabolism	NTMELYSH	R04313			0	0	1
	LPEAT_PP	Acyl-CoA:1-acyl-sn-glycero-3-phosphoethanolamine O-acyltransferase	faRcoa[c] + 1agpe_SC[c] => coa[c] + pe_SC[c]	2.3.1.23	PAS_chr3_0271	0	1000	0		Phospholipid Metabolism	LPEAT_PP	R04480			0	0	1
	OXPTPH	2-Amino-4-hydroxy-6-(erythro-1,2,3-trihydroxypropyl) dihydropteridine triphosphate hydrolase	a4oxptp[c] => h2o[c] + ahdt[c]	3.5.4.16	PAS_chr1-1_0062	0	1000	0		Folate Metabolism	OXPTPH	R04639			0	0	1
	ALACPYRL	(S)-2-Aceto-2-hydroxybutanoate pyruvate-lyase (carboxylating)	2_Hydroxyethyl_ThPP[m] + 2obut[m] => thmpp[m] + 2ahbut[m]	2.2.1.6	PAS_chr2-1_0864;PAS_chr4_0228	0	1000	0		Valine, Leucine, and Isoleucine Metabolism	ALACPYRL	R04673			0	0	1
	4HTHBDH	4a-hydroxytetrahydrobiopterin hydro-lyase	4hthb[c] <=> h2o[c] + dhbpt[c]	4.2.1.96	PAS_chr1-4_0110	-1000	1000	0		Tyrosine, Tryptophan, and Phenylalanine Metabolism	4HTHBDH	R04734			0	0	1
	BTNCBXLH	Hydrolase	2 h2o[c] + btn_cbxl[c] => 2 pepd[c] + biocyt[c]	3.4.-.-	PAS_chr1-4_0187	0	0	0		Vitamin and cofactor biosynthesis	BTNCBXLH	R04869			0	0	1
	UPPDC2	uroporphyrinogen decarboxylase (uroporphyrinogen I)	4 h[c] + uppg1[c] => 4 co2[c] + cpppg1[c]	4.1.1.37	PAS_chr3_0954	0	1000	0		Porphyrin and Chlorophyll Metabolism	UPPDC2	R04972			0	0	1
	FAPTPAH	formamidopyrimidine nucleoside triphosphate amidohydrolase	h2o[c] + faptp[c] => 2 h[c] + for[c] + 25daptp[c]	3.5.4.16	PAS_chr1-1_0062	0	1000	0		Folate Metabolism	FAPTPAH	R05046			0	0	1
	25DAPTPM	2,5-Diaminopyrimidine nucleoside triphosphate mutase	25daptp[c] => a4oxptp[c]	3.5.4.16	PAS_chr1-1_0062	0	1000	0		Folate Metabolism	25DAPTPM	R05048			0	0	1
	3H3M2OPR	(R)-2,3-Dihydroxy-3-methylpentanoate:NADP+ oxidoreductase	h[m] + nadph[m] + 3h3m2op[m] => nadp[m] + 23dhmp[m]	1.1.1.86	PAS_chr1-1_0432	0	1000	0		Valine, Leucine, and Isoleucine Metabolism	3H3M2OPR	R05068			0	0	1
	3H3M2OPS	(R)-2,3-Dihydroxy-3-methylpentanoate:NADP+ oxidoreductase	2ahbut[m] => 3h3m2op[m]	1.1.1.86	PAS_chr1-1_0432	0	1000	0		Valine, Leucine, and Isoleucine Metabolism	3H3M2OPS	R05069			0	0	1
	BTNAPOCL	Biotinyl-5'-AMP:apo-[carboxylase] ligase (AMP-forming)	btamp[c] + Apo_carboxylase[c] => amp[c] + btn_cbxl[c]	6.3.4.9 6.3.4.10 6.3.4.11 6.3.4.15	PAS_chr3_0569	0	0	0		Vitamin and cofactor biosynthesis	BTNAPOCL	R05145			0	0	1
	DHDPP	Farnesyl diphosphate:Isopentenyl diphosphate farnesyl cistransferase	13 ipdp[c] + frdp[c] => 13 ppi[c] + dedoldp[c]	2.5.1.31 2.5.1.-	PAS_chr4_0818;PAS_chr1-1_0424	0	1000	0		Sterol Metabolism	DHDPP	R05556			0	0	1
	GPIAT	glucosaminylphosphatidyl inositol acetyltransferase	gpail_pp[r] + pmtcoa[r] <=> gacpail_pp[r] + coa[r]	2.3.-.-	PAS_chr3_0369;PAS_chr3_0454	-1000	1000	0		Glycosylphosphatidylinositol(GPI)-anchor biosynthesis	GPIAT	R05918			0	0	1
	CERASE224	Ceramidase (cer2_24)	h2o[c] + cer2_24[c] => ttc[c] + psphings[c]	3.5.1.23	PAS_chr2-2_0252;PAS_c034_0025	0	1000	0		Sphingolipid Metabolism	CERASE224	R06528			0	0	1
	CERASE226	Ceramidase (cer2_26)	h2o[c] + cer2_26[c] => hexc[c] + psphings[c]	3.5.1.23	PAS_chr2-2_0252;PAS_c034_0025	0	1000	0		Sphingolipid Metabolism	CERASE226	R06528			0	0	1
	5HIURATEH	5-hydroxyisourate amidohydrolase	h2o[c] + 5hiurate[c] => ohcureimdzln[c]	3.5.2.17	PAS_chr1-4_0329	0	1000	0		Nucleotide Metabolism	5HIURATEH	R06601			0	0	1
	OHCUREIMDZLNCAR	Spontaneous	h[c] + ohcureimdzln[c] <=> co2[c] + R_Allantoin[c]			-1000	1000	0		Nucleotide Metabolism	OHCUREIMDZLNCAR	R06605			0	0	1
	PAOX	primary-amine oxidase	h2o[c] + o2[c] + 15dap[c] => nh4[c] + h2o2[c] + 5apal[c]	1.4.3.21	PAS_chr2-1_0307;PAS_chr4_0621;PAS_chr1-4_0441	0	1000	0		Glycine and Serine Metabolism	PAOX	R06740			0	0	1
	4HPHACS	unclear reaction	pac[c] => 4hphac[c]			0	0	0		Tyrosine, Tryptophan, and Phenylalanine Metabolism	4HPHACS	R06791	Unclear reaction		0	0	1
	MI3PS	1D-myo-inositol-3-phosphate lyase (isomerizing)	g6p[c] => mi3p_D[c]	5.5.1.4	PAS_chr2-2_0113	0	1000	0		Inositol phosphate Metabolism	MI3PS	R07324			0	0	1
	DKMPPDb	1,2-dihydroxy-5-(methylthio)pent-1-en-3-one:oxygen oxidoreductase	o2[c] + 12d3k5m[c] => h[c] + for[c] + 2kmb[c]	1.13.11.54	PAS_chr2-1_0422	0	1000	0		Cysteine Metabolism	DKMPPDb	R07364			0	0	1
	DKMPPDa	5-(methylthio)-2,3-dioxopentyl-phosphate phosphohydrolase (isomerizing)	h2o[c] + dkmpp[c] => h[c] + pi[c] + 12d3k5m[c]	3.1.3.77	PAS_chr2-2_0446	0	1000	0		Cysteine Metabolism	DKMPPDa	R07395			0	0	1
	CITMALS	D-citramalate synthase	h2o[c] + pyr[c] + accoa[c] => h[c] + coa[c] + citmal[c]	2.3.1.182		0	1000	0		Valine, Leucine, and Isoleucine Metabolism	CITMALS	R07399			0	0	1
	CYSST	cysteine synthase	cys_L[m] + C15811[m] => ala_L[m] + C15812[m]	2.8.1.7	PAS_chr3_0037	0	1000	0		Thiamine Metabolism	CYSST	R07460	Isolated metabolite. Generic reaction		0	0	1
	4MOPDH1	3-methyl-2-oxobutanoate dehydrogenase	3 h[m] + thmpp[m] + 4mop[m] => co2[m] + 3_Methyl_1_hydroxybutyl_TPP[m]	1.2.4.4		0	1000	0		Valine, Leucine, and Isoleucine Metabolism	4MOPDH1	R07601			0	0	1
	4MOPDH2	3-methyl-2-oxobutanoate dehydrogenase	lpam[m] + 3_Methyl_1_hydroxybutyl_TPP[m] => 2 h[m] + thmpp[m] + S_3_Methylbutanoyl_dihydrolipoamide_E[m]	1.2.4.4		0	1000	0		Valine, Leucine, and Isoleucine Metabolism	4MOPDH2	R07602			0	0	1
	3MOPDH1	3-methyl-2-oxobutanoate dehydrogenase	3 h[m] + thmpp[m] + 3mop[m] => co2[m] + 2_Methyl_1_hydroxybutyl_TPP[m]	1.2.4.4		0	1000	0		Valine, Leucine, and Isoleucine Metabolism	3MOPDH1	R07603			0	0	1
	3MOPDH2	3-methyl-2-oxobutanoate dehydrogenase (2-methylpropanoyl-transferring)	lpam[m] + 2_Methyl_1_hydroxybutyl_TPP[m] => 2 h[m] + thmpp[m] + S_2_Methylbutanoyl_dihydrolipoamide_E[m]	1.2.4.4		0	1000	0		Valine, Leucine, and Isoleucine Metabolism	3MOPDH2	R07604			0	0	1
	OGLYCOS	dolichyl-phosphate-mannose-protein mannosyltransferase	dolmanp[r] <=> dolp[r] + h[r] + manserthr[r]	2.4.1.109	PAS_chr2-1_0256;PAS_chr2-1_0212;PAS_chr4_0777;PAS_chr1-1_0286	-1000	1000	0		Glycosylation pathway	OGLYCOS	R07620			0	0	1
	OACPN6OT	octanoyl-[acp]:protein N6-octanoyltransferase	ocACP[m] + Apoprotein[m] => h[m] + ACP[m] + enzN6octlys[m]	2.3.1.181	PAS_chr1-1_0243	0	0	0		Lipoic acid Metabolism	OACPN6OT	R07766			0	0	1
	PN6OLST	protein N6-(octanoyl)lysine:sulfur sulfurtransferase	2 amet[m] + enzN6octlys[m] + 2 s[m] => lpam[m] + 2 met_L[m] + 2 dad_5[m]	2.8.1.8	PAS_chr1-4_0425	0	0	0		Lipoic acid Metabolism	PN6OLST	R07767			0	0	1
	OACPSST	octanoyl-[acp]:sulfur sulfurtransferase	2 amet[m] + ocACP[m] + 2 s[m] => 2 met_L[m] + 2 dad_5[m] + LIPOYL_ACP[m]	2.8.1.8	PAS_chr1-4_0425	0	0	0		Lipoic acid Metabolism	OACPSST	R07768			0	0	1
	LPACPN6LPT	lipoyl-[acp]:protein N6-lipoyltransferase	Apoprotein[m] + LIPOYL_ACP[m] => ACP[m] + lpam[m]	2.3.1.181	PAS_chr1-1_0243	0	0	0		Lipoic acid Metabolism	LPACPN6LPT	R07769			0	0	1
	LPTAYYLT	ATP:lipoate adenylyltransferase	h[c] + atp[c] + lipoate[c] => ppi[c] + Lipoyl_AMP[c]	2.7.7.63	PAS_chr4_0691	0	0	0		Lipoic acid Metabolism	LPTAYYLT	R07770			0	0	1
	LPPROTL	lipoate protein ligase	Lipoyl_AMP[c] + Apoprotein[c] => 2 h[c] + amp[c] + ProtN6liplys[c]	2.7.7.63	PAS_chr4_0691	0	0	0		Lipoic acid Metabolism	LPPROTL	R07771			0	0	1
	SERSECTRSm	L-serine:tRNASec ligase (AMP-forming)	atp[c] + ser_L[c] + tRNASec[c] => ppi[c] + amp[c] + sertrnasec[c]	6.1.1.11	PAS_chr1-4_0463	0	1000	0		tRNA charging	SERSECTRSm	R08218			0	0	1
	SERSECTRS	L-serine:tRNASec ligase (AMP-forming)	atp[m] + ser_L[m] + tRNASec[m] => ppi[m] + amp[m] + sertrnasec[m]	6.1.1.11	PAS_chr1-4_0104	0	1000	0		tRNA charging	SERSECTRS	R08218			0	0	1
	APCADVS	S-adenosylmethioninamine:cadaverine 3-aminopropyltransferase	ametam[c] + 15dap[c] => h[c] + 5mta[c] + Aminopropylcadaverine[c]	2.5.1.16	PAS_chr2-1_0885	0	1000	0		Other Amino Acid Metabolism	APCADVS	R08359			0	0	1
	SLD	3-sulfolactate:NAD+ oxidoreductase	h[c] + nadh[c] + 3spyr[c] <=> nad[c] + sl_L[c]	1.1.1.272	PAS_chr2-1_0360	-1000	1000	0		Cysteine Metabolism	SLD	R08590			0	0	1
	DOLPMT5	initiation-specific alpha-1,6-mannosyltransferase	gdpmann[g] + m7masnB[g] => gdp[g] + h[g] + m8masnB[g]	2.4.1.232	PAS_chr1-3_0251	0	1000	0		N-Glycan Metabolism	DOLPMT5	R08599			0	0	1
	IND3ACS	Transferases	ac[c] + indole[c] <=> 2 h[c] + ind3ac[c]	2.5.1.-		0	0	0		Tyrosine, Tryptophan, and Phenylalanine Metabolism	IND3ACS	R08609			0	0	1
	16MANASE	alpha-mannosidase	h2o[v] + G00309[v] <=> G00319[v] + man[v]	3.2.1.24	PAS_chr4_0790	-1000	1000	0		N-Glycan Metabolism	16MANASE	R08717	Isolated metabolite		0	0	1
	AGPGAT	acyl-CoA:1-acyl-sn-glycero-3-phosphoglycerol O-acyltransferase	faRcoa[c] + 1agpg[c] <=> coa[c] + pg_SC[c]	2.3.1.-		-1000	1000	0		Phospholipid Metabolism	AGPGAT	R09036			0	0	1
	AGPGS	1-acyl-sn-glycero-3-phosphoglycerol O-acyltransferase	glyc3p[c] + 1ag3p_SC[c] => pi[c] + 1agpg[c]			0	0	0		Phospholipid Metabolism	AGPGS	R09036	Reaction not found in any database. No gene associaton and wrong KEGGID. Included with very low confidence		0	0	1
	MLCLPNAT	monolysocardiolipin acyltransferase	faRcoa[m] + mlclpn[m] => coa[m] + clpn_SC[m]	2.3.1.-	PAS_chr3_0845	0	1000	0		Phospholipid Metabolism	MLCLPNAT	R09037			0	0	1
	CLPNAH	cardiolipin acylhydrolase	h2o[m] + clpn_SC[m] => h[m] + mlclpn[m] + faR[m]	3.1.1.-	PAS_chr2-1_0786;PAS_chr2-1_0242	0	1000	0		Phospholipid Metabolism	CLPNAH	R09038			0	0	1
	DAHSS	S-adenosyl-L-methionine:1,2-diacyl-sn-glycerol 3-amino-3-carboxypropyltransferase	amet[c] + 12dgr_SC[c] => h[c] + 5mta[c] + DAHS[c]		PAS_chr2-2_0286	0	1000	0		Phospholipid Metabolism	DAHSS	R09072	Isolated metabolite (DAHS). Associated gene is annotated as "Putative uncharacterized protein" in [n3], but in [n4] equivalent sequence (PP7435_Chr2-0300) it is annotated as "Ubiquinone/menaquinone biosynthesis methyltransferase ubiE"	[n3] De Schutter et al. 2009 [n4] Küberl et al. 2011	0	0	1
	Coq1	Coq1	2 ipdp[c] + ggdp[c] => 2 ppi[c] + hexdp[c]	2.5.1.82	PAS_chr3_0291;PAS_chr4_0819	0	1000	0		Sterol Metabolism	Coq1	R09246			0	0	1
	TRNADHUS	tRNA-dihydrouridine synthase	h[c] + nadph[c] + uri[c] => nadp[c] + 34_dihydrouridine[c]	1.-.-.-	PAS_chr1-4_0247;PAS_FragB_0019	0	1000	0		Amino sugar and nucleotide sugar Metabolism	TRNADHUS				0	0	1
	STEROLS	Sterol composition (mmol/mmol)	0.0156 epist[c] + 0.9261 ergst[c] + 0.0156 fecost[c] + 0.0049 lanost[c] + 0.0378 zymst[c] => sterols[c]			0	1000	0		Biomass Composition	STEROLS				0	0	1
	GLYCERIDES	Diglycerides and triglycerides composition (mmol/mmol)	0.345 12dgr_SC[c] + 0.655 triglyc_SC[c] => glycerides[c]			0	1000	0		Biomass Composition	GLYCERIDES				0	0	1
	LIPIDS	Lipid composition (mmol/g)	0.2051 PHOSPHOLIPID[c] + 0.4766 sterols[c] + 0.1167 SE[c] + 0.7272 glycerides[c] + 0.0091 SPHLIPID[c] => LIPIDS[c]			0	1000	0		Biomass Composition	LIPIDS				0	0	1
	PI1456PP	1D-myo-Inositol 1,4,5,6-tetrakisphosphate	h2o[c] + mi1456p[c] => pi[c] + mi145p[c]	3.1.3.62	PAS_chr1-4_0617	0	1000	0		Inositol phosphate Metabolism	PI1456PP				0	0	1
	ALTOX	Alternative oxidase	0.5 o2[m] + q6h2[m] => h2o[m] + q6[m]	1.10.3.11	PAS_chr3_0408	0	1000	0		Oxidative Phosphorylation	ALTOX				0	0	1
	G15LACH	spontaneous conversion	h2o[c] + g15lac[c] <=> h[c] + glcn[c]			-1000	1000	0		Pentose phosphate pathway	G15LACH				0	0	1
	L_LACDm	L-Lactate dehydrogenase, mitochondrial	2 ficytC[m] + lac_L[m] => 2 h[m] + pyr[m] + 2 focytC[m]	1.1.2.3	PAS_chr3_0674;PAS_chr3_1021	0	1000	0		Pyruvate Metabolism	L_LACDm				0	0	1
	PMTCOAtr	Palmitoyl-CoA transport	pmtcoa[c] <=> pmtcoa[r]			-1000	1000	0		Transport, ER	PMTCOAtr		Simplified Transprot reaction, palmitoyl-coa transport across ER membrane is carnitine mediated [n5]	[n5] Csala et al. 2007	0	0	1
	ACter	Acetate transport into ER	ac[r] <=> ac[c]			-1000	1000	0		Transport, ER	ACter				0	0	1
	PIt2er	phosphate ER transport via symport	pi[r] + h[r] <=> h[c] + pi[c]			-1000	1000	0		Transport, ER	PIt2er				0	0	1
	ATPter	ATP transport into ER via diffusion	atp[c] <=> atp[r]			-1000	1000	0		Transport, ER	ATPter				0	0	1
	ADPter	ADP transport into ER via diffusion	adp[c] <=> adp[r]			-1000	1000	0		Transport, ER	ADPter				0	0	1
	PTD1INOter	Phosphatidylinositol transport into ER	ptd1ino_SC[r] <=> ptd1ino_SC[c]			-1000	1000	0		Transport, ER	PTD1INOter				0	0	1
	CDPter	CDP tranport into peroxisomes via diffusion	cdp[r] <=> cdp[c]			-1000	1000	0		Transport, ER	CDPter				0	0	1
	UDPGLCtr	UDP-D-glucose transport to ER	udpg[c] <=> udpg[r]			-1000	1000	0		Transport, ER	UDPGLCtr				0	0	1
	CTPter	CTP transport into ER via diffusion	ctp[c] <=> ctp[r]			-1000	1000	0		Transport, ER	CTPter				0	0	1
	ATPter_H	ADP-ATP ER transport	atp[c] + adp[r] <=> adp[c] + atp[r]			-1000	1000	0		Transport, ER	ATPter_H				0	0	1
	GDPMANter	GDP-D-Mannose transport into ER	gdpmann[c] <=> gdpmann[r]			-1000	1000	0		Transport, ER	GDPMANter				0	0	1
	H2O2ter	h2o2 transport (diffusion)	h2o2[r] <=> h2o2[c]			-1000	1000	0		Transport, ER	H2O2ter		No reactions in ER involving h2o2.		0	0	1
	LCYSTINter	L-Cystine ER transport	Lcystin[r] <=> Lcystin[c]			-1000	1000	0		Transport, ER	LCYSTINter		No reactions in ER involving L-Cystine (Lcystin), and no gene encoding for specific transporter		0	0	1
	UMPter	UMP transport	ump[r] => ump[c]			0	1000	0		Transport, ER	UMPter		No reactions in ER involving UMP, and no gene encoding for specific transporter		0	0	1
	NO3t	Nitrate permease	no3[e] => no3[c]			0	1000	0		Transport, Extracellular	NO3t				0	0	1
	ACPt	acp permease	ACP[e] => ACP[c]			0	1000	0		Transport, Extracellular	ACPt		No extracellular reactions involving acyl carrier protein (ACP).		0	0	1
	CHITINt	chitin permease	chitin[e] <=> chitin[c]			-1000	1000	0		Transport, Extracellular	CHITINt				0	0	1
	CHITOSt	Chitosan permease	chitos[e] <=> chitos[c]			-1000	1000	0		Transport, Extracellular	CHITOSt				0	0	1
	D_LACt	(R)-Lactate permease	lac_D[e] <=> lac_D[c]		PAS_chr3_0440	-1000	1000	0		Transport, Extracellular	D_LACt				0	0	1
	growth	Growth	biomass[c] => biomass[e]			0	1000	0		Transport, Extracellular	growth				0	0	1
	L_LACt	(S)-Lactate permease	lac_L[e] <=> lac_L[c]		PAS_chr3_0440	-1000	1000	0		Transport, Extracellular	L_LACt				0	0	1
	PIt2g	Orthophosphate golgi transport	h[c] + pi[c] <=> pi[g] + h[g]			-1000	1000	0		Transport, Golgi Apparatus	PIt2g				0	0	1
	ATPtg_H	ADP-ATP golgi transport	atp[c] + adp[g] + h[g] <=> h[c] + adp[c] + atp[g]			-1000	1000	0		Transport, Golgi Apparatus	ATPtg_H				0	0	1
	GTHOXtm	Glutathione disulfide Mitochondrial permease	gthox[c] <=> gthox[m]			-1000	1000	0		Transport, Mitochondrial	GTHOXtm				0	0	1
	H2Stm	h2s transport (diffusion)	h2s[m] <=> h2s[c]		PAS_chr1-1_0081	-1000	1000	0		Transport, Mitochondrial	H2Stm				0	0	1
	NCAMtm	Nicotinamine Mitochondrial permease	ncam[c] <=> ncam[m]			-1000	1000	0		Transport, Mitochondrial	NCAMtm				0	0	1
	ACHMStm	O-acetyl-L-homoserine mitochondrial permease	achms[c] <=> achms[m]			-1000	1000	0		Transport, Mitochondrial	ACHMStm				0	0	1
	HOMtm	L-homoserine mitochondrial permease	hom_L[m] <=> hom_L[c]			-1000	1000	0		Transport, Mitochondrial	HOMtm				0	0	1
	OROTtm	orotate mitochondrial permease	orot[c] <=> orot[m]			-1000	1000	0		Transport, Mitochondrial	OROTtm				0	0	1
	METtm	L-methionine mitochondrial permease	met_L[c] <=> met_L[m]		PAS_chr3_0434	-1000	0	0		Transport, Mitochondrial	METtm				0	0	1
	TRPtm	L-tryptophan transport	trp_L[c] <=> trp_L[m]		PAS_chr3_0434	0	1000	0		Transport, Mitochondrial	TRPtm				0	0	1
	TYRtm	L-tyrosine transport	tyr_L[c] <=> tyr_L[m]		PAS_chr3_0434	0	1000	0		Transport, Mitochondrial	TYRtm				0	0	1
	CYStm	L-cysteine mitochondrial permease	cys_L[c] <=> cys_L[m]		PAS_chr3_0434	-1000	1000	0		Transport, Mitochondrial	CYStm				0	0	1
	Stm	sulfur diffusion	s[c] <=> s[m]			-1000	1000	0		Transport, Mitochondrial	Stm				0	0	1
	1PYR5Ctm	1-Pyrroline-5-carboxylate transport into mitochondria	1pyr5c[m] <=> 1pyr5c[c]			-1000	1000	0		Transport, Mitochondrial	1PYR5Ctm				0	0	1
	4MOPtm	4-Methyl-2-oxopentanoate transport into mitochondria	4mop[c] <=> 4mop[m]			-1000	1000	0		Transport, Mitochondrial	4MOPtm				0	0	1
	METHFtm	5,10-methenyltetrahydrofolate mitochondrial permease	methf[c] <=> methf[m]			0	0	0		Transport, Mitochondrial	METHFtm				0	0	1
	GTHRDtm	Glutathione transport into mitochondria	gthrd[m] <=> gthrd[c]			-1000	1000	0		Transport, Mitochondrial	GTHRDtm				0	0	1
	ACSERtm	O-acetyl-L-serine mitochondrial permease	acser[c] <=> acser[m]			-1000	1000	0		Transport, Mitochondrial	ACSERtm				0	0	1
	ACORNtm	N2-acetyl-L-ornithine mitochondrial permease	acorn[c] <=> acorn[m]			0	0	0		Transport, Mitochondrial	ACORNtm				0	0	1
	ACACtm	acetoacetate mitochondrial membrane diffusion	acac[c] <=> acac[m]			-1000	1000	0		Transport, Mitochondrial	ACACtm				0	0	1
	NADtm	Mitochondrial NAD+ transporter, involved in the transport of NAD+ into the mitochondria	nad[c] <=> nad[m]		PAS_chr2-1_0419;PAS_chr3_0099	-1000	1000	0		Transport, Mitochondrial	NADtm				0	0	1
	MALSUCCtm	malate/succinate mitochondrial shuttle	mal_L[c] + succ[m] <=> mal_L[m] + succ[c]		PAS_chr1-1_0401;PAS_chr4_0877	-1000	1000	0		Transport, Mitochondrial	MALSUCCtm				0	0	1
	AKGMALtm	alpha-ketoglutarate/malate transporter	mal_L[c] + akg[m] <=> akg[c] + mal_L[m]		PAS_chr3_0040	0	1000	0		Transport, Mitochondrial	AKGMALtm				0	0	0
	FEt1m	Fe2 transport into mitochondria via diffusion	fe2[c] <=> fe2[m]			-1000	1000	0		Transport, Mitochondrial	FEt1m				0	0	1
	DHORtm	dihydroorotate mitochondrial permease	dhor_S[c] <=> dhor_S[m]			-1000	1000	0		Transport, Mitochondrial	DHORtm				0	0	1
	THRtm	L-threonine mitochondrial permease	thr_L[c] <=> thr_L[m]		PAS_chr3_0434	0	1000	0		Transport, Mitochondrial	THRtm				0	0	1
	2HETHPPtm	Mitochondrial membrane transporter	2_Hydroxyethyl_ThPP[c] <=> 2_Hydroxyethyl_ThPP[m]		PAS_chr3_0756	-1000	1000	0		Transport, Mitochondrial	2HETHPPtm				0	0	1
	2MOPtm	(S)-Methylmalonate semialdehyde transport to the mitochondria	2mop[c] <=> 2mop[m]			-1000	1000	0		Transport, Mitochondrial	2MOPtm		No reactions in cytosol involving (S)-Methylmalonate (2mop), and no gene encoding for specific transporter		0	0	1
	ACCOAtm	Acetyl-CoA mitochondrial permease	accoa[m] <=> accoa[c]			0	0	0		Transport, Mitochondrial	ACCOAtm				0	0	1
	ALACtm	2-acetolactate mitochondrial permease	alac_S[m] <=> alac_S[c]			-1000	1000	0		Transport, Mitochondrial	ALACtm		No reactions in cytosol involving acetolactate (alac-S), and no gene encoding for specific transporter		0	0	1
	CBPtm	carbamoyl phosphate mitochondrial permease	cbp[c] <=> cbp[m]			-1000	1000	0		Transport, Mitochondrial	CBPtm		No reactions in mitochondrion involving carbamoyl phosphate (cbp), and no gene encoding for specific transporter		0	0	1
	CPPPG3tm	coproporphyrinogen III mitochondrial permease	cpppg3[c] <=> cpppg3[m]			-1000	1000	0		Transport, Mitochondrial	CPPPG3tm		No reactions in mitochondrion involving coproporphyrinogen III (cpppg3), and no gene encoding for specific transporter		0	0	1
	HCITtm	Homocitrate transport into mitochondria	hcit[c] <=> hcit[m]			-1000	1000	0		Transport, Mitochondrial	HCITtm		No reactions in cytosol involving homoisocitrate (hcit), and no gene encoding for specific transporter		0	0	1
	LCADtm	lactaldehyd mitochondrial permease	lald_L[c] <=> lald_L[m]			-1000	1000	0		Transport, Mitochondrial	LCADtm		No reactions in mitochondrion involving lactaldehyde, and no gene encoding for specific transport reaction		0	0	1
	LKYNRtm	L-kynurenine mitochondrial permease	Lkynr[c] <=> Lkynr[m]			-1000	1000	0		Transport, Mitochondrial	LKYNRtm		No reactions in mitochondrion involving L-kynurenine (Lkynr), and no gene encoding for specific transport reaction		0	0	1
	SERtm	L-Serine mitochondrial permease	ser_L[c] <=> ser_L[m]		PAS_chr3_0434	0	1000	0		Transport, Mitochondrial	SERtm				0	0	1
	TTC_GGDPtm	trans,trans,cis-Geranylgeranyl diphosphate transport into mitochondria	ttc_ggdp[c] <=> ttc_ggdp[m]			-1000	1000	0		Transport, Mitochondrial	TTC_GGDPtm		No reactions in mitochondrion involving trasn,trans,cis-Geranylgeranyl diphosphate (ttc-ggdp), and no gene encoding for specific transporter		0	0	1
	23DHMPtm	(R)-2,3-Dihydroxy-3-methylpentanoate mitochondrial transport	23dhmp[m] <=> 23dhmp[c]			-1000	1000	0		Transport, Mitochondrial	23DHMPtm				0	0	1
	CRNCAR8tp	acetylcarnitine/carnitine mitochondrial shuttle	crn[c] + L_Octanoylcarnitine[x] <=> crn[x] + L_Octanoylcarnitine[c]			-1000	1000	0		Transport, Peroxisomal	CRNCAR8tp				0	0	1
	B2COAtp	Crotonoyl-CoA transport into peroxisomes via diffusion	b2coa[x] <=> b2coa[c]			-1000	1000	0		Transport, Peroxisomal	B2COAtp				0	0	1
	CITtp	Citrate transport into peroxisomes via diffusion	cit[c] <=> cit[x]			-1000	1000	0		Transport, Peroxisomal	CITtp				0	0	1
	AKGMALtp	alpha-ketoglutarate/malate transporter into peroxisomes	akg[c] + mal_L[x] <=> mal_L[c] + akg[x]			-1000	1000	0		Transport, Peroxisomal	AKGMALtp				0	0	1
	FA183COAabcp	peroxisomal transport of (9Z,12Z,15Z)-Octadecatrienoyl-CoA	h2o[c] + atp[c] + lnlncacoa[c] => h[c] + pi[c] + adp[c] + lnlncacoa[x]		PAS_chr3_0822;PAS_chr2-2_0272	0	1000	0		Transport, Peroxisomal	FA183COAabcp				0	0	1
	FA240COAabcp	peroxisomal transport of tetracosanoyl-CoA	h2o[c] + atp[c] + ttccoa[c] => h[c] + pi[c] + adp[c] + ttccoa[x]		PAS_chr3_0822;PAS_chr2-2_0272	0	1000	0		Transport, Peroxisomal	FA240COAabcp				0	0	1
	FA260COAabcp	peroxisomal transport of tatradecanoyl-CoA	h2o[c] + atp[c] + hexccoa[c] => h[c] + pi[c] + adp[c] + hexccoa[x]		PAS_chr3_0822;PAS_chr2-2_0272	0	1000	0		Transport, Peroxisomal	FA260COAabcp				0	0	1
	DHAtv	Dihydroxyacetone transport via facilitated diffusion	dha[v] <=> dha[c]			-1000	1000	0		Transport, Vacuolar	DHAtv				0	0	1
	GTPGDPtv	GDP-GTP transport into vacuole	gdp[c] + gtp[v] <=> gtp[c] + gdp[v]			-1000	1000	0		Transport, Vacuolar	GTPGDPtv				0	0	1
	MANtv	Mannose transport	man[v] <=> man[c]			-1000	1000	0		Transport, Vacuolar	MANtv				0	0	1
	GTPtv	GTP transport into vacuole via diffusion	gtp[c] <=> gtp[v]			-1000	1000	0		Transport, Vacuolar	GTPtv				0	0	1
	DHAPtv	Dihydroxyacetone phosphotransferase	dhap[c] => dhap[v]			0	1000	0		Transport, Vacuolar	DHAPtv				0	0	1
	ODCALOR	Octadecanal:NAD+ oxidoreductase	h2o[c] + nad[c] + ocdcal[c] <=> 2 h[c] + nadh[c] + ocdca[c]	1.2.1.48	PAS_chr1-4_0064	-1000	1000	0		Fatty Acid Degradation	ODCALOR				0	0	1
	34HPPOR	4-Hydroxyphenylpyruvate:oxygen oxidoreductase	o2[c] + 34hpp[c] => co2[c] + hgentis[c]	1.13.11.27	PAS_chr4_0335	0	1000	0		Tyrosine, Tryptophan, and Phenylalanine Metabolism	34HPPOR	R02521			0	1	1
	ASPGLUtp	aspartate-glutamate peroxisomal shuttle	asp_L[c] + glu_L[x] <=> glu_L[c] + asp_L[x]			-1000	1000	0		Transport, Peroxisomal	ASPGLUtp				0	1	1
	CO2tg	CO2 Golgi transport	co2[c] <=> co2[g]			-1000	1000	0		Transport, Golgi Apparatus	CO2tg				0	1	1
	CRNCARtp	carnitine-acetylcarnitine carrier, peroxisomal	crn[c] + acrn[x] <=> acrn[c] + crn[x]			0	1000	0		Transport, Peroxisomal	CRNCARtp				0	1	1
	DHFtm	dihydrofolate reversible mitochondrial transport	dhf[c] <=> dhf[m]			-1000	1000	0		Transport, Mitochondrial	DHFtm				0	1	1
	FLDO	NAD(P)H-flavin oxidoreductase	h[c] + nadph[c] + fmn[c] => nadp[c] + fmnh2[c]	1.5.1.29	PAS_chr3_0377;PAS_chr1-4_0139	0	1000	0		Oxidative Phosphorylation	FLDO	R05706			0	1	1
	FTHFCLm	5-formethyltetrahydrofolate cyclo-ligase, mitochondrial	atp[m] + 5fthf[m] => pi[m] + adp[m] + methf[m]	6.3.3.2	PAS_chr4_0247	0	1000	0		Folate Metabolism	FTHFCLm	R02301			0	1	1
	FUMAC	fumarylacetoacetase	h2o[c] + 4fumacac[c] => h[c] + fum[c] + acac[c]	3.7.1.2	PAS_chr1-1_0164	0	1000	0		Tyrosine, Tryptophan, and Phenylalanine Metabolism	FUMAC	R01364			0	1	1
	G5SADsm	L-glutamate 5-semialdehyde dehydratase (spontaneous)	glu5sa[m] <=> h2o[m] + h[m] + 1pyr5c[m]	non enzymatic		-1000	1000	0		Arginine and proline Metabolism	G5SADsm	R00707			0	1	1
	GLUN	glutaminase	h2o[c] + gln_L[c] => nh4[c] + glu_L[c]	3.5.1.2		0	1000	0		Glutamate Metabolism	GLUN	R00256			0	1	1
	HGNTOR	Homogentisate:oxygen 1,2-oxidoreductase (decyclizing)	o2[c] + hgentis[c] => h[c] + 4mlacac[c]	1.13.11.5		0	1000	0		Tyrosine, Tryptophan, and Phenylalanine Metabolism	HGNTOR	R02519			0	1	1
	MACACI	maleylacetoacetate isomerase	4mlacac[c] <=> 4fumacac[c]	5.2.1.2		0	1000	0		Tyrosine, Tryptophan, and Phenylalanine Metabolism	MACACI	R03181			0	1	1
	NADN	NAD nucleosidase	h2o[c] + nad[c] => h[c] + ncam[c] + adprib[c]	3.2.2.5		0	1000	0		Vitamin and cofactor biosynthesis	NADN	R00102			0	1	1
	NADPPPS	NADP phosphatase	h2o[c] + nadp[c] => pi[c] + nad[c]	3.1.3.-		0	1000	0		Vitamin and cofactor biosynthesis	NADPPPS	R00118			0	1	1
	NH4tp	ammonia peroxisomal transport	nh4[c] <=> nh4[x]			-1000	1000	0		Transport, Peroxisomal	NH4tp				0	1	1
	NTD1	5'-nucleotidase (dUMP)	h2o[c] + dump[c] => pi[c] + duri[c]	3.1.3.5		0	1000	0		Nucleotide Metabolism	NTD1	R02102			0	1	1
	NTD11	5'-nucleotidase (IMP)	h2o[c] + imp[c] => pi[c] + ins[c]	3.1.3.5		0	1000	0		Nucleotide Metabolism	NTD11	R01126			0	1	1
	NTD6	5'-nucleotidase (dAMP)	h2o[c] + damp[c] => pi[c] + dad_2[c]	3.1.3.5		0	1000	0		Nucleotide Metabolism	NTD6	R02088			0	1	1
	NTD8	5'-nucleotidase (dGMP)	h2o[c] + dgmp[c] => pi[c] + dgsn[c]	3.1.3.5		0	1000	0		Nucleotide Metabolism	NTD8	R01968			0	1	1
	NTD9	5'-nucleotidase (GMP)	h2o[c] + gmp[c] => pi[c] + gsn[c]	3.1.3.5		0	1000	0		Nucleotide Metabolism	NTD9	R01227			0	1	1
	NTP3	nucleoside-triphosphatase (GTP)	h2o[c] + gtp[c] => h[c] + pi[c] + gdp[c]	3.6.5.3	PAS_chr1-4_0015	0	1000	0		Nucleotide Metabolism	NTP3	R00335			0	1	1
	P5CDm	1-pyrroline-5-carboxylate dehydrogenase, mitochondrial	2 h2o[m] + nad[m] + 1pyr5c[m] => h[m] + nadh[m] + glu_L[m]	1.5.1.12	PAS_chr2-2_0496	0	1000	0		Glutamate Metabolism	P5CDm	R00707			0	1	1
	PEtg_SC	phosphatidylethanolamine Golgi transport, yeast-specific	pe_SC[c] <=> pe_SC[g]			-1000	1000	0		Transport, Golgi Apparatus	PEtg_SC				0	1	1
	PROtm	L-proline transport, mitochondrial	pro_L[c] <=> pro_L[m]		PAS_chr3_0434	-1000	1000	0		Transport, Mitochondrial	PROtm				0	1	1
	PStg_SC	phosphatidylserine Golgi transport, yeast-specific	ps_SC[c] <=> ps_SC[g]			-1000	1000	0		Transport, Golgi Apparatus	PStg_SC				0	1	1
	QULNS	quinolinate synthase	iasp[c] + dhap[c] => 2 h2o[c] + pi[c] + quln[c]	2.5.1.72		0	1000	0		Vitamin and cofactor biosynthesis	QULNS	R04292			0	1	1
	SERAT	serine O-acetyltransferase	ser_L[c] + accoa[c] => coa[c] + acser[c]	2.3.1.30		0	1000	0		Cysteine Metabolism	SERAT	R00586			0	1	1
	PHOSPHOLIPIDS	Phospholipid composition (mmol/mmol)	0.5066 pc_SC[c] + 0.0246 pa_SC[c] + 0.0645 ps_SC[c] + 0.0617 ptd1ino_SC[c] + 0.3287 pe_SC[c] + 0.0138 clpn_SC[c] => PHOSPHOLIPID[c]			0	1000	0		Biomass composition	PHOSPHOLIPIDS				1	1	1
	PROTEINS	Aminoacid composition mmol/g)	0.803 gln_L[c] + 0.803 glu_L[c] + 0.068 met_L[c] + 0.56 ser_L[c] + 0.932 ala_L[c] + 0.389 asp_L[c] + 0.618 gly[c] + 0.389 asn_L[c] + 0.609 arg_L[c] + 0.114 orn[c] + 0.124 trp_L[c] + 0.275 phe_L[c] + 0.563 lys_L[c] + 0.189 tyr_L[c] + 0.515 thr_L[c] + 0.013 cys_L[c] + 0.616 leu_L[c] + 0.162 his_L[c] + 0.507 val_L[c] + 0.331 pro_L[c] + 0.387 ile_L[c] => PROTEIN[c]			0	1000	0		Biomass Composition	PROTEINS				1	1	1
	CARBOHYDRATES	Carbohydrate composition (mmol/g)	0.022 tre[c] + 0.205 chitin[c] + 1.769 glycogen[c] + 3.065 13BDglcn[c] + 1.03 mannan[c] => CARBOHYDRATES[c]			0	1000	0		Biomass Composition	CARBOHYDRATES				1	1	1
	RNA	RNA composition (mmol/g) - polymerization	0.8794 amp[c] + 0.7618 ump[c] + 0.7045 gmp[c] + 0.7774 cmp[c] => RNA[c]		PAS_chr3_0942:PAS_chr1-1_0259:PAS_chr3_0568:PAS_chr3_0651:PAS_chr3_0574:PAS_chr2-2_0431:PAS_chr2-2_0387:PAS_chr2-1_0125:PAS_chr2-1_0554:PAS_chr4_0826:PAS_chr1-4_0324:PAS_chr4_0925:PAS_chr4_0697:PAS_chr4_0302:PAS_chr4_0239:PAS_chr1-4_0645:PAS_chr4_0735;PAS_chr1-4_0359;PAS_chr2-1_0223;PAS_chr2-2_0434;PAS_chr2-2_0309;PAS_chr2-2_0104;PAS_chr3_0157;PAS_chr3_0244;PAS_chr3_0244;PAS_chr3_0707;PAS_chr4_03…	0	1000	0		Biomass Composition	RNA				1	1	1
	DNA	DNA composition (mmol/g) - polymerization	0.9565 damp[c] + 0.9565 dtmp[c] + 0.6674 dcmp[c] + 0.6674 dgmp[c] => DNA[c]		PAS_chr3_0765:PAS_chr3_0703:PAS_chr2-1_0868:PAS_chr2-1_0163:PAS_chr2-1_0100:PAS_chr2-1_0697:PAS_chr2-2_0349:PAS_chr1-4_0703:PAS_chr4_0229:PAS_chr1-3_0083;PAS_chr2-1_0395;PAS_chr2-1_0500;PAS_chr4_0323	0	1000	0		Biomass Composition	DNA				1	1	1
	COF	Cofactor composition (mmol/g DCW)	1e-006 nad[c] + 1e-006 nadp[c] + 1e-006 gthrd[c] + 1e-006 coa[c] + 1e-006 fad[c] + 1e-006 fmn[c] + 1e-006 q6[m] + 1e-006 pheme[m] + 1e-006 thm[c] + 1e-006 thf[c] + 1e-006 btn[c] => cof[c]			0	1000	0		Biomass Composition	COF				1	1	0
	BIOMASS	Biomass composition (g/g)	71.98 h2o[c] + 71.98 atp[c] + 0.062 LIPIDS[c] + 0.37 PROTEIN[c] + 0.369 CARBOHYDRATES[c] + 0.066 RNA[c] + 0.0013 DNA[c] + cof[c] => 71.98 h[c] + 71.98 pi[c] + 71.98 adp[c] + biomass[c]			0	1000	0		Biomass composition	BIOMASS				1	1	1
	HEXDPtm	all-trans-Hexaprenyl diphosphate Mitochondrial permease	hexdp[c] <=> hexdp[m]			-1000	1000	0		Transport, Mitochondrial	HEXDPtm				0	1	1
	PItv	Inorganic phosphate exchange, diffusion	h[c] + pi[c] <=> pi[v] + h[v]		PAS_chr3_0495	-1000	1000	0		Transport, Vacuolar	PItv				0	1	1
	ACACT9p	acetyl-CoA acyltransferase (tetracosanoyl-CoA), peroxisomal	coa[x] + 3ohxccoa[x] => accoa[x] + ttccoa[x]	2.3.1.16	PAS_chr2-2_0267;PAS_chr2-1_0776;PAS_chr1-3_0016	0	1000	0		Fatty Acid Degradation	ACACT9p	R00391			1	0	1
	ACOAO9p	acyl-CoA oxidase (hexacanoyl-CoA), peroxisomal	o2[x] + hexccoa[x] => h2o2[x] + hxc2coa[x]	1.3.3.6	PAS_chr1-4_0538	0	1000	0		Fatty Acid Degradation	ACOAO9p	R00388			1	0	1
	CERS124	Ceramide-1 synthase (24C)	sphgn[c] + ttccoa[c] => h[c] + coa[c] + cer1_24[c]	2.3.1.24	PAS_chr1-1_0358;PAS_chr2-2_0193	0	1000	0		Sphingolipid Metabolism	CERS124	R06517			1	0	1
	CERS126	Ceramide-1 synthase (26C)	sphgn[c] + hexccoa[c] => h[c] + coa[c] + cer1_26[c]	2.3.1.24	PAS_chr1-1_0358;PAS_chr2-2_0193	0	1000	0		Sphingolipid Metabolism	CERS126	R06517			1	0	1
	CERS224	Ceramide-2 synthase (24C)	ttccoa[c] + psphings[c] => h[c] + coa[c] + cer2_24[c]	2.3.1.24	PAS_chr1-1_0358;PAS_chr2-2_0193	0	1000	0		Sphingolipid Metabolism	CERS224	R06527			1	0	1
	CERS226	Ceramide-2 synthase (26C)	hexccoa[c] + psphings[c] => h[c] + coa[c] + cer2_26[c]	2.3.1.24	PAS_chr1-1_0358;PAS_chr2-2_0193	0	1000	0		Sphingolipid Metabolism	CERS226	R06527			1	0	1
	FA182COAabcp	fatty acyl-CoA peroxisomal transport via ABC system	h2o[c] + atp[c] + ocdycacoa[c] => h[c] + pi[c] + adp[c] + ocdycacoa[x]		PAS_chr3_0822;PAS_chr2-2_0272	0	1000	0		Transport, Peroxisomal	FA182COAabcp				1	0	1
	LGTHL	lactoylglutathione lyase	gthrd[c] + mthgxl[c] <=> lgt_S[c]	4.4.1.5	PAS_chr4_0842	0	1000	0		Pyruvate Metabolism	LGTHL	R02530			1	0	1
	PDE1	3',5'-cyclic-nucleotide phosphodiesterase	h2o[c] + camp[c] => h[c] + amp[c]	3.1.4.17 3.1.4.53	PAS_FragB_0008;PAS_chr1-4_0566	0	1000	0		Nucleotide Metabolism	PDE1	R00191			1	0	1
	PDE4	3',5'-cyclic-nucleotide phosphodiesterase	h2o[c] + 35cgmp[c] => h[c] + gmp[c]	3.1.4.17	PAS_FragB_0008	0	1000	0		Nucleotide Metabolism	PDE4	R01234			1	0	1
	TREHe	alpha,alpha-trehalase, extracellular	h2o[e] + tre[e] => 2 glc_D[e]	3.2.1.28	PAS_chr4_0342	0	1000	0		Carbohydrate Metabolism	TREHe	R00010			1	0	1
	PSERDv_PP	phosphatidylserine decarboxylase, yeast-specific, vacuolar	h[v] + ps_SC[v] => co2[v] + pe_SC[v]	4.1.1.65	PAS_chr3_1127	0	1000	0		Phospholipid Metabolism	PSERDv_PP	R02055			1	0	1
	MNTt	D-mannitol transport via passive diffusion	mnl[e] <=> mnl[c]			-1000	1000	0		Transport, Extracellular	MNTt				1	0	1
	METOHte	Methanol extracellular transport	meoh[c] <=> meoh[e]			-1000	1000	0		Transport, Extracellular	METOHte				1	0	1
	ACPtm	Acyl carrier protein transport, mitochondrial	ACP[m] <=> ACP[c]			-1000	1000	0		Transport, Mitochondrial	ACPtm				1	0	1
	METOHtx	Methanol peroxisomal transport	meoh[c] <=> meoh[x]			-1000	1000	0		Transport, Peroxisomal	METOHtx				1	0	1
	O2tx	oxygen peroxisomal transport	o2[x] <=> o2[c]			-1000	1000	0		Transport, Peroxisomal	O2tx				1	0	1
	PStv_PP	phosphatidylserine vacuolar transport, yeast-specific	ps_SC[c] <=> ps_SC[v]			-1000	1000	0		Transport, Vacuolar	PStv_PP				1	0	1
	PEtv_PP	phosphatidylethanolamine vacuolar transport, yeast-specific	pe_SC[c] <=> pe_SC[v]			-1000	1000	0		Transport, Vacuolar	PEtv_PP				1	0	1
	CDPDGPm_PP	CDP-diacylglycerol--serine O-phosphatidyltransferae, yeast-specific, mitochondrial	glyc3p[m] + cdpdag_SC[m] <=> h[m] + cmp[m] + pgp_SC[m]	2.7.8.5	PAS_chr1-3_0238	-1000	1000	0		Phospholipid Metabolism	CDPDGPm_PP	R01801			1	1	1
	13BGH	Endo-1,3-beta-glucan glucohydrase	h2o[c] + 13BDglcn[c] => glc_D[c]	3.2.1.58	PAS_chr1-4_0082;PAS_chr2-1_0454;PAS_chr4_0692;PAS_chr1-4_0426	0	1000	0		Nucleotide Metabolism	13BGH	R03115			1	1	1
	13GS	1,3-beta-glucan synthase	udpg[c] => h[c] + udp[c] + 13BDglcn[c]	2.4.1.34	PAS_chr3_0306;PAS_chr1-3_0225:PAS_chr3_0602;PAS_chr2-1_0263:PAS_chr3_0602;PAS_chr2-1_0661:PAS_chr3_0602;PAS_chr1-3_0226;PAS_chr3_0184	0	1000	0		Carbohydrate Metabolism	13GS	R03118			1	1	1
	2DHPtm	2-Dehydropantoate mitochondrial transport	2dhp[c] <=> 2dhp[m]			-1000	1000	0		Transport, Mitochondrial	2DHPtm				1	1	1
	3C3HMPtm	2-Isopropylmalate transport, diffusion, mitochondrial	3c3hmp[c] <=> 3c3hmp[m]			-1000	1000	0		Transport, Mitochondrial	3C3HMPtm				1	1	1
	3DSPHR	3-Dehydrosphinganine reductase	h[c] + nadph[c] + 3dsphgn[c] => nadp[c] + sphgn[c]	1.1.1.102	PAS_chr1-4_0149	0	1000	0		Sphingolipid Metabolism	3DSPHR	R02978			1	1	1
	3HAO	3-hydroxyanthranilate 3,4-dioxygenase	o2[c] + 3hanthrn[c] => h[c] + cmusa[c]	1.13.11.6	PAS_chr2-2_0311	0	1000	0		Tyrosine, Tryptophan, and Phenylalanine Metabolism	3HAO	R02665			1	1	1
	3MOBtm	3-methyl-2-oxobutanoate transport, diffusion, mitochondrial	3mob[c] <=> 3mob[m]			-1000	1000	0		Transport, Mitochondrial	3MOBtm				1	1	1
	3MOPtm	3-Methyl-2-oxopentanoate transport, diffusion, mitochondrial	3mop[c] <=> 3mop[m]			-1000	1000	0		Transport, Mitochondrial	3MOPtm				1	1	1
	4HBZtm	4-Hydroxybenzoate mitochondrial transport	4hbz[c] <=> 4hbz[m]			-1000	1000	0		Transport, Mitochondrial	4HBZtm				1	1	1
	5AOPtm	5-Aminolevulinate mitochondrial transport	5aop[c] <=> 5aop[m]			-1000	1000	0		Transport, Mitochondrial	5AOPtm				1	1	1
	AATA	2-aminoadipate transaminase	glu_L[c] + 2oxoadp[c] <=> akg[c] + L2aadp[c]	2.6.1.39	PAS_chr1-4_0608	-1000	1000	0		Threonine and Lysine Metabolism	AATA	R01939			1	1	1
	ABTA	4-aminobutyrate transaminase	akg[c] + 4abut[c] <=> glu_L[c] + sucsal[c]	2.6.1.19	PAS_chr4_0677;PAS_chr2-1_0107	0	1000	0		Glutamate Metabolism	ABTA	R01648			1	1	1
	L_ABTt	L-arabinitol transport via passive diffusion	abt[e] <=> abt[c]			-1000	1000	0		Transport, Extracellular	L_ABTt				1	1	1
	ABUTDm	Aminobutyraldehyde dehydrogenase, mitochondrial	h2o[m] + nad[m] + 4abutn[m] => 2 h[m] + nadh[m] + 4abut[m]	1.2.1.3	PAS_chr2-1_0506;PAS_chr3_0987;PAS_chr4_0043;PAS_chr4_0470	0	1000	0		Other Amino Acid Metabolism	ABUTDm	R02549			1	1	1
	ACACT1	acetyl-CoA C-acetyltransferase	2 accoa[c] => coa[c] + aacoa[c]	2.3.1.9	PAS_chr1-4_0304	0	1000	0		Fatty Acid Biosynthesis	ACACT1	R00238			1	1	1
	ACACT4p	acetyl-CoA C-acetyltransferase (octanoyl-CoA), peroxisomal	coa[x] + 3odcoa[x] => accoa[x] + occoa[x]	2.3.1.16	PAS_chr2-2_0267;PAS_chr2-1_0776;PAS_chr1-3_0016	0	1000	0		Fatty Acid Degradation	ACACT4p	R03778			1	1	1
	ACACT5p	acetyl-CoA C-acyltransferase (decanoyl-CoA), peroxisomal	coa[x] + 3oddcoa[x] => accoa[x] + dcacoa[x]	2.3.1.16	PAS_chr2-2_0267;PAS_chr2-1_0776;PAS_chr1-3_0016	0	1000	0		Fatty Acid Degradation	ACACT5p	R04742			1	1	1
	ACACT6p	acetyl-CoA C-acetyltransferase (dodecanoyl), peroxisomal	coa[x] + 3otdcoa[x] => accoa[x] + ddcacoa[x]	2.3.1.16	PAS_chr2-2_0267;PAS_chr2-1_0776;PAS_chr1-3_0016	0	1000	0		Fatty Acid Degradation	ACACT6p	R03858			1	1	1
	ACACT7p	acetyl-CoA acyltransferase (tetradecanoyl-CoA), peroxisomal	coa[x] + 3ohdcoa[x] => accoa[x] + tdcoa[x]	2.3.1.16	PAS_chr2-2_0267;PAS_chr2-1_0776;PAS_chr1-3_0016	0	1000	0		Fatty Acid Degradation	ACACT7p	R03991			1	1	1
	ACACT8p	acetyl-CoA acyltransferase (hexadecanoyl-CoA), peroxisomal	coa[x] + 3ohodcoa[x] => accoa[x] + pmtcoa[x]	2.3.1.16	PAS_chr2-2_0267;PAS_chr2-1_0776;PAS_chr1-3_0016	0	1000	0		Fatty Acid Degradation	ACACT8p	R00391			1	1	1
	ACALDtm	acetaldehyde mitochondrial diffusion	acald[m] <=> acald[c]			-1000	1000	0		Transport, Mitochondrial	ACALDtm				1	1	1
	ACCOACr	acetyl-CoA carboxylase, reversible reaction	atp[c] + accoa[c] + hco3[c] <=> h[c] + pi[c] + adp[c] + malcoa[c]	6.4.1.2	PAS_chr1-4_0249	-1000	1000	0		Fatty Acid Biosynthesis	ACCOACr	R00742			1	1	1
	ACGAM6PS	N-acetylglucosamine-6-phosphate synthase	accoa[c] + gam6p[c] <=> h[c] + coa[c] + acgam6p[c]	2.3.1.4	PAS_chr4_0060	-1000	1000	0		Amino sugar and nucleotide sugar Metabolism	ACGAM6PS	R02058			1	1	1
	ACGAMPM	phosphoacetylglucosamine mutase	acgam6p[c] <=> acgam1p[c]	5.4.2.3	PAS_chr1-1_0067	-1000	1000	0		Amino sugar and nucleotide sugar Metabolism	ACGAMPM	R08193			1	1	1
	ACGKm	acetylglutamate kinase, mitochondrial	atp[m] + acglu[m] => adp[m] + acg5p[m]	2.7.2.8	PAS_chr2-1_0168	0	1000	0		Arginine and Proline Metabolism	ACGKm	R02649			1	1	1
	ACGSm	N-acteylglutamate synthase, mitochondrial	accoa[m] + glu_L[m] => h[m] + coa[m] + acglu[m]	2.3.1.1	PAS_chr1-4_0215;PAS_chr3_0176	0	1000	0		Arginine and Proline Metabolism	ACGSm	R00259			1	1	1
	ACLSm	acetolactate synthase, mitochondrial	h[m] + 2 pyr[m] => co2[m] + alac_S[m]	2.2.1.6	PAS_chr4_0228:PAS_chr2-1_0864	0	1000	0		Valine, Leucine, and Isoleucine Metabolism	ACLSm	R00226			1	1	1
	ACOAO4p	acyl-CoA oxidase (decanoyl-CoA), peroxisomal	o2[x] + dcacoa[x] => h2o2[x] + dc2coa[x]	1.3.3.6	PAS_chr1-4_0538	0	1000	0		Fatty Acid Degradation	ACOAO4p	R00388			1	1	1
	ACOAO5p	acyl-CoA oxidase (dodecanoyl-CoA), peroxisomal	o2[x] + ddcacoa[x] => h2o2[x] + dd2coa[x]	1.3.3.6	PAS_chr1-4_0538	0	1000	0		Fatty Acid Degradation	ACOAO5p	R00388			1	1	1
	ACOAO6p	acyl-CpA oxidase (tetradecanoyl-CoA), peroxisomal	o2[x] + tdcoa[x] => h2o2[x] + td2coa[x]	1.3.3.6	PAS_chr1-4_0538	0	1000	0		Fatty Acid Degradation	ACOAO6p	R00388			1	1	1
	ACOAO7p	acyl-CoA oxidase (hexadecanoyl-CoA), peroxisomal	o2[x] + pmtcoa[x] => h2o2[x] + hdd2coa[x]	1.3.3.6	PAS_chr1-4_0538	0	1000	0		Fatty Acid Degradation	ACOAO7p	R00388			1	1	1
	ACOAO8p	acyl-CoA oxidase (octadecanoyl-CoA), peroxisomal	o2[x] + stcoa[x] => h2o2[x] + od2coa[x]	1.3.3.6	PAS_chr1-4_0538	0	1000	0		Fatty Acid Degradation	ACOAO8p	R00388			1	1	1
	ACOATA	Acetyl-CoA ACP transacylase	accoa[c] + ACP[c] <=> coa[c] + acACP[c]	2.3.1.38	PAS_chr1-1_0008:PAS_chr1-4_0295	-1000	1000	0		Fatty Acid Biosynthesis	ACOATA	R01624			1	1	1
	ACOATAm	Acetyl-CoA ACP transacylase	accoa[m] + ACP[m] <=> coa[m] + acACP[m]	2.3.1.38	PAS_chr3_0631;PAS_chr3_1119;PAS_chr2-1_0856;PAS_chr2-1_0224;PAS_chr4_0311;PAS_chr4_0511	-1000	1000	0		Fatty Acid Biosynthesis	ACOATAm	R01624			1	1	1
	ACONT	aconitase	cit[c] <=> icit[c]	4.2.1.3	PAS_chr1-3_0104	-1000	1000	0		Citric Acid Cycle	ACONT	R01324			1	1	1
	ACONTm	Aconitate hydratase	cit[m] <=> icit[m]	4.2.1.3	PAS_chr1-3_0104;PAS_chr3_0659	-1000	1000	0		Citric Acid Cycle	ACONTm	R01324			1	1	1
	ACOTAim	acteylornithine transaminase, irreversible, mitochondrial	glu_L[m] + acg5sa[m] => akg[m] + acorn[m]	2.6.1.11	PAS_chr4_0645	0	1000	0		Arginine and Proline Metabolism	ACOTAim	R02283			1	1	1
	ACS	acetyl-CoA synthetase	atp[c] + coa[c] + ac[c] => ppi[c] + amp[c] + accoa[c]	6.2.1.1	PAS_chr3_0403;PAS_chr2-1_0767	0	1000	0		Pyruvate Metabolism	ACS	R00235			1	1	1
	ACtm	acetate transport, mitochondrial	ac[c] <=> ac[m]			-1000	1000	0		Transport, Mitochondrial	ACtm				1	1	1
	ADCL	4-aminobenzoate synthase	4adcho[c] => h[c] + pyr[c] + 4abz[c]	4.1.3.38	PAS_chr4_0940	0	1000	0		Folate Metabolism	ADCL	R05553			1	1	1
	ADCS	4-amino-4-deoxychorismate synthase	gln_L[c] + chor[c] => glu_L[c] + 4adcho[c]	2.6.1.85	PAS_chr2-2_0075	0	1000	0		Folate Metabolism	ADCS	R01716			1	1	1
	ADK1m	adenylate kinase, mitochondrial	atp[m] + amp[m] <=> 2 adp[m]	2.7.4.3	PAS_chr2-1_0111	-1000	1000	0		Nucleotide Metabolism	ADK1m	R00127			1	1	1
	ADMDC	adenosylmethionine decarboxylase	h[c] + amet[c] => co2[c] + ametam[c]	4.1.1.50	PAS_chr2-1_0202	0	1000	0		Methionine Metabolism	ADMDC	R00178			1	1	1
	ADNCYC	adenylate cyclase	atp[c] => ppi[c] + camp[c]	4.6.1.1	PAS_chr1-4_0566;PAS_chr4_0356	0	1000	0		Nucleotide Metabolism	ADNCYC	R00089			1	1	1
	ADNK1	adenosine kinase	atp[c] + adn[c] => h[c] + adp[c] + amp[c]	2.7.1.20	PAS_chr2-2_0162	0	1000	0		Nucleotide Metabolism	ADNK1	R00185			1	1	1
	ADPT	adenine phosphoribosyltransferase	ade[c] + prpp[c] => ppi[c] + amp[c]	2.4.2.7	PAS_chr3_1138	0	1000	0		Nucleotide Metabolism	ADPT	R00190			1	1	1
	ADSK	adenylyl-sulfate kinase	atp[c] + aps[c] => h[c] + adp[c] + paps[c]	2.7.1.25	PAS_chr3_0667	0	1000	0		Cysteine Metabolism	ADSK	R00509			1	1	1
	ADSL1r	adenylsuccinate lyase	dcamp[c] <=> amp[c] + fum[c]	4.3.2.2	PAS_chr2-2_0329	-1000	1000	0		Nucleotide Metabolism	ADSL1r	R01083			1	1	1
	ADSL2r	adenylosuccinate lyase	25aics[c] <=> fum[c] + aicar[c]	4.3.2.2	PAS_chr2-2_0329	-1000	1000	0		Nucleotide Metabolism	ADSL2r	R04559			1	1	1
	ADSS	adenylosuccinate synthase	imp[c] + gtp[c] + asp_L[c] => 2 h[c] + pi[c] + gdp[c] + dcamp[c]	6.3.4.4	PAS_chr4_0613	0	1000	0		Nucleotide Metabolism	ADSS	R01135			1	1	1
	AGAT_PP	1-Acyl-glycerol-3-phosphate acyltransferase, yeast-specific	faRcoa[c] + 1ag3p_SC[c] => coa[c] + pa_SC[c]	2.3.1.51	PAS_chr1-3_0156;PAS_chr3_0271	0	1000	0		Phospholipid Metabolism	AGAT_PP	R02241			1	1	1
	AGPRim	N-acetyl-g-glutamyl-phosphate reductase, irreversible, mitochondrial	h[m] + nadph[m] + acg5p[m] => pi[m] + nadp[m] + acg5sa[m]	1.2.1.38	PAS_chr2-1_0168	0	1000	0		Arginine and Proline Metabolism	AGPRim	R03443			1	1	1
	AHCi	adenosylhomocysteinase	h2o[c] + ahcys[c] => adn[c] + hcys_L[c]	3.3.1.1	PAS_chr3_0890	0	1000	0		Methionine Metabolism	AHCi	R00192			1	1	1
	AHCYStm	S-adenosyl-L-homocysteine reversible transport, mitochondrial	ahcys[c] <=> ahcys[m]			-1000	1000	0		Transport, Mitochondrial	AHCYStm				1	1	1
	AICART	phosphoribosylaminoimidazolecarboxamide formyltransferase	10fthf[c] + aicar[c] <=> thf[c] + fprica[c]	2.1.2.3	PAS_chr2-1_0660	-1000	1000	0		Nucleotide Metabolism	AICART	R04560			1	1	1
	AIRCr	phosphoribosylaminoimidazole carboxylase	co2[c] + air[c] <=> h[c] + 5aizc[c]	4.1.1.21	PAS_chr3_0085	-1000	1000	0		Nucleotide Metabolism	AIRCr	R04209			1	1	1
	AKGDbm	oxoglutarate dehydrogenase (dihydrolipoamide S-succinyltransferase)	coa[m] + sdhlam[m] => succoa[m] + dhlam[m]	2.3.1.61	PAS_chr2-1_0089;PAS_chr2-2_0048;PAS_chr1-3_0094	0	1000	0		Citric Acid Cycle	AKGDbm	R02570			1	1	1
	AKP1	alkaline phosphatase (Dihydroneopterin)	3 h2o[c] + ahdt[c] => 2 h[c] + 3 pi[c] + dhnpt[c]	3.1.3.1	PAS_chr2-2_0084	0	1000	0		Folate Metabolism	AKP1	R04620			1	1	1
	ALASm	5-aminolevulinate synthase	h[m] + succoa[m] + gly[m] => co2[m] + coa[m] + 5aop[m]	2.3.1.37	PAS_chr2-1_0716	0	1000	0		Porphyrin and Chlorophyll Metabolism	ALASm	R00830			1	1	1
	ALATA_L	L-alanine transaminase	akg[c] + ala_L[c] <=> glu_L[c] + pyr[c]	2.6.1.2	PAS_chr3_0482	-1000	1000	0		Alanine and Aspartate Metabolism	ALATA_L	R00258			1	1	1
	ALATRS	Alanyl-tRNA synthetase	atp[c] + ala_L[c] + trnaala[c] => ppi[c] + amp[c] + alatrna[c]	6.1.1.7	PAS_chr3_0462	0	1000	0		tRNA charging	ALATRS	R03038			1	1	1
	ALCD19y	alcohol dehydrogenase (glycerol, NADP)	h[c] + nadph[c] + glyald[c] => nadp[c] + glyc[c]	1.1.1.2	PAS_chr3_0744;PAS_chr1-1_0360	0	1000	0		Glycerolipid Metabolism	ALCD19y	R01041			1	1	1
	ALCD2x	alcohol dehydrogenase (ethanol)	nad[c] + etoh[c] <=> h[c] + nadh[c] + acald[c]	1.1.1.1	PAS_chr3_0006;PAS_chr1-1_0357;PAS_chr4_0576	-1000	1000	0		Pyruvate Metabolism	ALCD2x	R00754			1	1	1
	ALDD19x	aldehyde dehydrogenase (phenylacetaldehyde, NAD)	h2o[c] + nad[c] + pacald[c] => 2 h[c] + nadh[c] + pac[c]	1.2.1.5	PAS_chr2-1_0453	0	1000	0		Tyrosine, Tryptophan, and Phenylalanine Metabolism	ALDD19x	R02536			1	1	1
	ALDD2xm	aldehyde dehydrogenase (acetylaldehyde, NAD), mitochondrial	h2o[m] + nad[m] + acald[m] => 2 h[m] + nadh[m] + ac[m]	1.2.1.3	PAS_chr2-1_0506;PAS_chr3_0987;PAS_chr4_0043;PAS_chr4_0470	0	1000	0		Pyruvate Metabolism	ALDD2xm	R00710			1	1	1
	ALLTAHr	Allantoate amidinohydrolase, reversible	h2o[c] + alltt[c] <=> urdglyc[c] + urea[c]	3.5.3.4	PAS_chr2-1_0749	-1000	1000	0		Histidine Metabolism	ALLTAHr	R02422			1	1	1
	ALLTNr	allantoinase, reversible reaction	h2o[c] + alltn[c] <=> h[c] + alltt[c]	3.5.2.5	PAS_chr1-3_0023	-1000	1000	0		Histidine Metabolism	ALLTNr	R02425			1	1	1
	ALLTNti	allantoin irreversible uniport	alltn[e] => alltn[c]		PAS_chr1-1_0287;PAS_chr1-1_0354;PAS_chr3_0022	0	1000	0		Transport, Extracellular	ALLTNti				1	1	1
	ALPHNH	allophanate hydrolase	h2o[c] + 3 h[c] + allphn[c] => 2 co2[c] + 2 nh4[c]	3.5.1.54	PAS_chr4_0173	0	1000	0		Nitrogen Metabolism	ALPHNH	R00005			1	1	1
	AMETtm	S-Adenosyl-L-methionine reversible transport, mitochondrial	amet[c] <=> amet[m]		PAS_chr3_0036	-1000	1000	0		Transport, Mitochondrial	AMETtm				1	1	1
	AMID3	amidase	h2o[c] + iad[c] => nh4[c] + ind3ac[c]	3.5.1.4	PAS_chr3_0283	0	1000	0		Tyrosine, Tryptophan, and Phenylalanine Metabolism	AMID3	R03096			1	1	1
	AMPDA	Adenosine monophosphate deaminase	h2o[c] + h[c] + amp[c] => nh4[c] + imp[c]	3.5.4.6	PAS_c121_0009	0	1000	0		Nucleotide Metabolism	AMPDA	R00181			1	1	1
	ANPRT	anthranilate phosphoribosyltransferase	prpp[c] + anth[c] => ppi[c] + pran[c]	2.4.2.18	PAS_chr4_0294	0	1000	0		Tyrosine, Tryptophan, and Phenylalanine Metabolism	ANPRT	R01073			1	1	1
	ANS	anthranilate synthase	gln_L[c] + chor[c] => h[c] + glu_L[c] + pyr[c] + anth[c]	4.1.3.27	PAS_chr3_0962;PAS_chr2-1_0158;PAS_chr2-2_0075	0	1000	0		Glutamine Metabolism	ANS	R00986			1	1	1
	AP4AHr	Ap4A hydrolase, reversible	h2o[c] + ap4a[c] <=> 2 h[c] + 2 adp[c]	3.6.1.41	PAS_chr2-1_0146	-1000	1000	0		Nucleotide Metabolism	AP4AHr	R00125			1	1	1
	ARGN	arginase	h2o[c] + arg_L[c] => urea[c] + orn[c]	3.5.3.1	PAS_chr2-2_0288;PAS_chr4_0684	0	1000	0		Arginine and Proline Metabolism	ARGN	R00551			1	1	1
	ARGSL	argininosuccinate lyase	argsuc[c] <=> arg_L[c] + fum[c]	4.3.2.1	PAS_chr1-1_0389	-1000	1000	0		Arginine and Proline Metabolism	ARGSL	R01086			1	1	1
	ARGSSr	argininosuccinate synthase, reversible	atp[c] + asp_L[c] + citr_L[c] <=> ppi[c] + h[c] + amp[c] + argsuc[c]	6.3.4.5	PAS_chr3_0216	-1000	1000	0		Arginine and Proline Metabolism	ARGSSr	R01954			1	1	1
	ARGTRS	Arginyl-tRNA synthetase	atp[c] + arg_L[c] + trnaarg[c] => ppi[c] + amp[c] + argtrna[c]	6.1.1.19	PAS_chr3_0166	0	1000	0		tRNA charging	ARGTRS	R03646			1	1	1
	ARGTRSm	Arginyl-tRNA synthetase, mitochondrial	atp[m] + arg_L[m] + trnaarg[m] => ppi[m] + amp[m] + argtrna[m]	6.1.1.19	PAS_chr3_0166	0	1000	0		tRNA charging	ARGTRSm	R03646			1	1	1
	ASADi	aspartate-semialdehyde dehydrogenase, irreversible	h[c] + nadph[c] + 4pasp[c] => pi[c] + nadp[c] + aspsa[c]	1.2.1.11	PAS_chr3_0471	0	1000	0		Alanine and Aspartate Metabolism	ASADi	R02291			1	1	1
	ASNN	L-asparaginase	h2o[c] + asn_L[c] => nh4[c] + asp_L[c]	3.5.1.1	PAS_chr3_0591;PAS_chr2-2_0481	0	1000	0		Asparagine Metabolism	ASNN	R00485			1	1	1
	ASNS1	asparagine synthase (glutamine-hydrolysing)	h2o[c] + gln_L[c] + atp[c] + asp_L[c] => ppi[c] + h[c] + glu_L[c] + amp[c] + asn_L[c]	6.3.5.4	PAS_chr3_0675;PAS_chr3_0199	0	1000	0		Alanine and Aspartate Metabolism	ASNS1	R00578			1	1	1
	ASNTRS	Asparaginyl-tRNA synthetase	atp[c] + asn_L[c] + trnaasn[c] => ppi[c] + amp[c] + asntrna[c]	6.1.1.22	PAS_chr1-1_0390	0	1000	0		tRNA charging	ASNTRS	R03648			1	1	1
	ASNTRSm	asparaginyl-tRNA synthetase, miotchondrial	atp[m] + asn_L[m] + trnaasn[m] => ppi[m] + amp[m] + asntrna[m]	6.1.1.22	PAS_chr1-1_0392	0	1000	0		tRNA charging	ASNTRSm	R03648			1	1	1
	ASPCT	aspartate carbamoyltransferase	asp_L[c] + cbp[c] => h[c] + pi[c] + cbasp[c]	2.1.3.2	PAS_chr2-2_0142	0	1000	0		Nucleotide Metabolism	ASPCT	R01397			1	1	1
	ASPKi	aspartate kinase, irreversible	atp[c] + asp_L[c] => adp[c] + 4pasp[c]	2.7.2.4	PAS_chr4_0150	0	1000	0		Alanine and Aspartate Metabolism	ASPKi	R00480			1	1	1
	ASPTA	aspartate transaminase	akg[c] + asp_L[c] <=> glu_L[c] + oaa[c]	2.6.1.1	PAS_chr4_0974	-1000	1000	0		Alanine and Aspartate Metabolism	ASPTA	R00355			1	1	1
	ASPTAm	aspartate transaminase	akg[m] + asp_L[m] <=> glu_L[m] + oaa[m]	2.6.1.1	PAS_chr1-1_0200	-1000	1000	0		Alanine and Aspartate Metabolism	ASPTAm	R00355			1	1	1
	ASPTAp	aspartate transaminase, peroxisomal	akg[x] + asp_L[x] <=> oaa[x] + glu_L[x]	2.6.1.1	PAS_chr4_0974	-1000	1000	0		Alanine and Aspartate Metabolism	ASPTAp	R00355			1	1	1
	ASPTRS	Aspartyl-tRNA synthetase	atp[c] + asp_L[c] + trnaasp[c] => ppi[c] + amp[c] + asptrna[c]	6.1.1.12 6.1.1.23	PAS_chr1-4_0095	0	1000	0		tRNA charging	ASPTRS	R05577			1	1	1
	ASPTRSm	Aspartyl-tRNA synthetase, mitochondrial	atp[m] + asp_L[m] + trnaasp[m] => ppi[m] + amp[m] + asptrna[m]	6.1.1.12 6.1.1.23	PAS_chr4_0101	0	1000	0		tRNA charging	ASPTRSm	R05577			1	1	1
	ATP2tp_H	AMP/ATP transporter, peroxisomal	atp[c] + amp[x] + h[x] <=> h[c] + amp[c] + atp[x]		PAS_chr4_0347;PAS_chr4_0122	0	1000	0		Transport, Peroxisomal	ATP2tp_H				1	1	1
	ATPATF1	ATP adenylyltransferase	h[c] + atp[c] + adp[c] => pi[c] + ap4a[c]	2.7.7.53	PAS_chr1-1_0323	0	1000	0		Nucleotide Metabolism	ATPATF1	R00126			1	1	1
	ATPM	ATP maintenance requirement	h2o[c] + atp[c] => h[c] + pi[c] + adp[c]			2.81	1000	0		Biomass Composition	ATPM				1	1	1
	ATPPRT	ATP phosphoribosyltransferase	atp[c] + prpp[c] => ppi[c] + prbatp[c]	2.4.2.17	PAS_chr1-4_0234	0	1000	0		Histidine Metabolism	ATPPRT	R01071			1	1	1
	ATPS3m	ATP synthase, mitochondrial	pi[m] + adp[m] + 4 h[i] => h2o[m] + 3 h[m] + atp[m]	3.6.3.14	PAS_chr3_0576:PAS_chr3_0460:PAS_chr1-4_0465:PAS_chr3_0819:PAS_chr2-2_0165:PAS_chr1-1_0315:PAS_chr1-1_0191:PAS_chr1-4_0445:PAS_chr2-1_0751:PAS_chr3_0059:PAS_chr4_0892:PAS_chr2-2_0119:PAS_chr1-1_0484:PAS_chr1-4_0445:PAS_chr2-1_0612	0	1000	0		Oxidative Phosphorylation	ATPS3m				1	1	1
	ATPS3v	ATP synthase, vacuole	3 h[c] + pi[v] + adp[v] => h2o[v] + 2 h[v] + atp[v]	3.6.3.14	PAS_chr3_1093:PAS_chr3_0704:PAS_chr4_0990:PAS_chr1-1_0195:PAS_chr3_1236:PAS_c131_0021:PAS_chr2-1_0687:PAS_chr3_1040:PAS_chr2-2_0227:PAS_chr4_0255:PAS_chr1-1_0309:PAS_chr4_0674:PAS_chr2-1_0246:PAS_chr1-3_0066	0	1000	0		Oxidative Phosphorylation	ATPS3v				1	1	1
	ATPtp_H	ADP/ATP transporter, peroxisomal	atp[c] + h[x] + adp[x] <=> h[c] + adp[c] + atp[x]		PAS_chr4_0347;PAS_chr4_0122	0	1000	0		Transport, Peroxisomal	ATPtp_H				1	1	1
	BACCL	biotin-[acetyl-CoA-carboxylase] ligase	h[c] + atp[c] + btn[c] => ppi[c] + btamp[c]	6.2.1.11 6.3.4.9 6.3.4.10 6.3.4.11	PAS_chr3_0569	0	1000	0		Pantothenate and CoA Biosynthesis	BACCL	R01074			1	1	1
	BPNT	3',5'-bisphosphate nucleotidase	h2o[c] + pap[c] => pi[c] + amp[c]	3.1.3.7	PAS_chr2-1_0547	0	1000	0		Cysteine Metabolism	BPNT	R00188			1	1	1
	BTSr	biotin synthase	dtbt[c] + s[c] <=> 2 h[c] + btn[c]	2.8.1.6	PAS_chr1-3_0052	-1000	1000	0		Pantothenate and CoA Biosynthesis	BTSr	R01078			1	1	1
	C14STR	C-14 sterol reductase	h[c] + nadph[c] + 44mctr[c] => nadp[c] + 44mzym[c]	1.3.1.70	PAS_chr1-1_0411;PAS_chr4_0063	0	1000	0		Sterol Metabolism	C14STR	R05639			1	1	1
	C22STDS	C-22 sterol desaturase (NADP)	h[c] + o2[c] + nadph[c] + ergtrol[c] => 2 h2o[c] + nadp[c] + ergtetrol[c]	1.14.14.-	PAS_chr4_0806;PAS_chr3_0507	0	1000	0		Sterol Metabolism	C22STDS	R07506			1	1	1
	C24STRer	C-s24 sterol reductase, endoplamic reticular	h[r] + nadph[r] + ergtetrol[r] => nadp[r] + ergst[r]	1.3.1.71	PAS_chr4_0063;PAS_chr4_0737	0	1000	0		Sterol Metabolism	C24STRer	R05641			1	1	1
	C3STDH1	C-3 sterol dehydrogenase (4-methylzymosterol)	nad[c] + 4mzym_int1[c] => co2[c] + nadh[c] + 4mzym_int2[c]	1.1.1.170	PAS_chr1-4_0604	0	1000	0		Sterol Metabolism	C3STDH1	R07494			1	1	1
	C3STKR1	C-3 sterol keto reductase (4-methylzymosterol)	h[c] + nadph[c] + 4mzym_int2[c] => nadp[c] + 4mzym[c]	1.1.1.270	PAS_chr2-1_0628	0	1000	0		Sterol Metabolism	C3STKR1	R07495			1	1	1
	C4STMO1	C-4 sterol methyl oxidase (4,4-dimethylzymosterol)	2 h[c] + 3 o2[c] + 3 nadph[c] + 44mzym[c] => 4 h2o[c] + 3 nadp[c] + 4mzym_int1[c]	1.14.13.72	PAS_chr3_0053	0	1000	0		Sterol Metabolism	C4STMO1	R07509			1	1	1
	C5STDS	C-5 sterol desaturase	h[c] + o2[c] + nadph[c] + epist[c] => 2 h2o[c] + nadp[c] + ergtrol[c]	1.3.3.-	PAS_chr1-4_0367	0	1000	0		Sterol Metabolism	C5STDS	R07505			1	1	1
	C8STI	C-8 sterol isomerase	fecost[c] => epist[c]		PAS_chr4_0198	0	1000	0		Sterol Metabolism	C8STI	R07497			1	1	1
	CATp	catalase	2 h2o2[x] => o2[x] + 2 h2o[x]	1.11.1.6	PAS_chr2-2_0131	0	1000	0		Methanol Metabolism	CATp	R00009			1	1	1
	CBPS	carbamoyl-phosphate synthase (glutamine-hydrolysing)	h2o[c] + gln_L[c] + 2 atp[c] + hco3[c] => 2 h[c] + pi[c] + glu_L[c] + 2 adp[c] + cbp[c]	6.3.5.5	PAS_chr4_0138:PAS_chr3_0799;PAS_chr2-2_0142	0	1000	0		Arginine and Proline Metabolism	CBPS	R00575			1	1	1
	CHLPCTD	choline phosphate cytididyltransferase	h[c] + ctp[c] + cholp[c] => ppi[c] + cdpchol[c]	2.7.7.15	PAS_chr2-2_0401	0	1000	0		Phospholipid Metabolism	CHLPCTD	R01890			1	1	1
	CHOLK	Choline kinase	atp[c] + chol[c] => h[c] + adp[c] + cholp[c]	2.7.1.32	PAS_chr1-4_0390	0	1000	0		Phospholipid Metabolism	CHOLK	R01021			1	1	1
	CHORM	chorismate mutase	chor[c] => pphn[c]	5.4.99.5	PAS_chr4_0437;PAS_chr4_0050	0	1000	0		Tyrosine, Tryptophan, and Phenylalanine Metabolism	CHORM	R01715			1	1	1
	CHORS	chorismate synthase	3psme[c] => pi[c] + chor[c]	4.2.3.5	PAS_chr2-1_0637	0	1000	0		Tyrosine, Tryptophan, and Phenylalanine Metabolism	CHORS	R01714			1	1	1
	CHRPL	Chorismate pyruvate lyase	chor[c] => pyr[c] + 4hbz[c]	4.1.3.40	PAS_chr2-2_0075;PAS_chr3_0962	0	1000	0		Quinone Biosynthesis	CHRPL	R01302			1	1	1
	CHTNS	chitin synthase	uacgam[c] => h[c] + udp[c] + chitin[c]	2.4.1.16	PAS_chr1-1_0393;PAS_chr2-2_0094;PAS_chr2-1_0065	0	1000	0		Amino sugar and nucleotide sugar Metabolism	CHTNS	R02335			1	1	1
	CITtam	citrate transport, mitochondrial	mal_L[m] + cit[c] <=> mal_L[c] + cit[m]		PAS_chr3_0177;PAS_chr1-4_0420;PAS_chr3_0769	-1000	1000	0		Transport, Mitochondrial	CITtam				1	1	1
	CITtcm	citrate transport, mitochondrial	icit[m] + cit[c] <=> icit[c] + cit[m]		PAS_chr3_0177;PAS_chr3_0769	-1000	1000	0		Transport, Mitochondrial	CITtcm				1	1	1
	CLPNSm_PP	cardiolipin synthase, yeast-specific, mitochondrial	cdpdag_SC[m] + pg_SC[m] => h[m] + cmp[m] + clpn_SC[m]	2.7.8.-	PAS_chr3_0570	0	1000	0		Phospholipid Metabolism	CLPNSm_PP	R02030			1	1	1
	CO2t	CO2 transporter via diffusion	co2[e] <=> co2[c]			-1000	1000	0		Transport, Extracellular	CO2t				1	1	1
	CO2tm	CO2 transport (diffusion), mitochondrial	co2[c] <=> co2[m]			-1000	1000	0		Transport, Mitochondrial	CO2tm				1	1	1
	CO2tv	CO2 vacuolar transport	co2[c] <=> co2[v]			-1000	1000	0		Transport, Vacuolar	CO2tv				1	1	1
	CPPPGO	coproporphyrinogen oxidase (O2 required)	2 h[c] + o2[c] + cpppg3[c] => 2 h2o[c] + 2 co2[c] + pppg9[c]	1.3.3.3	PAS_chr3_0943	0	1000	0		Porphyrin and Chlorophyll Metabolism	CPPPGO	R03220			1	1	1
	CRNCARtm	carnithine-acetylcarnithine carrier, mitochondrial	crn[m] + acrn[c] <=> acrn[m] + crn[c]		PAS_chr2-2_0355	0	1000	0		Transport, Mitochondrial	CRNCARtm				1	1	1
	CSm	citrate synthase	h2o[m] + accoa[m] + oaa[m] => h[m] + coa[m] + cit[m]	2.3.3.1	PAS_chr1-1_0475	0	1000	0		Citric Acid Cycle	CSm	R00351			1	1	1
	CSNATm	carnitine O-aceyltransferase, mitochondrial	coa[m] + acrn[m] <=> accoa[m] + crn[m]	2.3.1.7	PAS_chr3_0069;PAS_chr2-2_0355	-1000	1000	0		Fatty Acid Biosynthesis	CSNATm	R02396			1	1	1
	CSNATp	carnitine O-acetyltransferase, reverse direction, peroxisomal	accoa[x] + crn[x] <=> coa[x] + acrn[x]	2.3.1.7	PAS_chr3_0069	-1000	1000	0		Fatty Acid Degradation	CSNATp				1	1	1
	CSNATr	carnitine O-acetyltransferase	accoa[c] + crn[c] <=> coa[c] + acrn[c]	2.3.1.7	PAS_chr1-4_0074;PAS_chr3_0761	-1000	1000	0		Fatty Acid Biosynthesis	CSNATr				1	1	1
	CSND	Cytosine deaminase	h2o[c] + h[c] + csn[c] => nh4[c] + ura[c]	3.5.4.1	PAS_chr2-1_0047	0	1000	0		Nucleotide Metabolism	CSND	R00974			1	1	1
	CSp	citrate synthase	h2o[x] + accoa[x] + oaa[x] => coa[x] + h[x] + cit[x]	2.3.3.1	PAS_chr1-1_0475	0	1000	0		Citric Acid Cycle	CSp	R00351			1	1	1
	CTPS1	CTP synthase (NH3)	nh4[c] + atp[c] + utp[c] => 2 h[c] + pi[c] + adp[c] + ctp[c]	6.3.4.2	PAS_chr4_0994	0	1000	0		Nucleotide Metabolism	CTPS1	R00571			1	1	1
	CYSS	cysteine synthase	acser[c] + h2s[c] => h[c] + ac[c] + cys_L[c]	2.5.1.47	PAS_chr1-3_0273	0	1000	0		Cysteine Metabolism	CYSS	R00897			1	1	1
	CYSTGL	cystathionine g-lyase	h2o[c] + cyst_L[c] => nh4[c] + cys_L[c] + 2obut[c]	4.4.1.1	PAS_chr1-4_0489	0	1000	0		Methionine Metabolism	CYSTGL	R01001			1	1	1
	CYSTL	cystathionine b-lyase	h2o[c] + cyst_L[c] => nh4[c] + hcys_L[c] + pyr[c]	4.4.1.8	PAS_chr2-1_0358	0	1000	0		Methionine Metabolism	CYSTL	R01286			1	1	1
	CYSTRS	Cysteinyl-tRNA synthetase	atp[c] + cys_L[c] + trnacys[c] => ppi[c] + amp[c] + cystrna[c]	6.1.1.16	PAS_chr1-4_0514	0	1000	0		tRNA charging	CYSTRS	R03650			1	1	1
	CYSTS	cystathionine beta-synthase	hcys_L[c] + ser_L[c] => h2o[c] + cyst_L[c]	4.2.1.22	PAS_chr2-2_0137	0	1000	0		Glycine and Serine Metabolism	CYSTS	R01290			1	1	1
	CYTD	cytidine deaminase	h2o[c] + h[c] + cytd[c] => nh4[c] + uri[c]	3.5.4.5	PAS_chr3_0726	0	1000	0		Nucleotide Metabolism	CYTD	R01878			1	1	1
	CYTDK2	cytidine kinase (GTP)	gtp[c] + cytd[c] => h[c] + gdp[c] + cmp[c]	2.7.1.48	PAS_chr2-1_0770	0	1000	0		Nucleotide Metabolism	CYTDK2	R00517			1	1	1
	CYTK1	cytidylate kinase (CMP)	atp[c] + cmp[c] <=> adp[c] + cdp[c]	2.7.4.14	PAS_chr2-1_0543	-1000	1000	0		Nucleotide Metabolism	CYTK1	R00512			1	1	1
	CYTK2	cytidylate kinase (dCMP)	atp[c] + dcmp[c] <=> adp[c] + dcdp[c]	2.7.4.14	PAS_chr2-1_0543	-1000	1000	0		Nucleotide Metabolism	CYTK2	R01665			1	1	1
	DADK	deoxyadenylate kinase	atp[c] + damp[c] <=> adp[c] + dadp[c]	2.7.4.3	PAS_chr3_0257	-1000	1000	0		Nucleotide Metabolism	DADK	R01547			1	1	1
	DAGCPT_PP	diacylglycerol cholinephosphotransferase, yeast-specific	12dgr_SC[c] + cdpchol[c] => h[c] + cmp[c] + pc_SC[c]	2.7.8.2	PAS_chr2-2_0357	0	1000	0		Phospholipid Metabolism	DAGCPT_PP	R01321			1	1	1
	DAGPYP_PP	diacylglycerol pyrophosphate phosphatase, yeast-specific	h2o[c] + pa_SC[c] => pi[c] + 12dgr_SC[c]	3.1.3.4	PAS_chr1-1_0498;PAS_chr3_0198;PAS_chr3_0512	0	1000	0		Phospholipid Metabolism	DAGPYP_PP	R02239			1	1	1
	DAGPYPer_PP	diacylglycerol pyrophosphate phosphatase, yeast-specific	h2o[r] + pa_SC[r] => pi[r] + 12dgr_SC[r]	3.1.3.4	PAS_chr3_0072;PAS_chr3_0512	0	1000	0		Phospholipid Metabolism	DAGPYPer_PP	R02239			0	0	0
	DB4PS	3,4-Dihydroxy-2-butanone-4-phosphate synthase	ru5p_D[c] => h[c] + for[c] + db4p[c]	4.1.99.12	PAS_chr3_0167	0	1000	0		Riboflavin Metabolism	DB4PS	R07281			1	1	1
	DCMPDA	dCMP deaminase	h2o[c] + h[c] + dcmp[c] <=> nh4[c] + dump[c]	3.5.4.12	PAS_chr1-1_0163	-1000	1000	0		Nucleotide Metabolism	DCMPDA	R01663			1	1	1
	DDPA	3-deoxy-D-arabino-heptulosonate 7-phosphate synthetase	h2o[c] + pep[c] + e4p[c] => pi[c] + 2dda7p[c]	2.5.1.54	PAS_chr1-4_0218;PAS_chr3_0936;PAS_chr2-1_0473	0	1000	0		Tyrosine, Tryptophan, and Phenylalanine Metabolism	DDPA	R01826			1	1	1
	DGK1	deoxyguanylate kinase (dGMP:ATP)	atp[c] + dgmp[c] <=> adp[c] + dgdp[c]	2.7.4.8	PAS_chr2-2_0219	-1000	1000	0		Nucleotide Metabolism	DGK1	R02090			1	1	1
	DHAD1m	dihydroxy-acid dehydratase (2,3-dihydroxy-3-methylbutanoate), mitochondrial	23dhmb[m] => h2o[m] + 3mob[m]	4.2.1.9	PAS_chr1-4_0458	0	1000	0		Valine, Leucine, and Isoleucine Metabolism	DHAD1m	R04441			1	1	1
	DHAD2m	dihydroxy-acid dehydratase (2,3-dihydroxy-3-methylpentanoate), mitochondrial	23dhmp[m] => h2o[m] + 3mop[m]	4.2.1.9	PAS_chr1-4_0458	0	1000	0		Valine, Leucine, and Isoleucine Metabolism	DHAD2m	R05070			1	1	1
	DHAK	Dihydroxyacetone kinase	atp[c] + dha[c] => h[c] + adp[c] + dhap[c]	2.7.1.29	PAS_chr3_0841	0	1000	0		Methanol Metabolism	DHAK	R01011			1	1	1
	DHAPtm	dihydroxyacetone phosphate transport, mitochondrial	dhap[m] <=> dhap[c]			-1000	1000	0		Transport, Mitochondrial	DHAPtm				1	1	1
	DHFRi	dihydrofolate reductase (irreversible)	h[c] + nadph[c] + dhf[c] => nadp[c] + thf[c]	1.5.1.3	PAS_chr1-4_0697	0	1000	0		Folate Metabolism	DHFRi	R00939			1	1	1
	DHFS	dihydrofolate synthase	glu_L[c] + atp[c] + dhpt[c] => h[c] + pi[c] + adp[c] + dhf[c]	6.3.2.12	PAS_chr1-4_0009;PAS_chr4_0196	0	1000	0		Folate Metabolism	DHFS	R02237			1	1	1
	DHNPAm	dihydroneopterin aldolase	dhnpt[m] => 2ahhmp[m] + gcald[m]	4.1.2.25	PAS_chr2-2_0302	0	1000	0		Folate Metabolism	DHNPAm	R03504			1	1	1
	DHORTS	dihydroorotase	h2o[c] + dhor_S[c] <=> h[c] + cbasp[c]	3.5.2.3	PAS_chr2-2_0142;PAS_chr2-1_0593	-1000	1000	0		Nucleotide Metabolism	DHORTS	R01993			1	1	1
	DHQS	3-dehydroquinate synthase	2dda7p[c] => pi[c] + 3dhq[c]	4.2.3.4	PAS_chr3_0506	0	1000	0		Tyrosine, Tryptophan, and Phenylalanine Metabolism	DHQS	R03083			1	1	1
	DHQTi	3-dehydroquinate dehydratase, irreversible	3dhq[c] => h2o[c] + 3dhsk[c]	4.2.1.10	PAS_chr3_0506	0	1000	0		Tyrosine, Tryptophan, and Phenylalanine Metabolism	DHQTi	R03084			1	1	1
	DIPS	diphthine synthase	amet[c] + caphis[c] => h[c] + ahcys[c] + cmaphis[c]	2.1.1.98	PAS_chr2-1_0577	0	1000	0		Methionine Metabolism	DIPS	R04481			1	1	1
	D_LACDm	D-lactate dehydrogenase, mitochondrial	2 ficytC[m] + lac_D[m] => 2 h[m] + pyr[m] + 2 focytC[m]	1.1.2.3	PAS_chr3_0674;PAS_chr3_1021;PAS_chr4_0018	0	1000	0		Pyruvate Metabolism	D_LACDm	R00197			1	1	1
	D_LACt2	D-lactate transport via proton symport	h[e] + lac_D[e] <=> h[c] + lac_D[c]		PAS_chr3_0440	0	0	0		Transport, Extracellular	D_LACt2				1	1	1
	DMATT	dimethylallyltranstransferase	ipdp[c] + dmpp[c] => ppi[c] + grdp[c]	2.5.1.1	PAS_chr1-4_0314;PAS_chr3_1007	0	1000	0		Sterol Metabolism	DMATT	R01658			1	1	1
	DOLPMTcer	Dolichyl-phosphate D-mannosyltransferase	gdpmann[c] + dolp[c] => gdp[c] + dolmanp[r]	2.4.1.83	PAS_chr1-1_0459	0	1000	0		N-Glycan Metabolism	DOLPMTcer	R01009			1	1	1
	DPCOAK	dephospho-CoA kinase	atp[c] + dpcoa[c] => h[c] + adp[c] + coa[c]	2.7.1.24	PAS_chr4_0477	0	1000	0		Pantothenate and CoA Biosynthesis	DPCOAK	R00130			1	1	1
	DPMVD	diphosphomevalonate decarboxylase	atp[c] + 5dpmev[c] => pi[c] + co2[c] + adp[c] + ipdp[c]	4.1.1.33	PAS_chr1-4_0003	0	1000	0		Sterol Metabolism	DPMVD	R01121			1	1	1
	DPR	2-dehydropantoate 2-reductase	h[c] + nadph[c] + 2dhp[c] => nadp[c] + pant_R[c]	1.1.1.169	PAS_chr4_0968	0	1000	0		Pantothenate and CoA Biosynthesis	DPR	R02472			1	1	1
	DTMPK	dTMP kinase	atp[c] + dtmp[c] <=> adp[c] + dtdp[c]	2.7.4.9 2.7.4.12	PAS_chr3_0262	-1000	1000	0		Nucleotide Metabolism	DTMPK	R02094			1	1	1
	DURIPP	deoxyuridine phosphorylase	pi[c] + duri[c] <=> ura[c] + 2dr1p[c]	2.4.2.1	PAS_chr1-1_0132	-1000	1000	0		Nucleotide Metabolism	DURIPP	R02484			1	1	1
	DUTPDP	dUTP diphosphatase	h2o[c] + dutp[c] => ppi[c] + h[c] + dump[c]	3.6.1.19 3.6.1.23	PAS_chr3_1255;PAS_chr2-1_0478	0	1000	0		Nucleotide Metabolism	DUTPDP	R02100			1	1	1
	ECOAH11p	3-hydroxyacyl-CoA dehydratase (3-hydroxyhexacosyl-CoA), peroxisomal	3hxccoa[x] <=> h2o[x] + hxc2coa[x]	4.2.1.17	PAS_chr2-1_0776;PAS_chr4_0338	-1000	1000	0		Fatty Acid Degradation	ECOAH11p	R02685			1	1	1
	ECOAH4p	3-hydroxyacyl-CoA dehydratase (3-hydroxydecanoyl-CoA), peroxisomal	3hdcoa[x] <=> h2o[x] + dc2coa[x]	4.2.1.17	PAS_chr2-1_0776;PAS_chr4_0338	-1000	1000	0		Fatty Acid Degradation	ECOAH4p	R04744			1	1	1
	ECOAH5p	3-hydroxyacyl-CoA dehydratase (3-hydroxydodecanoyl-CoA), peroxisomal	3hddcoa[x] <=> h2o[x] + dd2coa[x]	4.2.1.17	PAS_chr2-1_0776;PAS_chr4_0338	-1000	1000	0		Fatty Acid Degradation	ECOAH5p	R04170			1	1	1
	ECOAH6p	3-hydroxyacyl-CoA dehydratase (3-hydroxytetradecanoyl-CoA), peroxisomal	3htdcoa[x] <=> h2o[x] + td2coa[x]	4.2.1.17	PAS_chr2-1_0776;PAS_chr4_0338	-1000	1000	0		Fatty Acid Degradation	ECOAH6p	R04740			1	1	1
	ECOAH7p	3-hydroxyacyl-CoA dehydratase (3-hydroxyhexadecanoyl-CoA), peroxisomal	3hhdcoa[x] <=> h2o[x] + hdd2coa[x]	4.2.1.17	PAS_chr2-1_0776;PAS_chr4_0338	-1000	1000	0		Fatty Acid Degradation	ECOAH7p	R04738			1	1	1
	ECOAH8p	3-hydroxyacyl-CoA dehydratase (3-hydroxyoctadecanoyl-CoA), peroxisomal	3hodcoa[x] <=> h2o[x] + od2coa[x]	4.2.1.17	PAS_chr2-1_0776;PAS_chr4_0338	-1000	1000	0		Fatty Acid Degradation	ECOAH8p	R02685			1	1	1
	EHGLAT	L-erythro-4-Hydroxyglutamate:2-oxoglutarate aminotransferase	akg[c] + e4hglu[c] => glu_L[c] + 4h2oglt[c]	2.6.1.1	PAS_chr4_0645;PAS_chr4_0974	0	1000	0		Arginine and Proline Metabolism	EHGLAT	R05052			1	1	1
	ENO	enolase	2pg[c] <=> h2o[c] + pep[c]	4.2.1.11	PAS_chr3_0082	-1000	1000	0		Glycolysis/Gluconeogenesis	ENO	R00658			1	1	1
	ETHAK	Ethanolamine kinase	atp[c] + etha[c] => h[c] + adp[c] + ethamp[c]	2.7.1.82	PAS_chr1-4_0390	0	1000	0		Phospholipid Metabolism	ETHAK	R01468			1	1	1
	ETHAPT_PP	Ethanolaminephosphotransferase, yeast-specific	12dgr_SC[c] + cdpea[c] <=> h[c] + cmp[c] + pe_SC[c]	2.7.8.1	PAS_chr2-2_0357	-1000	1000	0		Phospholipid Metabolism	ETHAPT_PP	R02057			1	1	1
	ETOHt	ethanol reversible transport	etoh[e] <=> etoh[c]			-1000	1000	0		Transport, Extracellular	ETOHt				1	1	1
	ETOHtm	ethanol transport to mitochondria (diffusion)	etoh[c] <=> etoh[m]			-1000	1000	0		Transport, Mitochondrial	ETOHtm				1	1	1
	FA120ACPH	fatty-acyl-ACP hydrolase	h2o[c] + ddcaACP[c] <=> h[c] + ACP[c] + ddca[c]	2.3.1.85	PAS_chr1-1_0008:PAS_chr1-4_0295	-1000	1000	0		Fatty Acid Biosynthesis	FA120ACPH	R04014			1	1	1
	FA140ACPH	fatty-acyl-ACP hydrolase	h2o[c] + myrsACP[c] <=> h[c] + ACP[c] + ttdca[c]	3.1.2.14	PAS_chr1-1_0008:PAS_chr1-4_0295	-1000	1000	0		Fatty Acid Biosynthesis	FA140ACPH	R08159			1	1	1
	FA140COAabcp	fatty acid peroxisomal transport via ABC system	h2o[c] + atp[c] + tdcoa[c] => h[c] + pi[c] + adp[c] + tdcoa[x]		PAS_chr3_0822;PAS_chr2-2_0272	0	1000	0		Transport, Peroxisomal	FA140COAabcp				1	1	1
	FA160ACPH	fatty-acyl-ACP hydrolase	h2o[c] + palmACP[c] <=> h[c] + hdca[c] + ACP[c]	2.3.1.85	PAS_chr1-1_0008:PAS_chr1-4_0295	-1000	1000	0		Fatty Acid Biosynthesis	FA160ACPH	R01706			1	1	1
	FA160COAabcp	fatty acyl-CoA peroxisomal transport via ABC system	h2o[c] + atp[c] + pmtcoa[c] => h[c] + pi[c] + adp[c] + pmtcoa[x]		PAS_chr3_0822;PAS_chr2-2_0272	0	1000	0		Transport, Peroxisomal	FA160COAabcp				1	1	1
	FA180ACPH	fatty-acyl-ACP hydrolase	h2o[c] + ocdcaACP[c] <=> h[c] + ocdca[c] + ACP[c]	3.1.2.14	PAS_chr1-1_0008:PAS_chr1-4_0295	-1000	1000	0		Fatty Acid Biosynthesis	FA180ACPH	R08163			1	1	1
	FA180COAabcp	fatty acyl-CoA transport via ABC system	h2o[c] + atp[c] + stcoa[c] => h[c] + pi[c] + adp[c] + stcoa[x]		PAS_chr3_0822;PAS_chr2-2_0272	0	1000	0		Transport, Peroxisomal	FA180COAabcp				1	1	1
	FA181COAabcp	fatty acyl-CoA peroxisomal transport via ABC system	h2o[c] + atp[c] + odecoa[c] => h[c] + pi[c] + adp[c] + odecoa[x]		PAS_chr3_0822;PAS_chr2-2_0272	0	1000	0		Transport, Peroxisomal	FA181COAabcp				1	1	1
	FACOAL160	fatty-acid--CoA ligase (hexadecanoate)	atp[c] + coa[c] + hdca[c] <=> ppi[c] + amp[c] + pmtcoa[c]	6.2.1.3	PAS_chr2-1_0785;PAS_chr4_0352;PAS_chr1-4_0080	0	1000	0		Fatty Acid Biosynthesis	FACOAL160	R01280			1	1	1
	FACOAL181	fatty-acid--CoA ligase (octadecenoate)	atp[c] + coa[c] + ocdcea[c] <=> ppi[c] + amp[c] + odecoa[c]	6.2.1.3	PAS_chr2-1_0785;PAS_chr4_0352;PAS_chr1-4_0080	0	1000	0		Fatty Acid Biosynthesis	FACOAL181				1	1	1
	FACOAL182	fatty-acid--CoA ligase (octadecynoate)	atp[c] + coa[c] + ocdcya[c] <=> ppi[c] + amp[c] + ocdycacoa[c]	6.2.1.3	PAS_chr2-1_0785;PAS_chr4_0352;PAS_chr1-4_0080	0	1000	0		Fatty Acid Biosynthesis	FACOAL182				1	1	1
	FADFMNtm	FAD/FMN antiport	fad[c] + fmn[m] <=> fmn[c] + fad[m]		PAS_chr3_0429	0	1000	0		Transport, Mitochondrial	FADFMNtm				1	1	1
	FBA	fructose-bisphosphate aldolase	fdp[c] <=> dhap[c] + g3p[c]	4.1.2.13	PAS_chr1-1_0072;PAS_chr1-1_0319	-1000	1000	0		Glycolysis/Gluconeogenesis	FBA	R01070			1	1	1
	FBP	fructose-bisphosphatase	h2o[c] + fdp[c] => pi[c] + f6p[c]	3.1.3.11	PAS_chr3_0868	0	1000	0		Glycolysis/Gluconeogenesis	FBP	R04780			1	1	1
	FBP26	Fructose-2,6-bisphosphate 2-phosphatase	h2o[c] + f26bp[c] => pi[c] + f6p[c]	3.1.3.46	PAS_chr2-1_0110;PAS_chr2-1_0870	0	1000	0		Fructose and Mannose Metabolism	FBP26	R02731			1	1	1
	FCLTm	Ferrochelatase, mitochondrial	fe2[m] + ppp9[m] => 2 h[m] + pheme[m]	4.99.1.1	PAS_chr3_0264	0	1000	0		Porphyrin and Chlorophyll Metabolism	FCLTm	R00310			1	1	1
	FDH	formate dehydrogenase	nad[c] + for[c] => co2[c] + nadh[c]	1.2.1.2	PAS_chr3_0932;PAS_chr4_0593	0	1000	0		Glyoxylate and dicarboxylate Metabolism	FDH	R00519			1	1	1
	FE2t	iron (II) transport	fe2[e] => fe2[c]		PAS_chr4_0008;PAS_chr2-2_0009	0	1000	0		Transport, Extracellular	FE2t				1	1	1
	FKYNH	N-Formyl-L-kynurenine amidohydrolase	h2o[c] + Lfmkynr[c] => h[c] + for[c] + Lkynr[c]	3.5.1.9	PAS_chr3_1132	0	1000	0		Tyrosine, Tryptophan, and Phenylalanine Metabolism	FKYNH	R01959			1	1	1
	FMETTRSm	Methionyl-tRNA formyltransferase, mitochondrial	10fthf[m] + mettrna[m] => h[m] + thf[m] + fmettrna[m]	2.1.2.9	PAS_chr1-1_0212	0	1000	0		tRNA charging	FMETTRSm	R03940			1	1	1
	FMNAT	FMN adenylyltransferase	h[c] + atp[c] + fmn[c] => ppi[c] + fad[c]	2.7.7.2	PAS_chr1-3_0240	0	1000	0		Riboflavin Metabolism	FMNAT	R00161			1	1	1
	FORt	formate transport via diffusion	for[e] <=> for[c]			-1000	1000	0		Transport, Extracellular	FORt				1	1	1
	FRTT	farnesyltranstransferase	ipdp[c] + frdp[c] => ppi[c] + ggdp[c]	2.5.1.29	PAS_chr3_1007	0	1000	0		Sterol Metabolism	FRTT	R02061			1	1	1
	FTHFCL	5-formethyltetrahydrofolate cyclo-ligase	atp[c] + 5fthf[c] => pi[c] + adp[c] + methf[c]	6.3.3.2	PAS_chr4_0247	0	1000	0		Folate Metabolism	FTHFCL	R02301			1	1	1
	FTHFLi	formate-tetrahydrofolate ligase	atp[c] + for[c] + thf[c] => pi[c] + adp[c] + 10fthf[c]	6.3.4.3	PAS_chr1-4_0632	0	1000	0		Folate Metabolism	FTHFLi	R00943			1	1	1
	FUM	fumarase	h2o[c] + fum[c] <=> mal_L[c]	4.2.1.2	PAS_chr3_0647	-1000	1000	0		Citric Acid Cycle	FUM	R01082			1	1	1
	FUMm	fumarase, mitochondrial	h2o[m] + fum[m] <=> mal_L[m]	4.2.1.2	PAS_chr3_0647	-1000	1000	0		Citric Acid Cycle	FUMm	R01082			1	1	1
	G3PD1ir	glycerol-3-phosphate dehydrogenase (NAD)	h[c] + nadh[c] + dhap[c] => nad[c] + glyc3p[c]	1.1.1.8	PAS_chr2-2_0111	0	1000	0		Glycerolipid Metabolism	G3PD1ir	R00842			1	1	1
	G3PD1irm	glycerol-3-phosphate dehydrogenase (NAD), mitochondrial	h[m] + nadh[m] + dhap[m] => nad[m] + glyc3p[m]	1.1.1.8	PAS_chr2-2_0111	0	1000	0		Glycerolipid Metabolism	G3PD1irm	R00842			1	1	1
	G3PDm	glycerol-3-phosphate dehydrogenase (FAD), mitochondrial	fad[m] + glyc3p[m] => fadh2[m] + dhap[m]	1.1.5.3	PAS_chr3_0579	0	1000	0		Glycerolipid Metabolism	G3PDm	R00848			1	1	1
	G3PT	glycerol-3-phosphatase	h2o[c] + glyc3p[c] => pi[c] + glyc[c]	3.1.3.21	PAS_chr2-1_0016	0	1000	0		Glycerolipid Metabolism	G3PT	R00841			1	1	1
	G5SADr	L-glutamate 5-semialdehyde dehydratase, reversible	glu5sa[c] <=> h2o[c] + h[c] + 1pyr5c[c]	non enzymatic		-1000	1000	0		Arginine and Proline Metabolism	G5SADr	R03314			1	1	1
	G5SD	glutamate-5-semialdehyde dehydrogenase	h[c] + nadph[c] + glu5p[c] => pi[c] + nadp[c] + glu5sa[c]	1.2.1.41	PAS_chr4_0665	0	1000	0		Arginine and Proline Metabolism	G5SD	R03313			1	1	1
	G6PDH2	glucose 6-phosphate dehydrogenase	nadp[c] + g6p[c] => h[c] + nadph[c] + 6pgl[c]	1.1.1.49	PAS_chr2-1_0308	0	1000	0		Pentose Phosphate Pathway	G6PDH2	R02736			1	1	1
	GALU	UTP-glucose-1-phosphate uridylyltransferase	h[c] + utp[c] + g1p[c] <=> ppi[c] + udpg[c]	2.7.7.9	PAS_chr1-3_0122	-1000	1000	0		Galactose Metabolism	GALU	R00289			1	1	1
	GAPD	glyceraldehyde-3-phosphate dehydrogenase	pi[c] + nad[c] + g3p[c] <=> h[c] + nadh[c] + 13dpg[c]	1.2.1.12	PAS_chr2-1_0437	-1000	1000	0		Glycolysis/Gluconeogenesis	GAPD	R01061			1	1	1
	GARFTi	phosphoribosylglycinamide formyltransferase, irreversible	10fthf[c] + gar[c] => h[c] + thf[c] + fgam[c]	2.1.2.2	PAS_chr2-1_0121	0	1000	0		Nucleotide Metabolism	GARFTi	R04325			1	1	1
	GAT2_PP	glycerol 3-phosphate acyltransferase (glycerone phosphate), yeast-specific	dhap[c] + faRcoa[c] => coa[c] + 1agly3p_SC[c]	2.3.1.42	PAS_chr1-3_0081;PAS_chr3_0073	0	1000	0		Phospholipid Metabolism	GAT2_PP	R01013			1	1	1
	GCCam	glycine-cleavage complex (lipoylprotein), mitochondrial	h[m] + gly[m] + lpro[m] <=> co2[m] + alpro[m]	1.4.4.2	PAS_FragB_0053;PAS_chr2-2_0048;PAS_chr2-2_0492;PAS_FragB_0009	-1000	1000	0		Glycine and Serine Metabolism	GCCam	R03425			1	1	1
	GCCbim	glycine-cleavage complex (lipoylprotein) irreversible, mitochondrial	thf[m] + alpro[m] => mlthf[m] + nh4[m] + dhlpro[m]	2.1.2.10	PAS_FragB_0053;PAS_chr2-2_0048;PAS_chr2-2_0492;PAS_FragB_0009	0	1000	0		Glycine and Serine Metabolism	GCCbim	R04125			1	1	1
	GCCcm	glycine-cleavage complex (lipoylprotein), mitochondrial	nad[m] + dhlpro[m] <=> h[m] + nadh[m] + lpro[m]	1.8.1.4	PAS_FragB_0053;PAS_chr2-2_0048;PAS_chr2-2_0492;PAS_FragB_0009	-1000	1000	0		Glycine and Serine Metabolism	GCCcm	R03815			1	1	1
	GF6PTA	glutamine-fructose-6-phosphate transaminase	gln_L[c] + f6p[c] => glu_L[c] + gam6p[c]	2.6.1.16	PAS_chr2-1_0626	0	1000	0		Glutamine Metabolism	GF6PTA	R00768			1	1	1
	GHMT2r	glycine hydroxymethyltransferase, reversible	ser_L[c] + thf[c] <=> h2o[c] + gly[c] + mlthf[c]	2.1.2.1	PAS_chr4_0415	-1000	1000	0		Glycine and Serine Metabolism	GHMT2r	R00945			1	1	1
	GHMT2rm	glycine hydroxymethyltransferase, reversible, mitochondrial	thf[m] + ser_L[m] <=> h2o[m] + gly[m] + mlthf[m]	2.1.2.1	PAS_chr4_0587	-1000	1000	0		Glycine and Serine Metabolism	GHMT2rm	R00945			1	1	1
	GK1	guanylate kinase (GMP:ATP)	atp[c] + gmp[c] <=> adp[c] + gdp[c]	2.7.4.8	PAS_chr2-2_0219	-1000	1000	0		Nucleotide Metabolism	GK1	R00332			1	1	1
	GLCGSD	glucan 1,4-alpha-glucosidase	h2o[c] + glycogen[c] => glc_D[c]	3.2.1.33	PAS_chr4_0579;PAS_chr2-2_0437	0	1000	0		Carbohydrate Metabolism	GLCGSD	R06158			1	1	1
	GLCP	glycogen phosphorylase	pi[c] + glycogen[c] => g1p[c]	2.4.1.1	PAS_chr2-1_0173	0	1000	0		Carbohydrate Metabolism	GLCP	R01821			1	1	1
	GLCS2	glycogen synthase (UDPGlc)	udpg[c] => h[c] + udp[c] + glycogen[c]	2.4.1.11	PAS_chr4_0847;PAS_chr3_0781	0	1000	0		Carbohydrate Metabolism	GLCS2	R06051			1	1	1
	GLCtv	glucose transport, vacuolar	glc_D[c] <=> glc_D[v]			-1000	1000	0		Transport, Vacuolar	GLCtv				1	1	1
	GLNS	glutamine synthetase	nh4[c] + glu_L[c] + atp[c] => h[c] + pi[c] + gln_L[c] + adp[c]	6.3.1.2	PAS_chr4_0785	0	1000	0		Glutamine Metabolism	GLNS	R00253			1	1	1
	GLNTRS	Glutaminyl-tRNA synthetase	gln_L[c] + atp[c] + trnagln[c] => ppi[c] + amp[c] + glntrna[c]	6.1.1.18	PAS_chr3_0285	0	1000	0		tRNA charging	GLNTRS	R03652			1	1	1
	GLPT	glycylpeptide N-tetradecanoyltransferase	tdcoa[c] + glp[c] => h[c] + coa[c] + tglp[c]	2.3.1.97	PAS_chr3_1025	0	1000	0		Other Amino Acid Metabolism	GLPT	R03992			1	1	1
	GLU5K	glutamate 5-kinase	glu_L[c] + atp[c] => adp[c] + glu5p[c]	2.7.2.11	PAS_chr3_0294	0	1000	0		Arginine and Proline Metabolism	GLU5K	R00239			1	1	1
	GLUCYS	gamma-glutamylcysteine synthetase	glu_L[c] + atp[c] + cys_L[c] => h[c] + pi[c] + adp[c] + glucys[c]	6.3.2.2	PAS_chr1-1_0184	0	1000	0		Other Amino Acid Metabolism	GLUCYS	R00894			1	1	1
	GLUDC	Glutamate Decarboxylase	h[c] + glu_L[c] => co2[c] + 4abut[c]	4.1.1.15	PAS_chr3_0965;PAS_chr2-1_0343	0	1000	0		Glutamate Metabolism	GLUDC	R00261			1	1	1
	GLUDxi	glutamate dehydrogenase (NAD)	h2o[c] + glu_L[c] + nad[c] => h[c] + nh4[c] + akg[c] + nadh[c]	1.4.1.2	PAS_chr2-1_0311	0	1000	0		Glutamate Metabolism	GLUDxi	R00243			1	1	1
	GLUDyi	glutamate dehydrogenase (NADP)	h[c] + nh4[c] + akg[c] + nadph[c] => h2o[c] + glu_L[c] + nadp[c]	1.4.1.4	PAS_chr1-1_0107	0	1000	0		Glutamate Metabolism	GLUDyi	R00248			1	1	1
	GLUPRT	glutamine phosphoribosyldiphosphate amidotransferase	h2o[c] + gln_L[c] + prpp[c] => ppi[c] + glu_L[c] + pram[c]	2.4.2.14	PAS_chr1-1_0430	0	1000	0		Nucleotide Metabolism	GLUPRT	R01072			1	1	1
	GLUSx	glutamate synthase (NADH2)	h[c] + akg[c] + gln_L[c] + nadh[c] => 2 glu_L[c] + nad[c]	1.4.1.14	PAS_chr3_1024	0	1000	0		Glutamate Metabolism	GLUSx	R00093			1	1	1
	GLUTRS	Glutamyl-tRNA synthetase	glu_L[c] + atp[c] + trnaglu[c] => ppi[c] + amp[c] + glutrna[c]	6.1.1.17 6.1.1.24	PAS_chr1-4_0598	0	1000	0		tRNA charging	GLUTRS	R05578			1	1	1
	GLUTRSm	glutamyl-tRNA synthetase, mitochondrial	atp[m] + glu_L[m] + trnaglu[m] => ppi[m] + amp[m] + glutrna[m]	6.1.1.17 6.1.1.24	PAS_chr1-1_0241	0	1000	0		tRNA charging	GLUTRSm	R05578			1	1	1
	GLYC3Ptmc	glycerol-3-phosphate shuttle	glyc3p[c] <=> glyc3p[m]			-1000	1000	0		Transport, Mitochondrial	GLYC3Ptmc				1	1	1
	GLYCt	glycerol transport via channel	glyc[c] <=> glyc[e]		PAS_chr3_1099;PAS_chr4_0269;PAS_chr4_0784	-1000	1000	0		Transport, Extracellular	GLYCt				1	1	1
	GLYK	glycerol kinase	atp[c] + glyc[c] => h[c] + adp[c] + glyc3p[c]	2.7.1.30	PAS_chr4_0783	0	1000	0		Glycerolipid Metabolism	GLYK	R00847			1	1	1
	GLYOX	hydroxyacylglutathione hydrolase	h2o[c] + lgt_S[c] => h[c] + gthrd[c] + lac_D[c]	3.1.2.6	PAS_chr3_0783	0	1000	0		Pyruvate Metabolism	GLYOX	R01736			1	1	1
	GLYTRS	Glycyl-tRNA synthetase	atp[c] + gly[c] + trnagly[c] => ppi[c] + amp[c] + glytrna[c]	6.1.1.14	PAS_chr3_0376	0	1000	0		tRNA charging	GLYTRS	R03654			1	1	1
	GMPS2	GMP synthase	h2o[c] + gln_L[c] + atp[c] + xmp[c] => ppi[c] + 2 h[c] + glu_L[c] + amp[c] + gmp[c]	6.3.5.2	PAS_chr1-3_0191	0	1000	0		Nucleotide Metabolism	GMPS2	R01231			1	1	1
	GND	phosphogluconate dehydrogenase	nadp[c] + 6pgc[c] => co2[c] + nadph[c] + ru5p_D[c]	1.1.1.44	PAS_chr3_0277	0	1000	0		Pentose Phosphate Pathway	GND	R01528			1	1	1
	GPDDA1	Glycerophosphodiester phosphodiesterase (Glycerophosphocholine)	h2o[c] + g3pc[c] => h[c] + glyc3p[c] + chol[c]	3.1.4.46	PAS_chr2-2_0314;PAS_chr3_0305	0	1000	0		Glycerolipid Metabolism	GPDDA1	R01030			1	1	1
	GRTT	geranyltranstransferase	ipdp[c] + grdp[c] => ppi[c] + frdp[c]	2.5.1.10	PAS_chr1-4_0314;PAS_chr3_1007	0	1000	0		Sterol Metabolism	GRTT	R02003			1	1	1
	GTHO	glutathione oxidoreductase	h[c] + nadph[c] + gthox[c] => nadp[c] + 2 gthrd[c]	1.8.1.7	PAS_chr2-1_0060;PAS_chr4_0840;PAS_chr3_1011	0	1000	0		Other Amino Acid Metabolism	GTHO	R00115			1	1	1
	GTHOm	glutathione oxidoreductase	h[m] + nadph[m] + gthox[m] => nadp[m] + 2 gthrd[m]	1.8.1.7	PAS_chr1-4_0207;PAS_chr3_1011	0	1000	0		Glutamate Metabolism	GTHOm	R00115			1	1	1
	GTHPm	glutathione peroxidase, mitochondria	h2o2[m] + 2 gthrd[m] <=> 2 h2o[m] + gthox[m]	1.11.1.19	PAS_chr1-4_0207;PAS_chr2-2_0382	0	1000	0		Glutamate Metabolism	GTHPm	R00274			1	1	1
	GTHS	glutathione synthetase	atp[c] + gly[c] + glucys[c] => h[c] + pi[c] + adp[c] + gthrd[c]	6.3.2.3	PAS_chr1-4_0496	0	1000	0		Other Amino Acid Metabolism	GTHS	R00497			1	1	1
	GTPCII	GTP cyclohydrolase II	3 h2o[c] + gtp[c] => ppi[c] + 2 h[c] + for[c] + 25dhpp[c]	3.5.4.25	PAS_chr2-1_0736	0	1000	0		Riboflavin Metabolism	GTPCII	R00425			1	1	1
	GTPH1	GTP diphosphohydrolase	2 h2o[c] + gtp[c] => 2 h[c] + 2 pi[c] + gmp[c]	3.6.1.19	PAS_chr1-1_0063;PAS_chr3_1255	0	1000	0		Nucleotide Metabolism	GTPH1	R00426			1	1	1
	GUAD	guanine deaminase	h2o[c] + h[c] + gua[c] => nh4[c] + xan[c]	3.5.4.3	PAS_chr1-4_0524	0	1000	0		Nucleotide Metabolism	GUAD	R01676			1	1	1
	GUAPRT	guanine phosphoribosyltransferase	prpp[c] + gua[c] => ppi[c] + gmp[c]	2.4.2.7	PAS_chr3_0887	0	1000	0		Nucleotide Metabolism	GUAPRT	R01229			1	1	1
	H2Ot	H2O transport via diffusion	h2o[e] <=> h2o[c]		PAS_chr3_0763	-1000	1000	0		Transport, Extracellular	H2Ot				1	1	1
	H2Otm	H2O transport, mitochondrial	h2o[c] <=> h2o[m]			-1000	1000	0		Transport, Mitochondrial	H2Otm				1	1	1
	H2Otp	H2O transport, peroxisomal	h2o[c] <=> h2o[x]			-1000	1000	0		Transport, Peroxisomal	H2Otp				1	1	1
	H2Otv	H2O transport, vacuolar	h2o[c] <=> h2o[v]			-1000	1000	0		Transport, Vacuolar	H2Otv				1	1	1
	HACD10p	3-hydroxyacyl-CoA dehydrogenase (3-oxohexacosyl-CoA), peroxisomal	nad[x] + 3hxccoa[x] <=> h[x] + nadh[x] + 3ohxccoa[x]	1.1.1.35	PAS_chr4_0368;PAS_chr4_0988;PAS_chr2-1_0776	-1000	1000	0		Fatty Acid Degradation	HACD10p	R01778			1	1	1
	HACD4p	3-hydroxyacyl-CoA dehydrogenase (3-oxodecanoyl-CoA), peroxisomal	h[x] + nadh[x] + 3odcoa[x] <=> nad[x] + 3hdcoa[x]	1.1.1.35	PAS_chr4_0368;PAS_chr4_0988;PAS_chr2-1_0776	-1000	1000	0		Fatty Acid Degradation	HACD4p	R04743			1	1	1
	HACD5p	3-hydroxyacyl-CoA dehydrogenase (3-oxodecanoyl-CoA), peroxisomal	h[x] + nadh[x] + 3oddcoa[x] <=> nad[x] + 3hddcoa[x]	1.1.1.35	PAS_chr4_0368;PAS_chr4_0988;PAS_chr2-1_0776	-1000	1000	0		Fatty Acid Degradation	HACD5p	R04741			1	1	1
	HACD6p	3-Hydroxyacyl-CoA dehydrogenase (3-oxotetradecanoyl-CoA), peroxisomal	h[x] + nadh[x] + 3otdcoa[x] <=> nad[x] + 3htdcoa[x]	1.1.1.35	PAS_chr4_0368;PAS_chr4_0988;PAS_chr2-1_0776	-1000	1000	0		Fatty Acid Degradation	HACD6p	R04739			1	1	1
	HACD7p	3-hydroxyacyl-CoA dehydrogenase (3-oxohexadecanoyl-CoA), peroxisomal	h[x] + nadh[x] + 3ohdcoa[x] <=> nad[x] + 3hhdcoa[x]	1.1.1.35	PAS_chr4_0368;PAS_chr4_0988;PAS_chr2-1_0776	-1000	1000	0		Fatty Acid Degradation	HACD7p	R04737			1	1	1
	HACD8p	3-hydroxyacyl-CoA dehydrogenase (3-oxooctadecanoyl-CoA), peroxisomal	h[x] + nadh[x] + 3ohodcoa[x] <=> nad[x] + 3hodcoa[x]	1.1.1.35	PAS_chr4_0368;PAS_chr4_0988;PAS_chr2-1_0776	-1000	1000	0		Fatty Acid Degradation	HACD8p	R01778			1	1	1
	HACNHm	homoacontinate hydratase, mitochondrial	h2o[m] + b124tc[m] <=> hicit[m]	4.2.1.36	PAS_chr4_0795	-1000	1000	0		Threonine and Lysine Metabolism	HACNHm	R04371			1	1	1
	HCITSm	homocitrate synthase	h2o[m] + accoa[m] + akg[m] => h[m] + coa[m] + hcit[m]	2.3.3.14	PAS_chr1-4_0421;PAS_chr1-1_0313	0	1000	0		Pyruvate Metabolism	HCITSm	R00271			1	1	1
	HCYSMT	homocysteine S-methyltransferase	amet[c] + hcys_L[c] => h[c] + met_L[c] + ahcys[c]	2.1.1.10	PAS_chr4_0664;PAS_chr2-1_0160	0	1000	0		Alanine and Aspartate Metabolism	HCYSMT	R00650			1	1	1
	HETZK	hydroxyethylthiazole kinase	atp[c] + 4mhetz[c] => h[c] + adp[c] + 4mpetz[c]	2.7.1.50	PAS_chr3_0648;PAS_chr3_0843	0	1000	0		Thiamine Metabolism	HETZK	R04448			1	1	1
	HEX1	hexokinase (D-glucose:ATP)	glc_D[c] + atp[c] => h[c] + adp[c] + g6p[c]	2.7.1.1	PAS_chr3_1192;PAS_chr4_0624;PAS_chr1-4_0447;PAS_chr1-4_0561	0	1000	0		Glycolysis/Gluconeogenesis	HEX1	R01786			1	1	1
	HEX4	hexokinase (D-mannose:ATP)	atp[c] + man[c] => h[c] + adp[c] + man6p[c]	2.7.1.1	PAS_chr3_1192;PAS_chr4_0624;PAS_chr1-4_0447;PAS_chr1-4_0561	0	1000	0		Glycolysis/Gluconeogenesis	HEX4	R01326			1	1	1
	HEX7	hexokinase (D-fructose:ATP)	atp[c] + fru[c] => h[c] + adp[c] + f6p[c]	2.7.1.1	PAS_chr3_1192;PAS_chr4_0624;PAS_chr1-4_0447;PAS_chr1-4_0561	0	1000	0		Glycolysis/Gluconeogenesis	HEX7	R00867			1	1	1
	HISTP	histidinol-phosphatase	h2o[c] + hisp[c] => pi[c] + histd[c]	3.1.3.15	PAS_chr1-1_0397	0	1000	0		Histidine Metabolism	HISTP	R03013			1	1	1
	HISTRS	Histidyl-tRNA synthetase	atp[c] + his_L[c] + trnahis[c] => ppi[c] + amp[c] + histrna[c]	6.1.1.21	PAS_chr1-3_0244	0	1000	0		tRNA charging	HISTRS	R03655			1	1	1
	HISTRSm	histidyl-tRNA synthetase, mitochondrial	atp[m] + his_L[m] + trnahis[m] => ppi[m] + amp[m] + histrna[m]	6.1.1.21	PAS_chr1-3_0244	0	1000	0		tRNA charging	HISTRSm	R03655			1	1	1
	HKYNH	3-Hydroxy-L-kynurenine hydrolase	h2o[c] + hLkynr[c] => ala_L[c] + 3hanthrn[c]	3.7.1.3	PAS_chr3_1194	0	1000	0		Tyrosine, Tryptophan, and Phenylalanine Metabolism	HKYNH	R02668			1	1	1
	HMBS	hydroxymethylbilane synthase	h2o[c] + 4 ppbng[c] => 4 nh4[c] + hmbil[c]	2.5.1.61	PAS_chr1-4_0303	0	1000	0		Porphyrin and Chlorophyll Metabolism	HMBS	R00084			1	1	1
	HMGCOAR	Hydroxymethylglutaryl CoA reductase	2 nadp[c] + coa[c] + mev_R[c] <=> 2 h[c] + 2 nadph[c] + hmgcoa[c]	1.1.1.34	PAS_chr2-2_0230	-1000	1000	0		Sterol Metabolism	HMGCOAR	R02082			1	1	1
	HMGCOAS	Hydroxymethylglutaryl CoA synthase	h[c] + coa[c] + hmgcoa[c] <=> h2o[c] + accoa[c] + aacoa[c]	2.3.3.10	PAS_chr2-1_0191	-1000	1000	0		Sterol Metabolism	HMGCOAS	R01978			1	1	1
	HMGCOAtm	Hydroxymethylglutaryl-CoA reversible mitochondrial transport	hmgcoa[c] <=> hmgcoa[m]			-1000	1000	0		Transport, Mitochondrial	HMGCOAtm				1	1	1
	HPPKm	2-amino-4-hydroxy-6-hydroxymethyldihydropteridine diphosphokinase, mitochondrial	atp[m] + 2ahhmp[m] => h[m] + amp[m] + 2ahhmd[m]	2.7.6.3	PAS_chr2-2_0302	0	1000	0		Folate Metabolism	HPPKm	R03503			1	1	1
	HPROa	L-hydroxyproline reductase (NAD)	2 h[c] + nadh[c] + 1p3h5c[c] => nad[c] + 4hpro_LT[c]	1.5.1.2	PAS_chr4_0398	0	1000	0		Arginine and Proline Metabolism	HPROa	R03291			1	1	1
	HSDxi	homoserine dehydrogenase (NADH), irreversible	h[c] + nadh[c] + aspsa[c] => nad[c] + hom_L[c]	1.1.1.3	PAS_chr1-4_0049	0	1000	0		Glycine and Serine Metabolism	HSDxi	R01773			1	1	1
	HSDyi	homoserine dehydrogenase (NADP), irreversible	h[c] + nadph[c] + aspsa[c] => nadp[c] + hom_L[c]	1.1.1.3	PAS_chr1-4_0049	0	1000	0		Glycine and Serine Metabolism	HSDyi	R01775			1	1	1
	HSERTA	homoserine O-trans-acetylase	accoa[c] + hom_L[c] <=> coa[c] + achms[c]	2.3.1.31	PAS_chr4_0865	0	1000	0		Methionine Metabolism	HSERTA	R01776			1	1	1
	HSK	homoserine kinase	atp[c] + hom_L[c] => h[c] + adp[c] + phom[c]	2.7.1.39	PAS_chr3_0899	0	1000	0		Glycine and Serine Metabolism	HSK	R01771			1	1	1
	HSTPT	histidinol-phosphate transaminase	glu_L[c] + imacp[c] => akg[c] + hisp[c]	2.6.1.9	PAS_chr2-1_0684	0	1000	0		Histidine Metabolism	HSTPT	R03243			1	1	1
	HXPRT	hypoxanthine phosphoribosyltransferase (Hypoxanthine)	prpp[c] + hxan[c] => ppi[c] + imp[c]	2.4.2.8	PAS_chr2-1_0681;PAS_chr3_0887	0	1000	0		Nucleotide Metabolism	HXPRT	R01132			1	1	1
	ICDHy	isocitrate dehydrogenase (NADP)	nadp[c] + icit[c] => co2[c] + akg[c] + nadph[c]	1.1.1.42	PAS_chr2-1_0580	0	1000	0		Citric Acid Cycle	ICDHy	R00267			1	1	1
	ICL	Isocitrate lyase	icit[c] => glx[c] + succ[c]	4.1.3.1	PAS_chr1-4_0338	0	1000	0		Glyoxylate and dicarboxylate Metabolism	ICL	R00479			1	1	1
	GCALDD	glycolaldehyde dehydrogenase	h2o[c] + nad[c] + gcald[c] => 2 h[c] + nadh[c] + glyclt[c]	1.2.1.21		0	1000	0		Glyoxylate and dicarboxylate Metabolism	GCALDD	R01333			0	0	1
	GLYCLTDy	glycolate oxidase	h[c] + nadph[c] + glx[c] <=> nadp[c] + glyclt[c]	1.1.1.26	PAS_chr4_0593	-1000	1000	0		Glyoxylate and dicarboxylate Metabolism	GLYCLTDy				0	0	0
	IG3PS	Imidazole-glycerol-3-phosphate synthase	gln_L[c] + prlp[c] => h[c] + glu_L[c] + eig3p[c] + aicar[c]	2.4.2.-	PAS_chr4_0703	0	1000	0		Histidine Metabolism	IG3PS	R04558			1	1	1
	IGPDH	imidazoleglycerol-phosphate dehydratase	eig3p[c] => h2o[c] + imacp[c]	4.2.1.19	PAS_chr3_0788	0	1000	0		Histidine Metabolism	IGPDH	R03457			1	1	1
	IGPS	indole-3-glycerol-phosphate synthase	h[c] + 2cpr5p[c] => h2o[c] + co2[c] + 3ig3p[c]	4.1.1.48	PAS_chr3_0962	0	1000	0		Tyrosine, Tryptophan, and Phenylalanine Metabolism	IGPS	R03508			1	1	1
	ILETA	isoleucine transaminase	akg[c] + ile_L[c] <=> glu_L[c] + 3mop[c]	2.6.1.42	PAS_chr4_0248	-1000	1000	0		Valine, Leucine, and Isoleucine Metabolism	ILETA	R02199			1	1	1
	ILETRS	Isoleucyl-tRNA synthetase	atp[c] + ile_L[c] + trnaile[c] => ppi[c] + amp[c] + iletrna[c]	6.1.1.5	PAS_chr4_0709	0	1000	0		tRNA charging	ILETRS	R03656			1	1	1
	ILETRSm	isoleucyl-tRNA synthetase, mitochondrial	atp[m] + ile_L[m] + trnaile[m] => ppi[m] + amp[m] + iletrna[m]	6.1.1.5	PAS_chr2-1_0123	0	1000	0		tRNA charging	ILETRSm	R03656			1	1	1
	IMPC	IMP cyclohydrolase	h2o[c] + imp[c] <=> fprica[c]	2.1.2.3	PAS_chr2-1_0660	-1000	1000	0		Nucleotide Metabolism	IMPC	R01127			1	1	1
	IMPD	IMP dehydrogenase	h2o[c] + nad[c] + imp[c] => h[c] + nadh[c] + xmp[c]	1.1.1.205		0	1000	0		Nucleotide Metabolism	IMPD	R01130			1	1	1
	IPDDI	isopentenyl-diphosphate D-isomerase	ipdp[c] <=> dmpp[c]	5.3.3.2	PAS_chr1-4_0429	-1000	1000	0		Sterol Metabolism	IPDDI	R01123			1	1	1
	IPMD	3-isopropylmalate dehydrogenase	nad[c] + 3c2hmp[c] => h[c] + nadh[c] + 3c4mop[c]	1.1.1.85	PAS_chr3_0039	0	1000	0		Valine, Leucine, and Isoleucine Metabolism	IPMD	R04426			1	1	1
	IPPMIa	3-isopropylmalate dehydratase	3c2hmp[c] <=> h2o[c] + 2ippm[c]	4.2.1.33	PAS_chr2-1_0368	-1000	1000	0		Valine, Leucine, and Isoleucine Metabolism	IPPMIa	R04001			1	1	1
	IPPMIb	2-isopropylmalate hydratase	h2o[c] + 2ippm[c] <=> 3c3hmp[c]	4.2.1.33	PAS_chr2-1_0368	-1000	1000	0		Valine, Leucine, and Isoleucine Metabolism	IPPMIb	R03968			1	1	1
	IPPS	2-isopropylmalate synthase	h2o[c] + accoa[c] + 3mob[c] => h[c] + coa[c] + 3c3hmp[c]	2.3.3.13	PAS_chr2-1_0415	0	1000	0		Valine, Leucine, and Isoleucine Metabolism	IPPS	R01213			1	1	1
	KARA1im	acetohydroxy acid isomeroreductase, mitochondrial	h[m] + nadph[m] + alac_S[m] => nadp[m] + 23dhmb[m]	1.1.1.86	PAS_chr1-1_0432	0	1000	0		Valine, Leucine, and Isoleucine Metabolism	KARA1im	R03051			1	1	1
	KYN	kynureninase	h2o[c] + Lkynr[c] => h[c] + ala_L[c] + anth[c]	3.7.1.3	PAS_chr3_1194	0	1000	0		Tyrosine, Tryptophan, and Phenylalanine Metabolism	KYN	R00987			1	1	1
	KYN3OX	kynurenine 3-monooxygenase	h[c] + o2[c] + nadph[c] + Lkynr[c] => h2o[c] + nadp[c] + hLkynr[c]	1.14.13.9	PAS_chr4_0830	0	1000	0		Tyrosine, Tryptophan, and Phenylalanine Metabolism	KYN3OX	R01960			1	1	1
	LEUTA	leucine transaminase	akg[c] + leu_L[c] <=> glu_L[c] + 4mop[c]	2.6.1.42	PAS_chr4_0248	-1000	1000	0		Valine, Leucine, and Isoleucine Metabolism	LEUTA	R01090			1	1	1
	LEUTRS	Leucyl-tRNA synthetase	atp[c] + leu_L[c] + trnaleu[c] => ppi[c] + amp[c] + leutrna[c]	6.1.1.4	PAS_chr4_0393	0	1000	0		tRNA charging	LEUTRS	R03657			1	1	1
	LEUTRSm	leucyl-tRNA synthetase, mitochondrial	atp[m] + leu_L[m] + trnaleu[m] => ppi[m] + amp[m] + leutrna[m]	6.1.1.4	PAS_chr1-4_0534	0	1000	0		tRNA charging	LEUTRSm	R03657			1	1	1
	LNS14DM	cytochrome P450 lanosterol 14-alpha-demethylase (NADP)	2 h[c] + 3 o2[c] + 3 nadph[c] + lanost[c] => 4 h2o[c] + 3 nadp[c] + for[c] + 44mctr[c]	1.14.13.70	PAS_chr3_0957;PAS_chr1-3_0212;PAS_chr4_0806	0	1000	0		Sterol Metabolism	LNS14DM	R05640			1	1	1
	LNSTLS	lanosterol synthase	Ssq23epx[c] => lanost[c]	5.4.99.7	PAS_chr2-1_0391	0	1000	0		Sterol Metabolism	LNSTLS	R03199			1	1	1
	LYSTRS	Lysyl-tRNA synthetase	atp[c] + lys_L[c] + trnalys[c] => ppi[c] + amp[c] + lystrna[c]	6.1.1.6	PAS_chr3_0949	0	1000	0		tRNA charging	LYSTRS	R03658			1	1	1
	LYSTRSm	Lysyl-tRNA synthetase, mitochondrial	atp[m] + lys_L[m] + trnalys[m] => ppi[m] + amp[m] + lystrna[m]	6.1.1.6	PAS_chr1-1_0047	0	1000	0		tRNA charging	LYSTRSm	R03658			1	1	1
	MALS	malate synthase	h2o[c] + accoa[c] + glx[c] => h[c] + coa[c] + mal_L[c]	2.3.3.9	PAS_chr4_0191;PAS_chr1-4_0459	0	1000	0		Pyruvate Metabolism	MALS	R00472			1	1	1
	MALSp	malate synthase	h2o[x] + accoa[x] + glx[x] => coa[x] + mal_L[x] + h[x]	2.3.3.9	PAS_chr4_0191	0	1000	0		Pyruvate Metabolism	MALSp	R00472			1	1	1
	MALtm	malate transport, mitochondrial	pi[m] + mal_L[c] <=> pi[c] + mal_L[m]		PAS_chr1-1_0402;PAS_chr4_0877	0	1000	0		Transport, Mitochondrial	MALtm				1	1	1
	MAN1PT	mannose-1-phosphate guanylyltransferase	h[c] + gtp[c] + man1p[c] => ppi[c] + gdpmann[c]	2.7.7.13	PAS_chr2-1_0093;PAS_chr3_0870	0	1000	0		Fructose and Mannose Metabolism	MAN1PT	R00885			1	1	1
	MAN6PI	mannose-6-phosphate isomerase	man6p[c] <=> f6p[c]	5.3.1.8	PAS_chr3_1115	-1000	1000	0		Fructose and Mannose Metabolism	MAN6PI	R01819			1	1	1
	MCITDm	2-methylcitrate dehydratase, mitochondrial	hcit[m] <=> h2o[m] + b124tc[m]	4.2.1.36	PAS_chr4_0795	-1000	1000	0		Threonine and Lysine Metabolism	MCITDm	R03444			1	1	1
	MCOATA	Malonyl-CoA-ACP transacylase	malcoa[c] + ACP[c] <=> coa[c] + malACP[c]	2.3.1.39	PAS_chr1-1_0008:PAS_chr1-4_0295	-1000	1000	0		Fatty Acid Biosynthesis	MCOATA	R01626			1	1	1
	MCOATAm	Malonyl-CoA-ACP transacylase, mitochondrial	malcoa[m] + ACP[m] <=> coa[m] + malACP[m]	2.3.1.39	PAS_chr3_0631;PAS_chr3_1119;PAS_chr2-1_0856;PAS_chr2-1_0224;PAS_chr4_0311;PAS_chr4_0511	-1000	1000	0		Fatty Acid Biosynthesis	MCOATAm	R01626			1	1	1
	MDH	malate dehydrogenase	nad[c] + mal_L[c] <=> h[c] + nadh[c] + oaa[c]	1.1.1.37	PAS_chr4_0815	-1000	1000	0		Citric Acid Cycle	MDH	R00342			1	1	1
	MDHm	malate dehydrogenase, mitochondrial	nad[m] + mal_L[m] <=> h[m] + nadh[m] + oaa[m]	1.1.1.37	PAS_chr2-1_0238	-1000	1000	0		Citric Acid Cycle	MDHm	R00342			1	1	1
	MDHp	malate dehydrogenase, peroxisomal	nad[x] + mal_L[x] <=> oaa[x] + h[x] + nadh[x]	1.1.1.37	PAS_chr4_0815	-1000	1000	0		Glyoxylate and dicarboxylate Metabolism	MDHp	R00342			1	1	1
	MDRPD	5-Methylthio-5-deoxy-D-ribulose 1-phosphate dehydratase	5mdru1p[c] => h2o[c] + dkmpp[c]	4.2.1.109	PAS_chr4_0280	0	1000	0		Methionine Metabolism	MDRPD	R07392			1	1	1
	ME1m	malic enzyme (NAD), mitochondrial	nad[m] + mal_L[m] => pyr[m] + co2[m] + nadh[m]	1.1.1.38	PAS_chr3_0181	0	1000	0		Pyruvate Metabolism	ME1m	R00214			1	1	1
	METAT	methionine adenosyltransferase	h2o[c] + atp[c] + met_L[c] => ppi[c] + pi[c] + amet[c]	2.5.1.6	PAS_chr3_0876	0	1000	0		Methionine Metabolism	METAT	R00177			1	1	1
	METS	methionine synthase	hcys_L[c] + 5mthf[c] => met_L[c] + thf[c]	2.1.1.13	PAS_chr2-1_0160;PAS_chr4_0664	0	1000	0		Methionine Metabolism	METS	R00946			1	1	1
	METTRS	Methionyl-tRNA synthetase	atp[c] + met_L[c] + trnamet[c] => ppi[c] + amp[c] + mettrna[c]	6.1.1.10	PAS_chr2-1_0346	0	1000	0		tRNA charging	METTRS	R03659			1	1	1
	METTRSm	methionyl-tRNA synthetase, mitochondrial	atp[m] + met_L[m] + trnamet[m] => ppi[m] + amp[m] + mettrna[m]	6.1.1.10	PAS_chr2-1_0396	0	1000	0		tRNA charging	METTRSm	R03659			1	1	1
	MEVK1	mevalonate kinase (atp)	atp[c] + mev_R[c] => h[c] + adp[c] + 5pmev[c]	2.7.1.36	PAS_chr1-3_0187	0	1000	0		Sterol Metabolism	MEVK1	R02245			1	1	1
	MI1PP	myo-inositol 1-phosphatase	h2o[c] + mi1p_D[c] => pi[c] + inost[c]	3.1.3.25	PAS_chr4_0730	0	1000	0		Phospholipid Metabolism	MI1PP	R01185			1	1	1
	MOHMT	3-methyl-2-oxobutanoate hydroxymethyltransferase	h2o[c] + mlthf[c] + 3mob[c] => thf[c] + 2dhp[c]	2.1.2.11	PAS_chr3_1012	0	1000	0		Pantothenate and CoA Biosynthesis	MOHMT	R01226			1	1	1
	MTHFD	methylenetetrahydrofolate dehydrogenase (NADP)	nadp[c] + mlthf[c] <=> nadph[c] + methf[c]	1.5.1.15	PAS_chr1-3_0220	-1000	1000	0		Folate Metabolism	MTHFD	R01220			1	1	1
	MTHFD2i	methylenetetrahydrofolate dehydrogenase (NAD)	nad[c] + mlthf[c] <=> nadh[c] + methf[c]	1.5.1.15	PAS_chr1-3_0220	0	1000	0		Folate Metabolism	MTHFD2i	R01218			1	1	1
	MTHFDm	methylenetetrahydrofolate dehydrogenase (NADP), mitochondrial	nadp[m] + mlthf[m] <=> nadph[m] + methf[m]	1.5.1.15	PAS_chr1-4_0632	-1000	1000	0		Folate Metabolism	MTHFDm	R01220			1	1	1
	MTHFR3	5,10-methylenetetrahydrofolatereductase (NADPH)	h[c] + nadph[c] + mlthf[c] => nadp[c] + 5mthf[c]	1.5.1.20	PAS_chr2-2_0145;PAS_chr2-2_0182	0	1000	0		Folate Metabolism	MTHFR3	R01224			1	1	1
	MTRI	5-methylthioribose-1-phosphate isomerase	5mdr1p[c] <=> 5mdru1p[c]	5.3.1.23	PAS_chr1-4_0545	-1000	1000	0		Methionine Metabolism	MTRI	R04420			1	1	1
	NADK	NAD kinase	atp[c] + nad[c] => h[c] + adp[c] + nadp[c]	2.7.1.23	PAS_chr4_0912;PAS_chr1-4_0124	0	1000	0		NAD Biosynthesis	NADK	R00104			1	1	1
	NADKm	NAD kinase, mitochondrial	atp[m] + nad[m] => h[m] + adp[m] + nadp[m]	2.7.1.23	PAS_chr1-4_0124;PAS_chr4_0912	0	1000	0		NAD Biosynthesis	NADKm	R00104			1	1	1
	NADS1	NAD synthase (nh3)	nh4[c] + atp[c] + dnad[c] => ppi[c] + h[c] + nad[c] + amp[c]	6.3.5.1	PAS_chr4_0233	0	1000	0		NAD Biosynthesis	NADS1	R00257			1	1	1
	NAPRT	NAPRTase	h[c] + prpp[c] + nac[c] => ppi[c] + nicrnt[c]	2.4.2.11	PAS_chr2-1_0221	0	1000	0		NAD Biosynthesis	NAPRT	R01724			1	1	1
	NAPRTm	NAPRTase, mitochondrial	h[m] + nac[m] + prpp[m] => ppi[m] + nicrnt[m]	2.4.2.11	PAS_chr2-1_0221	0	1000	0		NAD Biosynthesis	NAPRTm	R01724			1	1	1
	NDP3	nucleoside-diphosphatase (GDP)	h2o[c] + gdp[c] => h[c] + pi[c] + gmp[c]	3.6.1.5 3.6.1.6 3.6.1.42	PAS_chr1-1_0063;PAS_chr2-2_0017	0	1000	0		Nucleotide Metabolism	NDP3	R00328			1	1	1
	NDPK1	nucleoside-diphosphate kinase (ATP:GDP)	atp[c] + gdp[c] <=> adp[c] + gtp[c]	2.7.4.6	PAS_chr2-2_0059;PAS_chr2-1_0769	-1000	1000	0		Nucleotide Metabolism	NDPK1	R00330			1	1	1
	NDPK2	nucleoside-diphosphate kinase (ATP:UDP)	atp[c] + udp[c] <=> adp[c] + utp[c]	2.7.4.6	PAS_chr2-2_0059	-1000	1000	0		Nucleotide Metabolism	NDPK2	R00156			1	1	1
	NDPK3	nucleoside-diphosphate kinase (ATP:CDP)	atp[c] + cdp[c] <=> adp[c] + ctp[c]	2.7.4.6	PAS_chr2-2_0059	-1000	1000	0		Nucleotide Metabolism	NDPK3	R00570			1	1	1
	NDPK4	nucleoside-diphosphate kinase (ATP:dTDP)	atp[c] + dtdp[c] <=> adp[c] + dttp[c]	2.7.4.6	PAS_chr2-2_0059	-1000	1000	0		Nucleotide Metabolism	NDPK4	R02093			1	1	1
	NDPK5	nucleoside-diphosphate kinase (ATP:dGDP)	atp[c] + dgdp[c] <=> adp[c] + dgtp[c]	2.7.4.6	PAS_chr2-2_0059;PAS_chr2-1_0769	-1000	1000	0		Nucleotide Metabolism	NDPK5	R01857			1	1	1
	NDPK6	nucleoside-diphosphate kinase (ATP:dUDP)	atp[c] + dudp[c] <=> adp[c] + dutp[c]	2.7.4.6	PAS_chr2-2_0059	-1000	1000	0		Nucleotide Metabolism	NDPK6	R02331			1	1	1
	NDPK7	nucleoside-diphosphate kinase (ATP:dCDP)	atp[c] + dcdp[c] <=> adp[c] + dctp[c]	2.7.4.6	PAS_chr2-2_0059	-1000	1000	0		Nucleotide Metabolism	NDPK7	R02326			1	1	1
	NDPK8	nucleoside-diphosphate kinase (ATP:dADP)	atp[c] + dadp[c] <=> adp[c] + datp[c]	2.7.4.6	PAS_chr2-2_0059	-1000	1000	0		Nucleotide Metabolism	NDPK8	R01137			1	1	1
	NH4t	ammonia reversible transport	nh4[e] <=> nh4[c]		PAS_chr1-4_0394;PAS_chr2-2_0391	-1000	1000	0		Transport, Extracellular	NH4t				1	1	1
	NH4tm	NH3 mitochondrial transport	nh4[c] <=> nh4[m]			-1000	1000	0		Transport, Mitochondrial	NH4tm				1	1	1
	NMNAT	nicotinamide-nucleotide adenylyltransferase	h[c] + atp[c] + nmn[c] => ppi[c] + nad[c]	2.7.7.1	PAS_chr1-4_0181	0	1000	0		NAD Biosynthesis	NMNAT	R00137			1	1	1
	NMNATm	nicotinamide-nucleotide adenylyltransferase, mitochondrial	h[m] + atp[m] + nmn[m] => ppi[m] + nad[m]	2.7.7.1	PAS_chr1-4_0181	0	1000	0		NAD Biosynthesis	NMNATm	R00137			1	1	1
	NNAMr	nicotinamidase, reversible	h2o[c] + ncam[c] <=> nh4[c] + nac[c]	3.5.1.19	PAS_chr3_0361	-1000	1000	0		NAD Biosynthesis	NNAMr	R01268			1	1	1
	NNAMrm	nicotinamidase, reversible, mitochondrial	h2o[m] + ncam[m] <=> nh4[m] + nac[m]	3.5.1.19	PAS_chr3_0361	-1000	1000	0		NAD Biosynthesis	NNAMrm	R01268			1	1	1
	NNAT	nicotinate-nucleotide adenylyltransferase	h[c] + atp[c] + nicrnt[c] => ppi[c] + dnad[c]	2.7.7.1	PAS_chr1-4_0181	0	1000	0		NAD Biosynthesis	NNAT	R03005			1	1	1
	NNATm	nicotinate-nucleotide adenylyltransferase, mitochondrial	h[m] + atp[m] + nicrnt[m] => ppi[m] + dnad[m]	2.7.7.1	PAS_chr1-4_0181	0	1000	0		NAD Biosynthesis	NNATm	R03005			1	1	1
	NNDPR	nicotinate-nucleotide diphosphorylase (carboxylating)	2 h[c] + prpp[c] + quln[c] => ppi[c] + co2[c] + nicrnt[c]	2.4.2.19	PAS_chr3_0915	0	1000	0		NAD Biosynthesis	NNDPR	R03348			1	1	1
	NTD4	5'-nucleotidase (CMP)	h2o[c] + cmp[c] => pi[c] + cytd[c]	3.1.3.5	PAS_chr1-3_0130	0	1000	0		Nucleotide Metabolism	NTD4	R00511			1	1	1
	NTRLASE	nitrilase	2 h2o[c] + ind3acnl[c] => nh4[c] + ind3ac[c]	3.5.5.1	PAS_chr2-1_0037;PAS_chr2-2_0070;PAS_chr3_0743	0	1000	0		Tyrosine, Tryptophan, and Phenylalanine Metabolism	NTRLASE	R03093			1	1	1
	O2t	o2 transport (diffusion)	o2[e] <=> o2[c]			-1000	1000	0		Transport, Extracellular	O2t				1	1	1
	O2tm	O2 transport (diffusion)	o2[c] <=> o2[m]			-1000	1000	0		Transport, Mitochondrial	O2tm				1	1	1
	OAAt2m	oxaloacetate transport, mitochondrial	h[c] + oaa[c] <=> h[m] + oaa[m]		PAS_chr1-1_0081	0	1000	0		Transport, Mitochondrial	OAAt2m				1	1	1
	OCBTi	ornithine carbamoyltransferase, irreversible	orn[c] + cbp[c] => h[c] + pi[c] + citr_L[c]	2.1.3.3	PAS_chr3_0623	0	1000	0		Arginine and Proline Metabolism	OCBTi	R01398			1	1	1
	OCDCEAt	Octadecenoate (n-C18:1) transport in via uniport	ocdcea[e] <=> ocdcea[c]			-1000	1000	0		Transport, Extracellular	OCDCEAt				1	1	1
	OMCDC	2-Oxo-4-methyl-3-carboxypentanoate decarboxylation	h[c] + 3c4mop[c] => co2[c] + 4mop[c]	Spontaneous	PAS_chr4_0248	0	1000	0		Valine, Leucine, and Isoleucine Metabolism	OMCDC	R01652			1	1	1
	OMPDC	orotidine-5'-phosphate decarboxylase	h[c] + orot5p[c] => co2[c] + ump[c]	4.1.1.23	PAS_chr3_0381	0	1000	0		Nucleotide Metabolism	OMPDC	R00965			1	1	1
	ORNDC	Ornithine Decarboxylase	h[c] + orn[c] => co2[c] + ptrc[c]	4.1.1.17	PAS_chr3_0417	0	1000	0		Arginine and Proline Metabolism	ORNDC	R00670			1	1	1
	ORNt3m	ornithine mitochondrial transport via proton antiport	h[c] + orn[m] <=> h[m] + orn[c]		PAS_chr2-1_0530;PAS_chr3_0100	0	1000	0		Transport, Mitochondrial	ORNt3m				1	1	1
	ORNTA	ornithine transaminase	akg[c] + orn[c] => glu_L[c] + glu5sa[c]	2.6.1.13	PAS_chr3_0410	0	1000	0		Arginine and Proline Metabolism	ORNTA	R00667			1	1	1
	ORNTACim	ornithine transacetylase, irreversible, mitochondrial	glu_L[m] + acorn[m] => acglu[m] + orn[m]	2.3.1.35	PAS_chr3_0176	0	1000	0		Arginine and Proline Metabolism	ORNTACim	R02282			1	1	1
	ORPT	orotate phosphoribosyltransferase	ppi[c] + orot5p[c] <=> prpp[c] + orot[c]	2.4.2.10	PAS_chr3_1197	-1000	1000	0		Nucleotide Metabolism	ORPT	R01870			1	1	1
	PANTS	pantothenate synthase	atp[c] + ala_B[c] + pant_R[c] => ppi[c] + h[c] + amp[c] + pnto_R[c]	6.3.2.1	PAS_chr1-4_0198	0	1000	0		Pantothenate and CoA Biosynthesis	PANTS	R02473			1	1	1
	PAPSR	phosphoadenylyl-sulfate reductase (thioredoxin)	paps[c] + trdrd[c] => 2 h[c] + pap[c] + so3[c] + trdox[c]	1.8.4.8	PAS_chr4_0284	0	1000	0		Cysteine Metabolism	PAPSR	R02021			1	1	1
	PC	pyruvate carboxylase	atp[c] + pyr[c] + hco3[c] => h[c] + pi[c] + adp[c] + oaa[c]	6.4.1.1	PAS_chr2-2_0024	0	1000	0		Pyruvate Metabolism	PC	R00344			1	1	1
	PDHcm	pyruvate dehydrogenase (dihydrolipoamide dehydrogenase)	nad[m] + dhlam[m] => h[m] + nadh[m] + lpam[m]	1.8.1.4	PAS_chr2-1_0089;PAS_chr2-2_0048;PAS_chr1-3_0094	0	1000	0		Glycolysis/Gluconeogenesis	PDHcm	R07618			1	1	1
	PETHCT	phosphoethanolamine cytidyltransferase	h[c] + ctp[c] + ethamp[c] => ppi[c] + cdpea[c]	2.7.7.14	PAS_chr4_0408	0	1000	0		Phospholipid Metabolism	PETHCT	R02038			1	1	1
	PETOHM_PP	phosphatidylethanolamine N-methyltransferase, yeast-specific	amet[c] + pe_SC[c] => h[c] + ahcys[c] + ptdmeeta_SC[c]	2.1.1.17	PAS_chr1-4_0093	0	1000	0		Phospholipid Metabolism	PETOHM_PP	R02056			1	1	1
	PFK	phosphofructokinase	atp[c] + f6p[c] => h[c] + adp[c] + fdp[c]	2.7.1.11	PAS_chr1-4_0047:PAS_chr2-1_0402	0	1000	0		Glycolysis/Gluconeogenesis	PFK	R04779			1	1	1
	PFK26	6-phosphofructo-2-kinase	atp[c] + f6p[c] => h[c] + adp[c] + f26bp[c]	2.7.1.105	PAS_chr2-1_0870;PAS_chr2-2_0060;PAS_chr4_0266;PAS_FragB_0064	0	1000	0		Fructose and Mannose Metabolism	PFK26	R02732			1	1	1
	PGCD	phosphoglycerate dehydrogenase	nad[c] + 3pg[c] => h[c] + nadh[c] + 3php[c]	1.1.1.95	PAS_chr2-1_0657	0	1000	0		Glycine and Serine Metabolism	PGCD	R01513			1	1	1
	PGI	glucose-6-phosphate isomerase	g6p[c] <=> f6p[c]	5.3.1.9	PAS_chr3_0456	-1000	1000	0		Glycolysis/Gluconeogenesis	PGI	R02740			1	1	1
	PGK	phosphoglycerate kinase	atp[c] + 3pg[c] <=> adp[c] + 13dpg[c]	2.7.2.3	PAS_chr1-4_0292	-1000	1000	0		Glycolysis/Gluconeogenesis	PGK	R01512			1	1	1
	PGL	6-phosphogluconolactonase	h2o[c] + 6pgl[c] => h[c] + 6pgc[c]	3.1.1.31	PAS_chr1-1_0277;PAS_chr3_1126	0	1000	0		Pentose Phosphate Pathway	PGL	R02035			1	1	1
	PGM	phosphoglycerate mutase	2pg[c] <=> 3pg[c]	5.4.2.1	PAS_chr3_0826;PAS_chr1-1_0427;PAS_chr2-2_0177;PAS_chr3_0693	-1000	1000	0		Glycolysis/Gluconeogenesis	PGM	R01518			1	1	1
	PGMT	phosphoglucomutase	g1p[c] <=> g6p[c]	5.4.2.2	PAS_chr1-4_0264;PAS_chr2-1_0771	-1000	1000	0		Galactose Metabolism	PGMT	R00959			1	1	1
	PGPPAm_PP	phosphatidylglycerol phosphate phosphatase A, yeast-specific, mitochondrial	h2o[m] + pgp_SC[m] => pi[m] + pg_SC[m]	3.1.3.27		0	1000	0		Phospholipid Metabolism	PGPPAm_PP	R02029			1	1	1
	PHCDm	L-1-pyrroline-3-hydroxy-5-carboxylate dehydrogenase	2 h2o[m] + nad[m] + 1p3h5c[m] => h[m] + nadh[m] + e4hglu[m]	1.5.1.12	PAS_chr2-2_0496	0	1000	0		Arginine and Proline Metabolism	PHCDm	R04444			1	1	1
	PHETA1	phenylalanine transaminase	akg[c] + phe_L[c] <=> glu_L[c] + phpyr[c]	2.6.1.1	PAS_chr1-4_0608;PAS_chr4_0147	-1000	1000	0		Tyrosine, Tryptophan, and Phenylalanine Metabolism	PHETA1	R00694			1	1	1
	PHETRS	Phenylalanyl-tRNA synthetase	atp[c] + phe_L[c] + trnaphe[c] => ppi[c] + amp[c] + phetrna[c]	6.1.1.20	PAS_chr3_0144:PAS_chr4_0276	0	1000	0		tRNA charging	PHETRS	R03660			1	1	1
	PHETRSm	phenylalanyl-tRNA synthetase, mitochondrial	atp[m] + phe_L[m] + trnaphe[m] => ppi[m] + amp[m] + phetrna[m]	6.1.1.20	PAS_chr1-4_0558	0	1000	0		tRNA charging	PHETRSm	R03660			1	1	1
	PI45BPP_PP	1-phosphatidylinositol-4,5-bisphosphate phosphodiesterase, yeast-specific	h2o[c] + ptd145bp_SC[c] => h[c] + 12dgr_SC[c] + mi145p[c]	3.1.4.11	PAS_chr4_0700	0	1000	0		Phospholipid Metabolism	PI45BPP_PP	R03435			1	1	1
	PI45BP5P	1-phosphatidylinositol-4,5-bisphosphate 5-phosphatase, yeast-specific	h2o[c] + ptd145bp_SC[c] => pi[c] + pi4p[c]	3.1.3.36	PAS_chr1-3_0235;PAS_chr2-1_0424;PAS_chr2-1_0178	0	1000	0		Phospholipid Metabolism	PI45BP5P	R04404			1	1	1
	PIN3K_PP	1-phosphatidylinositol 3-kinase, yeast-specific	atp[c] + ptd1ino_SC[c] => h[c] + adp[c] + pi3p[c]	2.7.1.137	PAS_chr2-1_0557;PAS_chr4_0478	0	1000	0		Phospholipid Metabolism	PIN3K_PP	R03362			1	1	1
	PINOS_PP	phosphatidylinositol synthase, yeast-specific	inost[c] + cdpdag_SC[c] => h[c] + cmp[c] + ptd1ino_SC[c]	2.7.8.11	PAS_chr2-1_0695	0	1000	0		Phospholipid Metabolism	PINOS_PP	R01802			1	1	1
	PIt2r	phosphate reversible transport via symport	pi[e] + h[e] <=> h[c] + pi[c]		PAS_chr3_0495;PAS_chr4_0337;PAS_chr2-1_0235	-1000	1000	0		Transport, Extracellular	PIt2r				1	1	1
	PMANM	phosphomannomutase	man1p[c] <=> man6p[c]	5.4.2.8	PAS_chr2-2_0053	-1000	1000	0		Fructose and Mannose Metabolism	PMANM	R01818			1	1	1
	PMDPHT	pyrimidine phosphatase	h2o[c] + 5aprbu[c] => pi[c] + 4r5au[c]	3.1.3.-	PAS_chr4_0137	0	1000	0		Riboflavin Metabolism	PMDPHT	R07280			1	1	1
	PMEVK	phosphomevalonate kinase	atp[c] + 5pmev[c] => adp[c] + 5dpmev[c]	2.7.4.2	PAS_chr2-2_0318	0	1000	0		Sterol Metabolism	PMEVK	R03245			1	1	1
	PMPK	phosphomethylpyrimidine kinase	atp[c] + 4ampm[c] => adp[c] + 2mahmp[c]	2.7.4.7	PAS_chr1-4_0141;PAS_chr3_0842	0	1000	0		Thiamine Metabolism	PMPK	R04509			1	1	1
	PNTK	pantothenate kinase	atp[c] + pnto_R[c] => h[c] + adp[c] + 4ppan[c]	2.7.1.33	PAS_chr1-1_0324	0	1000	0		Pantothenate and CoA Biosynthesis	PNTK	R03018			1	1	1
	PPA	inorganic diphosphatase	h2o[c] + ppi[c] => h[c] + 2 pi[c]	3.6.1.1	PAS_chr1-3_0028;PAS_chr1-3_0070;PAS_chr2-1_0101	0	1000	0		Oxidative Phosphorylation	PPA	R00004			1	1	1
	PPAm	inorganic diphosphatase	h2o[m] + ppi[m] => h[m] + 2 pi[m]	3.6.1.1	PAS_chr1-3_0070	0	1000	0		Oxidative Phosphorylation	PPAm	R00004			1	1	1
	PPBNGS	porphobilinogen synthase	2 5aop[c] => 2 h2o[c] + h[c] + ppbng[c]	4.2.1.24	PAS_chr4_0418	0	1000	0		Porphyrin and Chlorophyll Metabolism	PPBNGS	R00036			1	1	1
	PPCDC	phosphopantothenoylcysteine decarboxylase	h[c] + 4ppcys[c] => co2[c] + pan4p[c]	4.1.1.36	PAS_chr2-1_0871;PAS_chr3_1031	0	1000	0		Pantothenate and CoA Biosynthesis	PPCDC	R03269			1	1	1
	PPCK	phosphoenolpyruvate carboxykinase	atp[c] + oaa[c] => co2[c] + adp[c] + pep[c]	4.1.1.49	PAS_FragB_0061	0	1000	0		Pyruvate Metabolism	PPCK	R00341			1	1	1
	PPM	phosphopentomutase	r1p[c] <=> r5p[c]	5.4.2.2	PAS_chr1-4_0264	-1000	1000	0		Pentose Phosphate Pathway	PPM	R01057			1	1	1
	PPND2	prephenate dehydrogenase (NADP)	nadp[c] + pphn[c] => co2[c] + nadph[c] + 34hpp[c]	1.3.1.13	PAS_chr2-2_0317	0	1000	0		Tyrosine, Tryptophan, and Phenylalanine Metabolism	PPND2	R01730			1	1	1
	PPNDH	prephenate dehydratase	h[c] + pphn[c] => h2o[c] + co2[c] + phpyr[c]	4.2.1.51	PAS_chr4_0437	0	1000	0		Tyrosine, Tryptophan, and Phenylalanine Metabolism	PPNDH	R01373			1	1	1
	PPPG9tm	protoporphyrinogen IX mitochondrial transport	pppg9[c] <=> pppg9[m]			-1000	1000	0		Transport, Mitochondrial	PPPG9tm				1	1	1
	PPPGOm	protoporphyrinogen oxidase, mitochondrial	3 o2[m] + 2 pppg9[m] => 6 h2o[m] + 2 ppp9[m]	1.3.3.4	PAS_chr4_0055	0	1000	0		Porphyrin and Chlorophyll Metabolism	PPPGOm	R03222			1	1	1
	PRAGSr	phosphoribosylglycinamide synthase	atp[c] + gly[c] + pram[c] <=> h[c] + pi[c] + adp[c] + gar[c]	6.3.4.13	PAS_chr3_0770	-1000	1000	0		Nucleotide Metabolism	PRAGSr	R04144			1	1	1
	PRAIi	phosphoribosylanthranilate isomerase (irreversible)	pran[c] => 2cpr5p[c]	5.3.1.24	PAS_chr1-3_0029	0	1000	0		Tyrosine, Tryptophan, and Phenylalanine Metabolism	PRAIi	R03509			1	1	1
	PRAIS	phosphoribosylaminoimidazole synthase	atp[c] + fpram[c] => pi[c] + adp[c] + air[c]	6.3.3.1	PAS_chr2-1_0121;PAS_chr3_0770	0	1000	0		Nucleotide Metabolism	PRAIS	R04208			1	1	1
	PRAMPC	phosphoribosyl-AMP cyclohydrolase	h2o[c] + prbamp[c] => prfp[c]	3.5.4.19	PAS_chr1-4_0160	0	1000	0		Histidine Metabolism	PRAMPC	R04037			1	1	1
	PRASCS	phosphoribosylaminoimidazolesuccinocarboxamide synthase	atp[c] + asp_L[c] + 5aizc[c] <=> 2 h[c] + pi[c] + adp[c] + 25aics[c]	6.3.2.6	PAS_chr1-4_0450	-1000	1000	0		Nucleotide Metabolism	PRASCS	R04591			1	1	1
	PRATPP	phosphoribosyl-ATP pyrophosphatase	h2o[c] + prbatp[c] => ppi[c] + h[c] + prbamp[c]	3.6.1.31	PAS_chr1-4_0160	0	1000	0		Histidine Metabolism	PRATPP	R04035			1	1	1
	PRFGS	phosphoribosylformylglycinamidine synthase	h2o[c] + gln_L[c] + atp[c] + fgam[c] => h[c] + pi[c] + glu_L[c] + adp[c] + fpram[c]	6.3.5.3	PAS_chr1-4_0551	0	1000	0		Nucleotide Metabolism	PRFGS	R04463			1	1	1
	PRMICIi	1-(5-phosphoribosyl)-5-[(5-phosphoribosylamino)methylideneamino)imidazole-4-carboxamide isomerase (irreversible)	prfp[c] => prlp[c]	5.3.1.16	PAS_chr4_0343	0	1000	0		Histidine Metabolism	PRMICIi	R04640			1	1	1
	PRO1xm	proline oxidase (NAD), mitochondrial	nad[m] + pro_L[m] => 2 h[m] + nadh[m] + 1pyr5c[m]	1.5.99.8	PAS_chr1-3_0269	0	1000	0		Arginine and Proline Metabolism	PRO1xm	R01248			1	1	1
	PROTRS	Prolyl-tRNA synthetase	atp[c] + pro_L[c] + trnapro[c] => ppi[c] + amp[c] + protrna[c]	6.1.1.15	PAS_chr2-2_0209;PAS_chr1-1_0391	0	1000	0		tRNA charging	PROTRS	R03661			1	1	1
	PRPPS	phosphoribosylpyrophosphate synthetase	atp[c] + r5p[c] <=> h[c] + amp[c] + prpp[c]	2.7.6.1	PAS_chr2-2_0174;PAS_chr3_0062;PAS_chr1-1_0436;PAS_chr1-1_0006	-1000	1000	0		Pentose phosphate pathway	PRPPS	R01049			1	1	1
	PSCVTi	3-phosphoshikimate 1-carboxyvinyltransferase, irreversible	pep[c] + skm5p[c] => pi[c] + 3psme[c]	2.5.1.19	PAS_chr3_0506	0	1000	0		Tyrosine, Tryptophan, and Phenylalanine Metabolism	PSCVTi	R03460			1	1	1
	PSERT	phosphoserine transaminase	glu_L[c] + 3php[c] => akg[c] + pser_L[c]	2.6.1.52	PAS_chr3_0566	0	1000	0		Glycine and Serine Metabolism	PSERT	R04173			1	1	1
	PSP_L	phosphoserine phosphatase (L-serine)	h2o[c] + pser_L[c] => pi[c] + ser_L[c]	3.1.3.3	PAS_chr4_0285	0	1000	0		Glycine and Serine Metabolism	PSP_L	R00582			1	1	1
	PSPHS	Phytosphingosine synthesis	h[c] + o2[c] + nadph[c] + sphgn[c] => h2o[c] + nadp[c] + psphings[c]	1.14.13.169	PAS_chr3_0425	0	1000	0		Sphingolipid Metabolism	PSPHS	R06525			1	1	1
	PTPATi	pantetheine-phosphate adenylyltransferase	h[c] + atp[c] + pan4p[c] => ppi[c] + dpcoa[c]	3.6.1.9	PAS_chr4_0023	0	1000	0		Pantothenate and CoA Biosynthesis	PTPATi	R03035			1	1	1
	PUNP1	purine-nucleoside phosphorylase (Adenosine)	pi[c] + adn[c] <=> ade[c] + r1p[c]	2.4.2.1	PAS_chr1-1_0132	-1000	1000	0		Nucleotide Metabolism	PUNP1	R01561			1	1	1
	PUNP2	purine-nucleoside phosphorylase (Deoxyadenosine)	pi[c] + dad_2[c] <=> ade[c] + 2dr1p[c]	2.4.2.1	PAS_chr1-1_0132	-1000	1000	0		Nucleotide Metabolism	PUNP2	R02557			1	1	1
	PUNP3	purine-nucleoside phosphorylase (Guanosine)	pi[c] + gsn[c] <=> r1p[c] + gua[c]	2.4.2.1	PAS_chr1-1_0132	-1000	1000	0		Nucleotide Metabolism	PUNP3	R02147			1	1	1
	PUNP4	purine-nucleoside phosphorylase (Deoxyguanosine)	pi[c] + dgsn[c] <=> gua[c] + 2dr1p[c]	2.4.2.1	PAS_chr1-1_0132	-1000	1000	0		Nucleotide Metabolism	PUNP4	R01969			1	1	1
	PUNP5	purine-nucleoside phosphorylase (Inosine)	pi[c] + ins[c] <=> r1p[c] + hxan[c]	2.4.2.1	PAS_chr1-1_0132	-1000	1000	0		Nucleotide Metabolism	PUNP5	R01863			1	1	1
	PUNP6	purine-nucleoside phosphorylase (Deoxyinosine)	pi[c] + din[c] <=> hxan[c] + 2dr1p[c]	2.4.2.1	PAS_chr1-1_0132	-1000	1000	0		Nucleotide Metabolism	PUNP6	R02748			1	1	1
	PYK	pyruvate kinase	h[c] + adp[c] + pep[c] => atp[c] + pyr[c]	2.7.1.40	PAS_chr2-1_0769	0	1000	0		Glycolysis/Gluconeogenesis	PYK	R00200			1	1	1
	PYRDC	pyruvate decarboxylase	h[c] + pyr[c] => co2[c] + acald[c]	4.1.1.1	PAS_chr3_0188;PAS_chr1-1_0394	0	1000	0		Pyruvate Metabolism	PYRDC	R00636			1	1	1
	RBFK	riboflavin kinase	ribflv[c] + atp[c] => h[c] + adp[c] + fmn[c]	2.7.1.26	PAS_chr4_0996	0	1000	0		Riboflavin Metabolism	RBFK	R00549			1	1	1
	RBFSa	riboflavin synthase	4r5au[c] + db4p[c] => 2 h2o[c] + pi[c] + dmlz[c]	2.5.1.-	PAS_chr4_0081;PAS_chr3_1037	0	1000	0		Riboflavin Metabolism	RBFSa	R04457			1	1	1
	RBFSb	riboflavin synthase	2 dmlz[c] => 4r5au[c] + ribflv[c]	2.5.1.9	PAS_chr4_0081	0	1000	0		Riboflavin Metabolism	RBFSb	R00066			1	1	1
	RBK	ribokinase	atp[c] + rib_D[c] => h[c] + adp[c] + r5p[c]	2.7.1.15	PAS_chr3_0604	0	1000	0		Pentose Phosphate Pathway	RBK	R01051			1	1	1
	RNDR1	ribonucleoside-diphosphate reductase (ADP)	adp[c] + trdrd[c] => h2o[c] + dadp[c] + trdox[c]	1.17.4.1	PAS_chr1-1_0282:PAS_chr4_0197;PAS_chr2-1_0209;PAS_chr1-1_0282	0	1000	0		Nucleotide Metabolism	RNDR1	R02017			1	1	1
	RNDR2	ribonucleoside-diphosphate reductase (GDP)	gdp[c] + trdrd[c] => h2o[c] + dgdp[c] + trdox[c]	1.17.4.1	PAS_chr1-1_0282:PAS_chr4_0197;PAS_chr2-1_0209;PAS_chr1-1_0282	0	1000	0		Nucleotide Metabolism	RNDR2	R02019			1	1	1
	RNDR3	ribonucleoside-diphosphate reductase (CDP)	cdp[c] + trdrd[c] => h2o[c] + dcdp[c] + trdox[c]	1.17.4.1	PAS_chr4_0284;PAS_chr1-1_0282:PAS_chr4_0197	0	1000	0		Nucleotide Metabolism	RNDR3	R02024			1	1	1
	RNDR4	ribonucleoside-diphosphate reductase (UDP)	udp[c] + trdrd[c] => h2o[c] + trdox[c] + dudp[c]	1.17.4.1	PAS_chr4_0284;PAS_chr1-1_0282:PAS_chr4_0197	0	1000	0		Nucleotide Metabolism	RNDR4	R02018			1	1	1
	RPE	ribulose 5-phosphate 3-epimerase	ru5p_D[c] <=> xu5p_D[c]	5.1.3.1	RPPA11109;RPPA11110	-1000	1000	0		Pentose Phosphate Pathway	RPE	R01529			1	1	1
	RPI	ribose-5-phosphate isomerase	r5p[c] <=> ru5p_D[c]	5.3.1.6	PAS_chr4_0212;PAS_chr4_0213	-1000	1000	0		Pentose Phosphate Pathway	RPI	R01056			1	1	1
	SACCD1	saccharopine dehydrogenase (NADP, L-glutamate forming)	h[c] + glu_L[c] + nadph[c] + L2aadp6sa[c] <=> h2o[c] + nadp[c] + saccrp_L[c]	1.5.1.10	PAS_chr3_0528	-1000	1000	0		Threonine and Lysine Metabolism	SACCD1	R02315			1	1	1
	SACCD2	saccharopine dehydrogenase (NAD, L-lysine forming)	h2o[c] + nad[c] + saccrp_L[c] <=> h[c] + akg[c] + nadh[c] + lys_L[c]	1.5.1.7	PAS_chr1-1_0447	-1000	1000	0		Threonine and Lysine Metabolism	SACCD2	R00715			1	1	1
	SADT	sulfate adenylyltransferase	h[c] + atp[c] + so4[c] => ppi[c] + aps[c]	2.7.2.4	PAS_chr1-4_0253	0	1000	0		Cysteine Metabolism	SADT	R00529			1	1	1
	SAM24MT	S-adenosyl-methionine delta-24-sterol-c-methyltransferase	amet[c] + zymst[c] => h[c] + ahcys[c] + fecost[c]	2.1.1.41	PAS_chr3_0371	0	1000	0		Sterol Metabolism	SAM24MT	R04427			1	1	1
	SBPP1er	sphingoid base-phosphate phosphatase (sphinganine 1-phosphatase), endoplasmic reticulum	h2o[r] + sph1p[r] => pi[r] + sphgn[r]	3.1.3.4 3.1.3.-	PAS_chr3_0597	0	1000	0		Sphingolipid Metabolism	SBPP1er	R06520			1	1	1
	SBT_Dt	D-sorbitol transport via passive diffusion	sbt_D[e] <=> sbt_D[c]			-1000	1000	0		Transport, Extracellular	SBT_Dt				1	1	1
	SERD_L	L-serine deaminase	ser_L[c] => nh4[c] + pyr[c]	4.3.1.17	PAS_chr1-4_0243;PAS_chr2-2_0408	0	1000	0		Glycine and Serine Metabolism	SERD_L	R00220			1	1	1
	SERPT	serine C-palmitoyltransferase	h[c] + ser_L[c] + pmtcoa[c] => co2[c] + coa[c] + 3dsphgn[c]	2.3.1.50	PAS_FragB_0040:PAS_chr3_0733	0	1000	0		Sphingolipid Metabolism	SERPT	R01281			1	1	1
	SERTRS	Seryl-tRNA synthetase	atp[c] + ser_L[c] + trnaser[c] => ppi[c] + amp[c] + sertrna[c]	6.1.1.11	PAS_chr1-4_0104;PAS_chr1-4_0463	0	1000	0		tRNA charging	SERTRS	R03662			1	1	1
	SFGTH	S-Formylglutathione hydralase	h2o[c] + Sfglutth[c] <=> h[c] + gthrd[c] + for[c]	3.1.2.12	PAS_chr3_0867	-1000	1000	0		Methanol Metabolism	SFGTH	R00527			1	1	1
	SHCHF	sirohydrochlorin ferrochetalase	fe2[c] + scl[c] => 2 h[c] + sheme[c]	4.99.1.4	PAS_chr1-4_0222	0	1000	0		Porphyrin and Chlorophyll Metabolism	SHCHF	R02864			1	1	1
	SHK3D	shikimate dehydrogenase	h[c] + nadph[c] + 3dhsk[c] => nadp[c] + skm[c]	1.1.1.25	PAS_chr3_0506	0	1000	0		Tyrosine, Tryptophan, and Phenylalanine Metabolism	SHK3D	R02413			1	1	1
	SHKK	shikimate kinase	atp[c] + skm[c] => h[c] + adp[c] + skm5p[c]	2.7.1.71	PAS_chr3_0506	0	1000	0		Tyrosine, Tryptophan, and Phenylalanine Metabolism	SHKK	R02412			1	1	1
	SLCBK1	sphingolipid long chain base kinase (sphinganine)	atp[c] + sphgn[c] => h[c] + adp[c] + sph1p[c]	2.7.1.91	PAS_chr3_0399	0	1000	0		Sphingolipid Metabolism	SLCBK1	R02976			1	1	1
	SLCBK2	sphingolipid long chain base kinase (phytosphingosine)	atp[c] + psphings[c] => h[c] + adp[c] + psph1p[c]	2.7.1.91	PAS_chr3_0399	0	1000	0		Sphingolipid Metabolism	SLCBK2				1	1	1
	SO4ti	sulfate irreversible uniport	so4[e] => so4[c]		PAS_chr1-1_0266;PAS_chr3_0489	0	1000	0		Transport, Extracellular	SO4ti				1	1	1
	SPMS	spermidine synthase	ametam[c] + ptrc[c] => h[c] + 5mta[c] + spmd[c]	2.5.1.16	PAS_chr2-1_0885;PAS_chr4_0648	0	1000	0		Arginine and Proline Metabolism	SPMS	R01920			1	1	1
	SPRMS	spermine synthase	ametam[c] + spmd[c] => h[c] + 5mta[c] + sprm[c]	2.5.1.16	PAS_chr2-1_0885;PAS_chr4_0648	0	1000	0		Arginine and Proline Metabolism	SPRMS	R02869			1	1	1
	SQLErx	Squalene epoxidase, endoplasmic reticular (NAD)	h[r] + o2[r] + sql[r] + nadh[r] => h2o[r] + Ssq23epx[r] + nad[r]	1.14.99.7	PAS_chr3_0124;PAS_chr4_0953;PAS_chr4_0737;PAS_chr4_0149	0	1000	0		Sterol Metabolism	SQLErx	R02874			1	1	1
	SQLEr	Squalene epoxidase, endoplasmic reticular (NADP)	h[r] + o2[r] + sql[r] + nadph[r] => h2o[r] + Ssq23epx[r] + nadp[r]	1.14.99.7	PAS_chr4_0806;PAS_chr3_0124	0	1000	0		Sterol Metabolism	SQLEr				1	1	1
	SQLS	Squalene synthase	h[c] + nadph[c] + 2 frdp[c] => 2 ppi[c] + nadp[c] + sql[c]	2.5.1.21	PAS_chr3_0317	0	1000	0		Sterol Metabolism	SQLS	R06223			1	1	1
	SSALy	succinate-semialdehyde dehydrogenase (NADP)	h2o[c] + nadp[c] + sucsal[c] => 2 h[c] + nadph[c] + succ[c]	1.2.1.16	PAS_chr1-3_0024	0	1000	0		Glutamate Metabolism	SSALy	R00714			1	1	1
	SUCCtm	succinate transport, mitochondrial	pi[m] + succ[c] <=> pi[c] + succ[m]		PAS_chr4_0877	0	1000	0		Transport, Mitochondrial	SUCCtm				1	1	1
	SUCD1m	succinate dehydrogenase	succ[m] + fad[m] <=> fum[m] + fadh2[m]	1.3.99.1	PAS_chr3_0225	-1000	1000	0		Oxidative Phosphorylation	SUCD1m	R00408			1	1	1
	SUCD3_u6m	succinate dehydrogenase (ubiquinone-6), mitochondrial	q6[m] + fadh2[m] => q6h2[m] + fad[m]	1.3.5.1	PAS_chr3_1111:PAS_chr2-2_0283:PAS_chr4_0733:PAS_chr1-4_0487:PAS_chr3_0424	0	1000	0		Oxidative Phosphorylation	SUCD3_u6m	R02164			1	1	1
	SUCFUMtm	succinate-fumarate transport, mitochondrial	fum[m] + succ[c] <=> succ[m] + fum[c]		PAS_chr4_0877;PAS_chr4_0688;PAS_chr2-1_0166	0	1000	0		Transport, Mitochondrial	SUCFUMtm				1	1	1
	SUCOASm	Succinate--CoA ligase (ADP-forming)	atp[m] + coa[m] + succ[m] <=> pi[m] + adp[m] + succoa[m]	6.2.1.4	PAS_chr2-2_0407:PAS_chr3_0831	-1000	1000	0		Citric Acid Cycle	SUCOASm	R00405			1	1	1
	SULR	sulfite reductase (NADPH2)	3 h2o[c] + 3 nadp[c] + h2s[c] <=> 5 h[c] + 3 nadph[c] + so3[c]	1.8.1.2	PAS_chr4_0369;PAS_chr3_1084	-1000	1000	0		Cysteine Metabolism	SULR	R00858			1	1	1
	TALA	transaldolase	g3p[c] + s7p[c] <=> f6p[c] + e4p[c]	2.2.1.2	PAS_chr2-2_0337;PAS_chr2-2_0338	-1000	1000	0		Pentose Phosphate Pathway	TALA	R01827			1	1	1
	TAUDO	Taurine dioxygenase	akg[c] + o2[c] + taur[c] => h[c] + co2[c] + succ[c] + so3[c] + aacald[c]	1.14.11.17	PAS_chr2-1_0014;PAS_chr2-1_0198;PAS_c034_0014	0	1000	0		Other	TAUDO	R05320			1	1	1
	THFATm	tetrahydrofolate aminomethyltransferase, mitochondrial	h2o[m] + methf[m] => h[m] + 5fthf[m]	2.1.2.10	PAS_FragB_0053;PAS_chr2-2_0492;PAS_FragB_0009;PAS_chr1-4_0593:PAS_chr2-2_0294	0	1000	0		Folate Metabolism	THFATm	R02300			1	1	1
	THFGLUS	Tetrahydrofolate:L-glutamate gamma-ligase (ADP-forming)	glu_L[c] + atp[c] + thf[c] <=> h[c] + pi[c] + adp[c] + thfglu[c]	6.3.2.17	PAS_chr1-4_0009;PAS_chr4_0196	-1000	1000	0		Folate Metabolism	THFGLUS	R00942			1	1	1
	THMP	thiamin phosphatase	h2o[c] + thmmp[c] => pi[c] + thm[c]	3.1.3.-		0	1000	0		Thiamine Metabolism	THMP	R02135			1	1	1
	THRAi	Threonine aldolase	thr_L[c] => gly[c] + acald[c]	4.1.2.5	PAS_chr4_0112	0	1000	0		Threonine and Lysine Metabolism	THRAi	R00751			1	1	1
	THRD_L	L-threonine deaminase	thr_L[c] => nh4[c] + 2obut[c]	4.3.1.19	PAS_chr1-4_0243;PAS_chr2-2_0408	0	1000	0		Threonine and Lysine Metabolism	THRD_L	R00996			1	1	1
	THRS	threonine synthase	h2o[c] + phom[c] => pi[c] + thr_L[c]	4.2.3.1	PAS_chr2-1_0269	0	1000	0		Threonine and Lysine Metabolism	THRS	R01466			1	1	1
	THRTRS	Threonyl-tRNA synthetase	atp[c] + thr_L[c] + trnathr[c] => ppi[c] + amp[c] + thrtrna[c]	6.1.1.3	PAS_chr2-2_0238	0	1000	0		tRNA charging	THRTRS	R03663			1	1	1
	THRTRSm	threonyl-tRNA synthetase, mitochondrial	atp[m] + thr_L[m] + trnathr[m] => ppi[m] + amp[m] + thrtrna[m]	6.1.1.3	PAS_chr2-1_0673	0	1000	0		tRNA charging	THRTRSm	R03663			1	1	1
	TKT1	transketolase	r5p[c] + xu5p_D[c] <=> g3p[c] + s7p[c]	2.2.1.1	PAS_chr1-4_0150;PAS_chr3_0834;PAS_chr3_0832	-1000	1000	0		Pentose Phosphate Pathway	TKT1	R01641			1	1	1
	TKT2	transketolase	xu5p_D[c] + e4p[c] <=> f6p[c] + g3p[c]	2.2.1.1	PAS_chr1-4_0150;PAS_chr3_0834;PAS_chr3_0832	-1000	1000	0		Pentose Phosphate Pathway	TKT2	R01830			1	1	1
	TMDPK	thiamine diphosphokinase	atp[c] + thm[c] => h[c] + amp[c] + thmpp[c]	2.7.6.2	PAS_chr3_0052	0	1000	0		Thiamine Metabolism	TMDPK	R00619			1	1	1
	TMDS	thymidylate synthase	mlthf[c] + dump[c] => dhf[c] + dtmp[c]	2.1.1.45	PAS_chr3_0996	0	1000	0		Nucleotide Metabolism	TMDS	R02101			1	1	1
	TMPPP	thiamine-phosphate diphosphorylase	h[c] + 4mpetz[c] + 2mahmp[c] => ppi[c] + thmmp[c]	2.5.1.3	PAS_chr4_0065;PAS_chr3_0843	0	1000	0		Thiamine Metabolism	TMPPP	R03223			1	1	1
	TPI	triose-phosphate isomerase	dhap[c] <=> g3p[c]	5.3.1.1	PAS_chr3_0951	-1000	1000	0		Glycolysis/Gluconeogenesis	TPI	R01015			1	1	1
	TRDR	thioredoxin reductase (NADPH)	h[c] + nadph[c] + trdox[c] => nadp[c] + trdrd[c]	1.8.1.9	PAS_chr2-2_0480;PAS_chr4_0284	0	1000	0		Nucleotide Metabolism	TRDR	R02016			1	1	1
	TRE6PP	trehalose-phosphatase	h2o[c] + tre6p[c] => pi[c] + tre[c]	3.1.3.12	PAS_c131_0017:PAS_chr1-3_0054:PAS_chr2-1_0739	0	1000	0		Carbohydrate Metabolism	TRE6PP	R02778			1	1	1
	TRE6PS	alpha,alpha-trehalose-phosphate synthase (UDP-forming)	udpg[c] + g6p[c] => h[c] + udp[c] + tre6p[c]	2.4.1.15	PAS_c131_0017:PAS_chr1-3_0054:PAS_chr2-1_0739	0	1000	0		Carbohydrate Metabolism	TRE6PS	R02737			1	1	1
	TREH	alpha,alpha-trehalase	h2o[c] + tre[c] => 2 glc_D[c]	3.2.1.28	PAS_chr4_0816	0	1000	0		Carbohydrate Metabolism	TREH	R00010			1	1	1
	TREt2v	trehalose vacuolar transport via proton symport	h[c] + tre[c] <=> tre[v] + h[v]			-1000	1000	0		Transport, Vacuolar	TREt2v				1	1	1
	TRIGS_PP	triglycerol synthesis	faRcoa[c] + 12dgr_SC[c] => coa[c] + triglyc_SC[c]	2.3.1.26	PAS_chr2-1_0694;PAS_chr3_0218;PAS_chr3_0467	0	1000	0		Glycerolipid Metabolism	TRIGS_PP	R02251			1	1	1
	TRPO2	L-Tryptophan:oxygen 2,3-oxidoreductase (decyclizing)	o2[c] + trp_L[c] => Lfmkynr[c]	1.13.11.11 1.13.11.52	PAS_chr1-4_0083	0	1000	0		Tyrosine, Tryptophan, and Phenylalanine Metabolism	TRPO2	R00678			1	1	1
	TRPS1	tryptophan synthase (indoleglycerol phosphate)	ser_L[c] + 3ig3p[c] => h2o[c] + trp_L[c] + g3p[c]	4.2.1.20	PAS_chr3_0634;PAS_chr2-1_0679	0	1000	0		Tyrosine, Tryptophan, and Phenylalanine Metabolism	TRPS1	R02722			1	1	1
	TRPTRS	Tryptophanyl-tRNA synthetase	atp[c] + trp_L[c] + trnatrp[c] => ppi[c] + amp[c] + trptrna[c]	6.1.1.2	PAS_chr3_0165	0	1000	0		tRNA charging	TRPTRS	R03664			1	1	1
	TRPTRSm	Tryptophanyl-tRNA synthetase, mitochondrial	atp[m] + trp_L[m] + trnatrp[m] => ppi[m] + amp[m] + trptrna[m]	6.1.1.2	PAS_chr2-2_0245	0	1000	0		tRNA charging	TRPTRSm	R03664			1	1	1
	TYRTAi	tyrosine transaminase, irreversible	glu_L[c] + 34hpp[c] => akg[c] + tyr_L[c]	2.6.1.1	PAS_chr1-4_0608;PAS_chr4_0147;PAS_chr4_0974	0	1000	0		Tyrosine, Tryptophan, and Phenylalanine Metabolism	TYRTAi	R00734			1	1	1
	TYRTRS	tyrosyl-tRNA synthetase	atp[c] + tyr_L[c] + trnatyr[c] => ppi[c] + amp[c] + tyrtrna[c]	6.1.1.1	PAS_chr4_0522	0	1000	0		tRNA charging	TYRTRS	R02918			1	1	1
	TYRTRSm	tyrosyl-tRNA synthetase, mitochondrial	atp[m] + tyr_L[m] + trnatyr[m] => ppi[m] + amp[m] + tyrtrna[m]	6.1.1.1	PAS_chr3_1110	0	1000	0		tRNA charging	TYRTRSm	R02918			1	1	1
	UDPACGLP	UDP-N-acetylglucosamine diphosphorylase	h[c] + utp[c] + acgam1p[c] <=> ppi[c] + uacgam[c]	2.7.7.23	PAS_chr3_0676	-1000	1000	0		Amino sugar and nucleotide sugar Metabolism	UDPACGLP	R00416			1	1	1
	UGLYCHr	Ureidoglycolate hydrolase	h2o[c] + 2 h[c] + urdglyc[c] <=> co2[c] + 2 nh4[c] + glx[c]	3.5.3.19	PAS_chr2-1_0292	-1000	1000	0		Histidine Metabolism	UGLYCHr	R00469			1	1	1
	UMPK	UMP kinase	atp[c] + ump[c] <=> adp[c] + udp[c]	2.7.4.4 2.7.4.14 2.7.4.22	PAS_chr2-1_0543	-1000	1000	0		Nucleotide Metabolism	UMPK	R00158			1	1	1
	UNK3	2-keto-4-methylthiobutyrate transamination	glu_L[c] + 2kmb[c] => akg[c] + met_L[c]	2.6.1.57	PAS_chr1-4_0608;PAS_chr4_0147	0	1000	0		Methionine Metabolism	UNK3	R07396			1	1	1
	UPP3MT	uroporphyrinogen methyltransferase	2 amet[c] + uppg3[c] => h[c] + 2 ahcys[c] + dscl[c]	2.1.1.107	PAS_chr1-3_0078	0	1000	0		Porphyrin and Chlorophyll Metabolism	UPP3MT	R03194			1	1	1
	UPP3S	uroporphyrinogen-III synthase	hmbil[c] => h2o[c] + uppg3[c]	4.2.1.75	PAS_chr2-1_0533	0	1000	0		Porphyrin and Chlorophyll Metabolism	UPP3S	R03165			1	1	1
	UPPDC1	uroporphyrinogen decarboxylase (uroporphyrinogen III)	4 h[c] + uppg3[c] => 4 co2[c] + cpppg3[c]	4.1.1.37	PAS_chr3_0954	0	1000	0		Porphyrin and Chlorophyll Metabolism	UPPDC1	R03197			1	1	1
	UPPRT	uracil phosphoribosyltransferase	prpp[c] + ura[c] => ppi[c] + ump[c]	2.4.2.9	PAS_chr1-1_0262	0	1000	0		Nucleotide Metabolism	UPPRT	R00966			1	1	1
	UREASE	urea carboxylase	atp[c] + hco3[c] + urea[c] <=> h[c] + pi[c] + allphn[c] + adp[c]	6.3.4.6	PAS_chr4_0173	-1000	1000	0		Nitrogen Metabolism	UREASE	R00774			1	1	1
	URIDK2r	uridylate kinase (dUMP)	atp[c] + dump[c] <=> adp[c] + dudp[c]	2.7.4.4 2.7.4.9	PAS_chr3_0262;PAS_chr2-1_0543	-1000	1000	0		Nucleotide Metabolism	URIDK2r	R02098			1	1	1
	URIK1	uridine kinase (ATP:Uridine)	atp[c] + uri[c] => h[c] + adp[c] + ump[c]	2.7.1.48	PAS_chr2-1_0770	0	1000	0		Nucleotide Metabolism	URIK1	R00964			1	1	1
	URIK2	uridine kinase (GTP:Uridine)	gtp[c] + uri[c] => h[c] + ump[c] + gdp[c]	2.7.1.48	PAS_chr2-1_0770	0	1000	0		Nucleotide Metabolism	URIK2	R00968			1	1	1
	VALTA	valine transaminase	akg[c] + val_L[c] <=> glu_L[c] + 3mob[c]	2.6.1.42	PAS_chr4_0248	-1000	1000	0		Valine, Leucine, and Isoleucine Metabolism	VALTA	R01214			1	1	1
	VALTRS	Valyl-tRNA synthetase	atp[c] + val_L[c] + trnaval[c] => ppi[c] + amp[c] + valtrna[c]	6.1.1.9	PAS_chr3_0754	0	1000	0		tRNA charging	VALTRS	R03665			1	1	1
	VALTRSm	valyl-tRNA synthetase, mitochondrial	atp[m] + val_L[m] + trnaval[m] => ppi[m] + amp[m] + valtrna[m]	6.1.1.9	PAS_chr3_0754	0	1000	0		tRNA charging	VALTRSm	R03665			1	1	1
	XYLK	xylulokinase	atp[c] + xylu_D[c] => h[c] + adp[c] + xu5p_D[c]	2.7.1.17	PAS_chr1-1_0280	0	1000	0		Sugar alcohol and other sugar Metabolism	XYLK	R01639			1	1	1
	CCP2m	Cytochrome c peroxidase, mitochondrial	2 h[m] + h2o2[m] + 2 focytC[m] => 2 h2o[m] + 2 ficytC[m]	1.11.1.5	PAS_chr2-2_0127;PAS_chr2-1_0115;PAS_chr4_0018	0	1000	0		Oxidative Phosphorylation	CCP2m	R00017			1	1	1
	CYOOm	cytochrome c oxidase, mitochondrial	8 h[m] + 4 focytC[m] + o2[m] => 2 h2o[m] + 4 ficytC[m] + 4 h[i]	1.9.3.1	PAS_chr3_0824:PAS_chr3_0615:PAS_chr2-1_0363:PAS_chr4_0422:PAS_chr2-2_0266:PAS_chr2-1_0115:PAS_chr2-1_0226:PAS_chr2-1_0344:PAS_chr2-2_0092:PAS_chr3_0428:PAS_chr3_0745:PAS_chr4_0449:PAS_chr4_0744:PAS_chr4_0018	0	1000	0		Oxidative Phosphorylation	CYOOm	R00081			1	1	1
	L_LACD2cm	L-Lactate dehydrogenase, cytosolic/mitochondrial	2 ficytC[m] + lac_L[c] => 2 h[c] + 2 focytC[m] + pyr[c]	1.1.2.3	PAS_chr4_0018;PAS_chr4_0272	0	1000	0		Pyruvate Metabolism	L_LACD2cm	R00196			1	1	1
	D_LACDcm	D-lactate dehydrogenase, cytosolic/mitochondrial	2 ficytC[m] + lac_D[c] => 2 h[c] + 2 focytC[m] + pyr[c]	1.1.2.3	PAS_chr4_0272;PAS_chr4_0018;PAS_chr4_0018;PAS_chr3_1021;PAS_chr3_0674	0	1000	0		Pyruvate Metabolism	D_LACDcm	R00197			1	1	1
	AGTi	Alanine glyoxylate aminotransferase (irreversible)	ala_L[c] + glx[c] => pyr[c] + gly[c]	2.6.1.44	PAS_chr4_0416	0	1000	0		Glycine and Serine Metabolism	AGTi	R00369			1	1	1
	MCITL2m	methylisocitrate lyase	micit[m] <=> pyr[m] + succ[m]	4.1.3.30	PAS_chr1-4_0338	0	1000	0		Propanoate Metabolism	MCITL2m	R00409			1	1	1
	AOD	Alcohol oxidase	o2[x] + meoh[x] => h2o2[x] + fald[x]	1.1.3.13	PAS_chr4_0821;PAS_chr4_0152	0	1000	0		Methanol Metabolism	AOD	R00608			1	1	1
	UTPH1	UTP diphosphohydrolase	2 h2o[c] + utp[c] => 2 h[c] + 2 pi[c] + ump[c]	3.6.1.19	PAS_chr1-1_0063;PAS_chr3_1255	0	1000	0		Nucleotide Metabolism	UTPH1	R00662			1	1	1
	ACCOACrm	Acetyl-Coa carboxylase, mitochondrial	atp[m] + accoa[m] + hco3[m] <=> h[m] + pi[m] + adp[m] + malcoa[m]	6.4.1.2	PAS_chr1-4_0249	-1000	1000	0		Fatty Acid Biosynthesis	ACCOACrm	R00742			1	1	1
	ALCD2irm	alcohol dehydrogenase, reverse rxn (acetaldehyde -> ethanol), mitochondrial	h[m] + nadh[m] + acald[m] => nad[m] + etoh[m]	1.1.1.1	PAS_chr2-1_0472	0	1000	0		Pyruvate Metabolism	ALCD2irm	R00754			1	1	1
	GAT1_PP	glycerol 3-phosphate acyltransferase (glycerol 3-phosphate), yeast-specific	glyc3p[c] + faRcoa[c] => coa[c] + 1ag3p_SC[c]	2.3.1.15	PAS_chr1-3_0081;PAS_chr3_0073	0	1000	0		Phospholipid Metabolism	GAT1_PP	R00851			1	1	1
	ALDD22x	aldehyde dehydrogenase (3-aminopropanal, NAD)	h2o[c] + nad[c] + aproa[c] => 2 h[c] + nadh[c] + ala_B[c]	1.2.1.3	PAS_chr2-1_0453	0	1000	0		Pantothenate and CoA Biosynthesis	ALDD22x	R00904			1	1	1
	MCITSm	2-methylcitrate synthase	h2o[m] + oaa[m] + ppcoa[m] => h[m] + coa[m] + 2mcit[m]	2.3.3.5	PAS_chr1-1_0475	0	1000	0		Propanoate Metabolism	MCITSm	R00931			1	1	1
	PLD_PP	phospholipase D, yeast-specific	h2o[c] + pc_SC[c] => h[c] + chol[c] + pa_SC[c]	3.1.4.4	PAS_chr3_0646	0	1000	0		Phospholipid Metabolism	PLD_PP	R01310			1	1	1
	LPCAT_PP	Lyso-phosphatidylcholine acyltransferase acyltransferase, yeast-specific	faRcoa[c] + 1agpc_SC[c] => coa[c] + pc_SC[c]	2.3.1.23	PAS_chr3_0271	0	1000	0		Phospholipid Metabolism	LPCAT_PP	R01318			1	1	1
	PMETM_PP	Phosphatidyl-N-methylethanolamine N-methyltransferase, yeast-specific	amet[c] + ptd2meeta_SC[c] => h[c] + ahcys[c] + pc_SC[c]	2.1.1.71	PAS_chr3_0859;PAS_chr1-4_0093	0	1000	0		Phospholipid Metabolism	PMETM_PP	R01320			1	1	1
	TAGL_PP	Triacylglycerol lipase, yeast-specific	h2o[c] + triglyc_SC[c] => h[c] + 12dgr_SC[c] + faR[c]	3.1.1.3	PAS_chr2-1_0694;PAS_chr3_0218;PAS_chr3_0467;PAS_chr2-1_0466;PAS_chr2-1_0279;PAS_chr2-1_0794	0	1000	0		Glycerolipid Metabolism	TAGL_PP	R01369			1	1	1
	PPYRDC	Phenylpyruvate decarboxylase	h[c] + phpyr[c] => co2[c] + pacald[c]	4.1.1.43	PAS_chr3_0188;PAS_chr3_0095;PAS_chr4_0314	0	1000	0		Tyrosine, Tryptophan, and Phenylalanine Metabolism	PPYRDC	R01377			1	1	1
	DAS	Dihydroxyacetone synthase	fald[x] + xu5p_D[x] => g3p[x] + dha[x]	2.2.1.3	PAS_chr3_0832;PAS_chr3_0834	0	1000	0		Methanol Metabolism	DAS	R01440			1	1	1
	EPISTAT_PP	Acyl-CoA:episterol acyltransferase, yeast-specific	faRcoa[c] + epist[c] => coa[c] + epistest_SC[c]	2.3.1.26	PAS_chr3_0467	0	1000	0		Sterol Metabolism	EPISTAT_PP	R01461			1	1	1
	ERGSTAT_PP	Acyl-CoA:ergosterol acyltransferase, yeast-specific	faRcoa[c] + ergst[c] => coa[c] + ergstest_SC[c]	2.3.1.26	PAS_chr3_0467	0	1000	0		Sterol Metabolism	ERGSTAT_PP	R01461			1	1	1
	FECOSTAT_PP	Acyl-CoA:fecosterol acyltransferase, yeast-specific	faRcoa[c] + fecost[c] => coa[c] + fecostest_SC[c]	2.3.1.26	PAS_chr3_0467	0	1000	0		Sterol Metabolism	FECOSTAT_PP	R01461			1	1	1
	LANOSTAT_PP	Acyl-CoA:lanosterol acyltransferase, yeast-specific	faRcoa[c] + lanost[c] => coa[c] + lanostest_SC[c]	2.3.1.26	PAS_chr3_0467	0	1000	0		Sterol Metabolism	LANOSTAT_PP	R01461			1	1	1
	ZYMSTAT_PP	Acyl-CoA:zymosterol acyltransferase, yeast-specific	faRcoa[c] + zymst[c] => coa[c] + zymstest_SC[c]	2.3.1.26	PAS_chr3_0467	0	1000	0		Sterol Metabolism	ZYMSTAT_PP	R01461			1	1	1
	ZYMSTESTH_PP	zymosterol ester hydrolase, yeast-specific	h2o[c] + zymstest_SC[c] => h[c] + faR[c] + zymst[c]	3.1.1.13	PAS_chr3_0252;PAS_chr2-1_0409	0	1000	0		Sterol Metabolism	ZYMSTESTH_PP	R01461			1	1	1
	DASYN_PP	CDP-Diacylglycerol synthetase, yeast-specific	h[c] + ctp[c] + pa_SC[c] <=> ppi[c] + cdpdag_SC[c]	2.7.7.41	PAS_chr2-2_0044	-1000	1000	0		Phospholipid Metabolism	DASYN_PP	R01799			1	1	1
	PSERS_PP	phosphatidylserine synthase, yeast-specific	ser_L[c] + cdpdag_SC[c] <=> h[c] + cmp[c] + ps_SC[c]	2.7.8.8	PAS_chr1-1_0420	0	1000	0		Phospholipid Metabolism	PSERS_PP	R01800			1	1	1
	PSERDg_PP	phosphatidylserine decarboxylase, yeast-specific, Golgi	h[g] + ps_SC[g] => co2[g] + pe_SC[g]	4.1.1.65	PAS_chr3_1127	0	1000	0		Phospholipid Metabolism	PSERDg_PP	R02055			1	1	1
	PSERDm_PP	phosphatidylserine decarboxylase, yeast-specific, mitochondrial	h[m] + ps_SC[m] => co2[m] + pe_SC[m]	4.1.1.65	PAS_chr1-4_0019	0	1000	0		Phospholipid Metabolism	PSERDm_PP	R02055			1	1	1
	ERGSTGLCT	UDP-glucose:ergosterol glucosyltransferase	udpg[c] + ergst[c] => h[c] + udp[c] + ergst3glc[c]	2.4.1.173	PAS_chr4_0167	0	1000	0		Sterol Metabolism	ERGSTGLCT	R02113			1	1	1
	EPISTESTH_PP	episterol ester hydrolase, yeast-specific	h2o[c] + epistest_SC[c] => h[c] + faR[c] + epist[c]	3.1.1.13	PAS_chr3_0252;PAS_chr2-1_0409	0	1000	0		Sterol Metabolism	EPISTESTH_PP	R02115			1	1	1
	ERGSTESTH_PP	ergosterol ester hydrolase, yeast-specific	h2o[c] + ergstest_SC[c] => h[c] + faR[c] + ergst[c]	3.1.1.13	PAS_chr3_0252;PAS_chr2-1_0409	0	1000	0		Sterol Metabolism	ERGSTESTH_PP	R02115			1	1	1
	FECOSTESTH_PP	fecosterol ester hydrolase, yeast-specific	h2o[c] + fecostest_SC[c] => h[c] + faR[c] + fecost[c]	3.1.1.13	PAS_chr3_0252;PAS_chr2-1_0409	0	1000	0		Sterol Metabolism	FECOSTESTH_PP	R02115			1	1	1
	LANOSTESTH_PP	lanosterol ester hydrolase, yeast-specific	h2o[c] + lanostest_SC[c] => h[c] + faR[c] + lanost[c]	3.1.1.13	PAS_chr3_0252;PAS_chr2-1_0409	0	1000	0		Sterol Metabolism	LANOSTESTH_PP	R02115			1	1	1
	2HMHMBQMTm	2-hexaprenyl-3-methyl-5-hydroxy-6-methoxy-1,4-benzoquinone methyltransferase, mitochondrial	amet[m] + dmq6[m] => q6h2[m] + ahcys[m]	2.1.1.114	PAS_chr3_0169	0	1000	0		Quinone Biosynthesis	2HMHMBQMTm	R02175			1	1	1
	LALDO3	L-Lactaldehyde:NADP+ 1-oxidoreductase	h[c] + nadph[c] + mthgxl[c] => nadp[c] + lald_L[c]	1.1.1.21	PAS_chr3_0744;PAS_chr4_0336	0	1000	0		Pyruvate Metabolism	LALDO3	R02531			1	1	1
	ADHAPR_PP	acyldihydroxyacetonephosphate reductase, yeast-specific	h[c] + nadph[c] + 1agly3p_SC[c] => nadp[c] + 1ag3p_SC[c]	1.1.1.101	PAS_chr2-2_0063	0	1000	0		Phospholipid Metabolism	ADHAPR_PP	R02756			1	1	1
	CYSTGS	Cystathionine gamma-synthase	cys_L[c] + achms[c] => h[c] + ac[c] + cyst_L[c]	2.5.1.48	PAS_chr2-1_0752	0	1000	0		Methionine Metabolism	CYSTGS	R03217			1	1	1
	PIN4K_PP	phosphatidylinositol 4-kinase, yeast-specific	atp[c] + ptd1ino_SC[c] => h[c] + adp[c] + pi4p[c]	2.7.1.67	PAS_chr1-4_0380;PAS_chr1-3_0100	0	1000	0		Phospholipid Metabolism	PIN4K_PP	R03361			1	1	1
	MFAPS_PP	methylene-fatty-acyl-phospholipid synthase, yeast-specific	amet[c] + ptdmeeta_SC[c] => h[c] + ahcys[c] + ptd2meeta_SC[c]	2.1.1.71	PAS_chr3_0859;PAS_chr1-4_0093	0	1000	0		Phospholipid Metabolism	MFAPS_PP	R03424			1	1	1
	PI4P5K_PP	phosphatidylinositol-4-phosphate 5-kinase, yeast-specfic	atp[c] + pi4p[c] => h[c] + adp[c] + ptd145bp_SC[c]	2.7.1.68	PAS_chr1-1_0457	0	1000	0		Phospholipid Metabolism	PI4P5K_PP	R03469			1	1	1
	3MOPDC	3-Methyl-2-oxopentanoate decarboxylase	h[c] + 3mop[c] => co2[c] + 2mbald[c]	4.1.1.72	PAS_chr1-1_0360	0	1000	0		Valine, Leucine, and Isoleucine Metabolism	3MOPDC	R03894			1	1	1
	SHCHD	sirohydrochlorin dehydrogenase	nad[c] + dscl[c] => h[c] + nadh[c] + scl[c]	1.3.1.76	PAS_chr1-4_0222	0	1000	0		Porphyrin and Chlorophyll Metabolism	SHCHD	R03947			1	1	1
	3DH5HPBMTm	S-adenosyl-L-methionine:3-hexaprenyl-4,5-dihydroxylate O-methyltransferase, mitochondrial	amet[m] + 3dh5hpb[m] => h[m] + ahcys[m] + 3hph5mb[m]	2.1.1.114	PAS_chr3_0169	0	1000	0		Quinone Biosynthesis	3DH5HPBMTm	R04711			1	1	1
	2HP6MPMOm	2-Hexaprenyl-6-methoxyphenol monooxygenase, mitochondrial	o2[m] + 2hp6mp[m] => h2o[m] + 2hp6mbq[m]			0	1000	0		Quinone Biosynthesis	2HP6MPMOm	R04982			1	1	1
	2HPMBQMTm	2-hexaprenyl-6-methoxy-1,4-benzoquinone methyltransferase, mitochondrial	amet[m] + 2hp6mbq[m] => h[m] + ahcys[m] + 2hpmmbq[m]	2.1.1.201	PAS_chr2-1_0615;PAS_chr2-1_0763;PAS_chr1-1_0169	0	1000	0		Quinone Biosynthesis	2HPMBQMTm	R04983			1	1	1
	2HPMMBQMOm	2-hexaprenyl-3-methyl-6-methoxy-1,4-benzoquinone monooxygenase, mitochondrial	h[m] + o2[m] + 2 nadph[m] + 2hpmmbq[m] => h2o[m] + 2 nadp[m] + dmq6[m]	1.14.13.-	PAS_chr1-1_0169;PAS_chr2-2_0303	0	1000	0		Quinone Biosynthesis	2HPMMBQMOm	R04984			1	1	1
	HBZOPT6m	Hydroxybenzoate octaprenyltransferase, mitochondrial	4hbz[m] + hexdp[m] => ppi[m] + 3ophb_5[m]	2.5.1.-	PAS_chr3_0291	0	1000	0		Quinone Biosynthesis	HBZOPT6m	R05616			1	1	1
	3OPHB5Hm	3-Hexaprenyl-4,5-dihydroxybenzoate hydroxylase, mitochondrial	0.5 o2[m] + 3ophb_5[m] => 3dh5hpb[m]		PAS_chr2-2_0303	0	1000	0		Quinone Biosynthesis	3OPHB5Hm	R06865			1	1	1
	3HPH5MBDCm	3-Hexaprenyl-4-hydroxy-5-methoxybenzoate decarboxylase, mitochondrial	3hph5mb[m] => co2[m] + 2hp6mp[m]			0	1000	0		Quinone Biosynthesis	3HPH5MBDCm	R06866			1	1	1
	POLYAO3	poylamine oxidase	h2o[c] + o2[c] + sprm[c] => h2o2[c] + aproa[c] + spmd[c]	1.5.3.16	PAS_chr3_0922	0	1000	0		Pantothenate and CoA Biosynthesis	POLYAO3	R09076			1	1	1
	ACtr	acetate transporter	ac[e] <=> ac[c]		PAS_chr1-1_0418	-1000	1000	0		Transport, Extracellular	ACtr				1	1	1
	PYRt	Pyruvate exchange, diffusion	pyr[c] <=> pyr[e]		PAS_chr3_0440	0	1000	0		Transport, Extracellular	PYRt				1	1	1
	ASPGLU2m	Aspartate-glutamate transporter	glu_L[c] + asp_L[m] => glu_L[m] + asp_L[c]		PAS_chr3_0434;PAS_chr4_0592	0	1000	0		Transport, Mitochondrial	ASPGLU2m				1	1	1
	GTPt2m	GTP/GDP translocase, mitochondrial (electroneutral)	h[c] + gtp[c] + gdp[m] <=> h[m] + gdp[c] + gtp[m]		PAS_chr3_0255	0	1000	0		Transport, Mitochondrial	GTPt2m				1	1	1
	2OBUTtm	2obut transporter (mitochondrial)	2obut[c] <=> 2obut[m]			-1000	1000	0		Transport, Mitochondrial	2OBUTtm				1	1	1
	ALAtmi	Alanine transport from mitochondia to cytoplasm	ala_L[m] <=> ala_L[c]		PAS_chr3_0434	0	1000	0		Transport, Mitochondrial	ALAtmi				1	1	1
	2PHETOHtm	2-phenylethanol reversible transport, mitochondrial	2phetoh[m] <=> 2phetoh[c]			-1000	1000	0		Transport, Mitochondrial	2PHETOHtm				1	1	1
	PStm_PP	phosphatidylserine mitochondrial transport, yeast-specific	ps_SC[c] <=> ps_SC[m]			-1000	1000	0		Transport, Mitochondrial	PStm_PP				1	1	1
	COAtim	CoA transporter (mitochondrial), irreversible	coa[c] => coa[m]		PAS_chr1-3_0250	0	1000	0		Transport, Mitochondrial	COAtim				1	1	1
	PEtm_PP	phosphatidylethanolamine mitochondrial transport, yeast-specific	pe_SC[c] <=> pe_SC[m]			-1000	1000	0		Transport, Mitochondrial	PEtm_PP				1	1	1
	UTPtm	UTP/UMP antiport	2 h[c] + utp[c] + ump[m] <=> 2 h[m] + ump[c] + utp[m]		PAS_chr1-4_0423	0	1000	0		Transport, Mitochondrial	UTPtm				1	1	1
	ILEtmi	Isoleucine transport from mitochondria to cytosol	ile_L[m] <=> ile_L[c]		PAS_chr3_0434	0	1000	0		Transport, Mitochondrial	ILEtmi				1	1	1
	DHAtx	Dihydroxyacetone peroxisomal transport	dha[x] <=> dha[c]			-1000	1000	0		Transport, Peroxisomal	DHAtx				1	1	1
	G3Ptx	Glyceraldehyde 3-phosphate peroxisomal transport	g3p[x] <=> g3p[c]			-1000	1000	0		Transport, Peroxisomal	G3Ptx				1	1	1
	FALDtx	formaldehyde peroxisomal transport	fald[x] <=> fald[c]			-1000	1000	0		Transport, Peroxisomal	FALDtx				1	1	1
	XU5Ptx	xylulose-5-phosphate transport	xu5p_D[c] <=> xu5p_D[x]			-1000	1000	0		Transport, Peroxisomal	XU5Ptx				1	1	1
	HISt6	L-histidine transport in via proton antiport (vacuolar)	his_L[c] + h[v] => h[c] + his_L[v]		PAS_chr3_0519;PAS_chr1-3_0206;PAS_chr3_1201	0	1000	0		Transport, Vacuolar	HISt6				1	1	1
	ILEt7	L-isoleucine transport out via proton symport, vacuolar	h[v] + ile_L[v] => h[c] + ile_L[c]		PAS_chr3_0295;PAS_chr2-2_0343;PAS_chr3_0226	0	1000	0		Transport, Vacuolar	ILEt7				1	1	1
	LCYSTintv	L-cystine transport via proton symport (vacuolar)	h[v] + Lcystin[v] => h[c] + Lcystin[c]		PAS_chr3_0821;PAS_chr3_0226	0	1000	0		Transport, Vacuolar	LCYSTintv				1	1	1
	LEUt7	L-leucine transport out via proton symport, vacuolar	h[v] + leu_L[v] => h[c] + leu_L[c]		PAS_chr3_0295;PAS_chr2-2_0343	0	1000	0		Transport, Vacuolar	LEUt7				1	1	1
	LYSt6	L-lysine transport in via proton antiport (vacuolar)	lys_L[c] + h[v] => h[c] + lys_L[v]		PAS_chr3_0519;PAS_chr1-3_0206;PAS_chr3_1201	0	1000	0		Transport, Vacuolar	LYSt6				1	1	1
	TYRt6	L-tyrosine transport in via proton antiport (vacuolar)	tyr_L[c] + h[v] => h[c] + tyr_L[v]		PAS_chr3_0519;PAS_chr3_0226;PAS_chr3_1201	0	1000	0		Transport, Vacuolar	TYRt6				1	1	1
	TYRt7	L-tyrosine transport out via proton symport, vacuolar	h[v] + tyr_L[v] => h[c] + tyr_L[c]		PAS_chr3_0295;PAS_chr2-2_0343	0	1000	0		Transport, Vacuolar	TYRt7				1	1	1
	GLCNtv	Glycogen vacuolar 'transport' via autophagy	glycogen[c] <=> glycogen[v]			0	1000	0		Transport, Vacuolar	GLCNtv				1	1	1
	ARGt6	L-arginine transport in via proton antiport (vacuolar)	arg_L[c] + h[v] => h[c] + arg_L[v]		PAS_chr3_0519	0	1000	0		Transport, Vacuolar	ARGt6				1	1	1
	ASNt7	L-asparagine transport out via proton symport, vacuolar	h[v] + asn_L[v] => h[c] + asn_L[c]		PAS_chr3_0295;PAS_chr2-2_0343;PAS_chr3_0226	0	1000	0		Transport, Vacuolar	ASNt7				1	1	1
	ASPt7	L-aspartate transport out via proton symport, vacuolar	h[v] + asp_L[v] => h[c] + asp_L[c]		PAS_chr2-2_0160	0	1000	0		Transport, Vacuolar	ASPt7				1	1	1
	GLNt7	L-glutamine transport out via proton symport, vacuolar	h[v] + gln_L[v] => h[c] + gln_L[c]		PAS_chr3_0295;PAS_chr2-2_0343;PAS_chr3_0226;PAS_chr2-2_0160	0	1000	0		Transport, Vacuolar	GLNt7				1	1	1
	GTHRDabcv	Reduced glutathione via ABC system (vacuolar)	h2o[v] + gthrd[c] + atp[v] => pi[v] + h[v] + adp[v] + gthrd[v]		PAS_chr1-4_0619	0	1000	0		Transport, Vacuolar	GTHRDabcv				1	1	1
	PIt5m	phosphate transport via hydroxide ion symport, mitochondrial	pi[c] + oh1[m] <=> pi[m] + oh1[c]		PAS_chr4_0488	-1000	1000	0		Transport, Mitochondrial	PIt5m				1	1	0
	Ht	H+ diffusion	h[e] <=> h[c]			-1000	0	0		Transport, Extracellular	Ht				0	0	0
	Ex_h2o	H2O exchange	h2o[e] <=>			-1000	1000	0		Exchange reaction	Ex_h2o
	Ex_tre	Trehalose exchange	tre[e] <=>			0	0	0		Exchange reaction	Ex_tre
	Ex_glc_D	D-Glucose exchange	glc_D[e] <=>			-1000	0	0		Exchange reaction	Ex_glc_D
	Ex_asn_L	L-Asparagine exchange	asn_L[e] <=>			0	0	0		Exchange reaction	Ex_asn_L
	Ex_nh4	Ammonium exchange	nh4[e] <=>			-1000	0	0		Exchange reaction	Ex_nh4
	Ex_asp_L	L-Aspartate exchange	asp_L[e] <=>			0	0	0		Exchange reaction	Ex_asp_L
	Ex_fmn	FMN exchange	fmn[e] <=>			0	0	0		Exchange reaction	Ex_fmn
	Ex_pi	Phosphate exchange	pi[e] <=>			-1000	0	0		Exchange reaction	Ex_pi
	Ex_ribflv	Riboflavin exchange	ribflv[e] <=>			0	0	0		Exchange reaction	Ex_ribflv
	Ex_thmpp	Thiamine diphosphate exchange	thmpp[e] <=>			0	0	0		Exchange reaction	Ex_thmpp
	Ex_h	H+ exchange	h[e] <=>			-1000	1000	0		Exchange reaction	Ex_h
	Ex_thm	Thiamine exchange	thm[e] <=>			0	0	0		Exchange reaction	Ex_thm
	Ex_pc_SC	Phosphatidylcholine, yeast-specific exchange	pc_SC[e] <=>			0	0	0		Exchange reaction	Ex_pc_SC
	Ex_faR	Average fatty acid exchange	faR[e] <=>			0	0	0		Exchange reaction	Ex_faR
	Ex_1agpc_SC	1-Acyl-sn-glycerol-3-phosphocholine, yeast-specific exchange	1agpc_SC[e] <=>			0	0	0		Exchange reaction	Ex_1agpc_SC
	Ex_epistest_SC	episterol ester, yeast-specific exchange	epistest_SC[e] <=>			0	0	0		Exchange reaction	Ex_epistest_SC
	Ex_epist	episterol exchange	epist[e] <=>			0	0	0		Exchange reaction	Ex_epist
	Ex_ergstest_SC	ergosterol ester, yeast-specific exchange	ergstest_SC[e] <=>			0	0	0		Exchange reaction	Ex_ergstest_SC
	Ex_ergst	Ergosterol exchange	ergst[e] <=>			0	0	0		Exchange reaction	Ex_ergst
	Ex_fecostest_SC	fecosterol ester, yeast-specific exchange	fecostest_SC[e] <=>			0	0	0		Exchange reaction	Ex_fecostest_SC
	Ex_fecost	fecosterol exchange	fecost[e] <=>			0	0	0		Exchange reaction	Ex_fecost
	Ex_lanostest_SC	lanosterol ester, yeast-specific exchange	lanostest_SC[e] <=>			0	0	0		Exchange reaction	Ex_lanostest_SC
	Ex_lanost	Lanosterol exchange	lanost[e] <=>			0	0	0		Exchange reaction	Ex_lanost
	Ex_zymstest_SC	zymosterol ester, yeast-specific exchange	zymstest_SC[e] <=>			0	0	0		Exchange reaction	Ex_zymstest_SC
	Ex_zymst	zymosterol exchange	zymst[e] <=>			0	0	0		Exchange reaction	Ex_zymst
	Ex_thmmp	Thiamin monophosphate exchange	thmmp[e] <=>			0	0	0		Exchange reaction	Ex_thmmp
	Ex_chitin	Chitin (monomer) exchange	chitin[e] <=>			0	0	0		Exchange reaction	Ex_chitin
	Ex_chitos	Chitosan exchange	chitos[e] <=>			0	0	0		Exchange reaction	Ex_chitos
	Ex_ac	Acetate exchange	ac[e] <=>			0	0	0		Exchange reaction	Ex_ac
	Ex_g3pc	sn-glycero-3-Phosphocholine exchange	g3pc[e] <=>			0	0	0		Exchange reaction	Ex_g3pc
	Ex_13BDglcn	1,3-beta-D-Glucan exchange	13BDglcn[e] <=>			0	0	0		Exchange reaction	Ex_13BDglcn
	Ex_ptd1ino_SC	phosphatidyl-1D-myo-inositol, yeast-specific exchange	ptd1ino_SC[e] <=>			0	0	0		Exchange reaction	Ex_ptd1ino_SC
	Ex_g3pi	sn-Glycero-3-phospho-1-inositol exchange	g3pi[e] <=>			0	0	0		Exchange reaction	Ex_g3pi
	Ex_alltn	Allantoin exchange	alltn[e] <=>			0	0	0		Exchange reaction	Ex_alltn
	Ex_o2	Oxygen exchange	o2[e] <=>			-1000	0	0		Exchange reaction	Ex_o2
	Ex_so4	Sulfate exchange	so4[e] <=>			-1000	0	0		Exchange reaction	Ex_so4
	Ex_no3	Nitrate exchange	no3[e] <=>			0	0	0		Exchange reaction	Ex_no3
	Ex_s	Sulfur exchange	s[e] <=>			0	0	0		Exchange reaction	Ex_s
	Ex_ocdcea	octadecenoate exchange	ocdcea[e] <=>			0	0	0		Exchange reaction	Ex_ocdcea
	Ex_glyc	Glycerol exchange	glyc[e] <=>			0	0	0		Exchange reaction	Ex_glyc
	Ex_sbt_D	D-Sorbitol exchange	sbt_D[e] <=>			0	0	0		Exchange reaction	Ex_sbt_D
	Ex_mnl	D-Mannitol exchange	mnl[e] <=>			0	0	0		Exchange reaction	Ex_mnl
	Ex_fe2	Fe2+ exchange	fe2[e] <=>			-1000	0	0		Exchange reaction	Ex_fe2
	Ex_co2	CO2 exchange	co2[e] =>			0	1000	0		Exchange reaction	Ex_co2
	Ex_lac_D	D-Lactate exchange	lac_D[e] <=>			0	0	0		Exchange reaction	Ex_lac_D
	Ex_etoh	Ethanol exchange	etoh[e] <=>			0	1000	0		Exchange reaction	Ex_etoh
	Ex_meoh	Methanol exchange	meoh[e] <=>			0	0	0		Exchange reaction	Ex_meoh
	Ex_for	Formate exchange	for[e] <=>			0	0	0		Exchange reaction	Ex_for
	Ex_pyr	Pyruvate exchange	pyr[e] <=>			0	0	0		Exchange reaction	Ex_pyr
	Ex_2hb	2-Hydroxybutyrate exchange	2hb[e] <=>			0	0	0		Exchange reaction	Ex_2hb
	Ex_2mbac	2-methylbutyl acetate exchange	2mbac[e] <=>			0	0	0		Exchange reaction	Ex_2mbac
	Ex_2mbald	2-Methylbutanal exchange	2mbald[e] <=>			0	0	0		Exchange reaction	Ex_2mbald
	Ex_2mbtoh	2-methyl-1-butanol exchange	2mbtoh[e] <=>			0	0	0		Exchange reaction	Ex_2mbtoh
	Ex_2mppal	2-methylpropanal exchange	2mppal[e] <=>			0	0	0		Exchange reaction	Ex_2mppal
	Ex_2phetoh	2-Phenylethanol exchange	2phetoh[e] <=>			0	0	0		Exchange reaction	Ex_2phetoh
	Ex_3c3hmp	3-Carboxy-3-hydroxy-4-methylpentanoate exchange	3c3hmp[e] <=>			0	0	0		Exchange reaction	Ex_3c3hmp
	Ex_3mbald	3-Methylbutanal exchange	3mbald[e] <=>			0	0	0		Exchange reaction	Ex_3mbald
	Ex_3mop	(S)-3-Methyl-2-oxopentanoate exchange	3mop[e] <=>			0	0	0		Exchange reaction	Ex_3mop
	Ex_4abz	4-Aminobenzoate exchange	4abz[e] <=>			0	0	0		Exchange reaction	Ex_4abz
	Ex_5aop	5-Aminolevulinate exchange	5aop[e] <=>			0	0	0		Exchange reaction	Ex_5aop
	Ex_8aonn	8-Amino-7-oxononanoate exchange	8aonn[e] <=>			0	0	0		Exchange reaction	Ex_8aonn
[truncated: 211 more rows]

## Sheet: METS
#	ID	NAME	UNCONSTRAINED	MIRIAM	COMPOSITION	InChI	COMPARTMENT	REPLACEMENT ID	Charge	KEGG ID	ChEBI ID	Charge
	oligoP[v]	oligophosphate (5-P)		chebi:16529; KEGG:C02174	HO16P5		v	oligoP_v		C02174	chebi:16529
	polyP[v]	polyphosphate (100-P)		chebi:16838; KEGG:C00404	HO300P100		v	polyP_v		C00404	chebi:16838
	h2o[v]	H2O		chebi:15377; KEGG:C00001	H2O		v	h2o_v		C00001	chebi:15377	0
	h2o[c]	H2O		chebi:15377; KEGG:C00001	H2O		c	h2o_c		C00001	chebi:15377	0
	ppi[c]	Diphosphate		chebi:33019; KEGG:C00013	HO7P2		c	ppi_c		C00013	chebi:33019	-3
	h[c]	H+		chebi:15378; KEGG:C00080	H		c	h_c		C00080	chebi:15378	1
	pi[c]	Phosphate		chebi:43474; KEGG:C00009	HO4P		c	pi_c		C00009	chebi:43474	-2
	h2o[m]	H2O		chebi:15377; KEGG:C00001	H2O		m	h2o_m		C00001	chebi:15377	0
	ppi[m]	Diphosphate		chebi:33019; KEGG:C00013	HO7P2		m	ppi_m		C00013	chebi:33019	-3
	h[m]	H+		chebi:15378; KEGG:C00080	H		m	h_m		C00080	chebi:15378	1
	pi[m]	Phosphate		chebi:43474; KEGG:C00009	HO4P		m	pi_m		C00009	chebi:43474	-2
	allphn[c]	Allophanate		chebi:15832; KEGG:C01010	C2H3N2O3		c	allphn_c		C01010	chebi:15832	-1
	co2[c]	CO2		chebi:16526; KEGG:C00011	CO2		c	co2_c		C00011	chebi:16526	0
	nh4[c]	Ammonium		chebi:28938; KEGG:C01342	H4N		c	nh4_c		C01342	chebi:28938	1
	h2o2[x]	H2O2		chebi:16240; KEGG:C00027	H2O2		x	h2o2_x		C00027	chebi:16240	0
	o2[x]	Oxygen		chebi:15379; KEGG:C00007	O2		x	o2_x		C00007	chebi:15379	0
	h2o[x]	H2O		chebi:15377; KEGG:C00001	H2O		x	h2o_x		C00001	chebi:15377	0
	tre[c]	Trehalose		chebi:16551; KEGG:C01083	C12H22O11		c	tre_c		C01083	chebi:16551	0
	glc_D[c]	D-Glucose		chebi:4167; KEGG:C00031	C6H12O6		c	glc_D_c		C00031	chebi:4167	0
	h2o[e]	H2O		chebi:15377; KEGG:C00001	H2O		e	h2o_e		C00001	chebi:15377	0
	tre[e]	Trehalose		chebi:16551; KEGG:C01083	C12H22O11		e	tre_e		C01083	chebi:16551	0
	glc_D[e]	D-Glucose		chebi:4167; KEGG:C00031	C6H12O6		e	glc_D_e		C00031	chebi:4167	0
	tre[v]	Trehalose		chebi:16551; KEGG:C01083	C12H22O11		v	tre_v		C01083	chebi:16551	0
	glc_D[v]	D-Glucose		chebi:4167; KEGG:C00031	C6H12O6		v	glc_D_v		C00031	chebi:4167	0
	thmpp[m]	Thiamine diphosphate		chebi:58937; KEGG:C00068	C12H16N4O7P2S		m	thmpp_m		C00068	chebi:58937	-2
	pyr[m]	Pyruvate		chebi:15361; KEGG:C00022	C3H3O3		m	pyr_m		C00022	chebi:15361	-1
	co2[m]	CO2		chebi:16526; KEGG:C00011	CO2		m	co2_m		C00011	chebi:16526	0
	2_Hydroxyethyl_ThPP[m]	2-(alpha-Hydroxyethyl)thiamine diphosphate		chebi:58939; KEGG:C05125	C14H20N4O8P2S		m	2_Hydroxyethyl_ThPP_m		C05125	chebi:58939	-2
	h2o2[m]	H2O2		chebi:16240; KEGG:C00027	H2O2		m	h2o2_m		C00027	chebi:16240	0
	focytC[m]	Ferrocytochrome C		chebi:16928; KEGG:C00126	C42H44FeN8O8S2R4		m	focytC_m		C00126	chebi:16928
	ficytC[m]	Ferricytochrome c		chebi:15991; KEGG:C00125	C42H44FeN8O8S2R4		m	ficytC_m		C00125	chebi:15991
	akg[c]	2-Oxoglutarate		chebi:16810; KEGG:C00026	C5H4O5		c	akg_c		C00026	chebi:16810	-2
	gln_L[c]	L-Glutamine		chebi:58359; KEGG:C00064	C5H10N2O3		c	gln_L_c		C00064	chebi:58359	0
	fdxrd[c]	Reduced ferredoxin		chebi:17513; KEGG:C00138	Fe2R4S6		c	fdxrd_c		C00138	chebi:17513	4
	glu_L[c]	L-Glutamate		chebi:29985; KEGG:C00025	C5H8NO4		c	glu_L_c		C00025	chebi:29985	-1
	fdxox[c]	Oxidized ferredoxin		chebi:13193; KEGG:C00139	Fe2R4S6		c	fdxox_c		C00139	chebi:13193
	glc_D_B[c]	beta-D-Glucose		chebi:15903; KEGG:C00221	C6H12O6		c	glc_D_B_c		C00221	chebi:15903	0
	malt[c]	Maltose		chebi:17306; KEGG:C00208	C12H22O11		c	malt_c		C00208	chebi:17306	0
	5aop[c]	5-Aminolevulinate		chebi:356416; KEGG:C00430	C5H9NO3		c	5aop_c		C00430	chebi:356416	0
	ppbng[c]	Porphobilinogen		chebi:58126; KEGG:C00931	C10H13N2O4		c	ppbng_c		C00931	chebi:58126	-1
	dmlz[c]	6,7-Dimethyl-8-(1-D-ribityl)lumazine		chebi:17601; KEGG:C04332	C13H18N4O6		c	dmlz_c		C04332	chebi:17601	0
	4r5au[c]	4-(1-D-Ribitylamino)-5-aminouracil		chebi:15934; KEGG:C04732	C9H16N4O6		c	4r5au_c		C04732	chebi:15934	0
	ribflv[c]	Riboflavin		chebi:17015; KEGG:C00255	C17H20N4O6		c	ribflv_c		C00255	chebi:17015	0
	o2[c]	Oxygen		chebi:15379; KEGG:C00007	O2		c	o2_c		C00007	chebi:15379	0
	fe2[c]	Fe2+		chebi:29033; KEGG:C14818	Fe		c	fe2_c		C14818	chebi:29033	2
	fe3[c]	Fe3+		chebi:29034; KEGG:C14819	Fe		c	fe3_c		C14819	chebi:29034	3
	o2[m]	Oxygen		chebi:15379; KEGG:C00007	O2		m	o2_m		C00007	chebi:15379	0
	hmbil[c]	Hydroxymethylbilane		chebi:57845; KEGG:C01024	C40H38N4O17		c	hmbil_c		C01024	chebi:57845	-8
	atp[c]	ATP		chebi:30616; KEGG:C00002	C10H12N5O13P3		c	atp_c		C00002	chebi:30616	-4
	adp[c]	ADP		chebi:456216; KEGG:C00008	C10H12N5O10P2		c	adp_c		C00008	chebi:456216	-3
	atp[r]	ATP		chebi:30616; KEGG:C00002	C10H12N5O13P3		r	atp_r		C00002	chebi:30616	-4
	h2o[r]	H2O		chebi:15377; KEGG:C00001	H2O		r	h2o_r		C00001	chebi:15377	0
	adp[r]	ADP		chebi:456216; KEGG:C00008	C10H12N5O10P2		r	adp_r		C00008	chebi:456216	-3
	pi[r]	Phosphate		chebi:43474; KEGG:C00009	HO4P		r	pi_r		C00009	chebi:43474	-2
	atp[g]	ATP		chebi:30616; KEGG:C00002	C10H12N5O13P3		g	atp_g		C00002	chebi:30616	-4
	h2o[g]	H2O		chebi:15377; KEGG:C00001	H2O		g	h2o_g		C00001	chebi:15377	0
	adp[g]	ADP		chebi:456216; KEGG:C00008	C10H12N5O10P2		g	adp_g		C00008	chebi:456216	-3
	pi[g]	Phosphate		chebi:43474; KEGG:C00009	HO4P		g	pi_g		C00009	chebi:43474	-2
	atp[m]	ATP		chebi:30616; KEGG:C00002	C10H12N5O13P3		m	atp_m		C00002	chebi:30616	-4
	adp[m]	ADP		chebi:456216; KEGG:C00008	C10H12N5O10P2		m	adp_m		C00008	chebi:456216	-3
	camp[c]	cAMP		chebi:58165; KEGG:C00575	C10H11N5O6P		c	camp_c		C00575	chebi:58165	-1
	nadh[c]	NADH		chebi:57945; KEGG:C00004	C21H27N7O14P2		c	nadh_c		C00004	chebi:57945	-2
	nad[c]	NAD+		chebi:57540; KEGG:C00003	C21H26N7O14P2		c	nad_c		C00003	chebi:57540	-1
	ficytb5[c]	Ferricytochrome b5		chebi:18097; KEGG:C00996			c	ficytb5_c		C00996	chebi:18097	0
	focytb5[c]	Ferrocytochrome b5		chebi:16518; KEGG:C00999			c	focytb5_c		C00999	chebi:16518
	ncam[c]	Nicotinamide		chebi:17154; KEGG:C00153	C6H6N2O		c	ncam_c		C00153	chebi:17154	0
	adprib[c]	ADP-ribose		chebi:57967; KEGG:C00301	C15H21N5O14P2		c	adprib_c		C00301	chebi:57967	-2
	nad[m]	NAD+		chebi:57540; KEGG:C00003	C21H26N7O14P2		m	nad_m		C00003	chebi:57540	-1
	ncam[m]	Nicotinamide		chebi:17154; KEGG:C00153	C6H6N2O		m	ncam_m		C00153	chebi:17154	0
	adprib[m]	ADP-ribose		chebi:57967; KEGG:C00301	C15H21N5O14P2		m	adprib_m		C00301	chebi:57967	-2
	amp[c]	AMP		chebi:456215; KEGG:C00020	C10H12N5O7P		c	amp_c		C00020	chebi:456215	-2
	nmn[c]	Nicotinamide D-ribonucleotide		chebi:14649; KEGG:C00455	C11H14N2O8P		c	nmn_c		C00455	chebi:14649	-1
	amp[m]	AMP		chebi:456215; KEGG:C00020	C10H12N5O7P		m	amp_m		C00020	chebi:456215	-2
	nmn[m]	Nicotinamide D-ribonucleotide		chebi:14649; KEGG:C00455	C11H14N2O8P		m	nmn_m		C00455	chebi:14649	-1
	nadp[c]	NADP		chebi:58349; KEGG:C00006	C21H25N7O17P3		c	nadp_c		C00006	chebi:58349	-3
	nadp[m]	NADP		chebi:58349; KEGG:C00006	C21H25N7O17P3		m	nadp_m		C00006	chebi:58349	-3
	nadh[m]	NADH		chebi:57945; KEGG:C00004	C21H27N7O14P2		m	nadh_m		C00004	chebi:57945	-2
	nadph[m]	NADPH		chebi:57783; KEGG:C00005	C21H26N7O17P3		m	nadph_m		C00005	chebi:57783	-4
	nadph[c]	NADPH		chebi:57783; KEGG:C00005	C21H26N7O17P3		c	nadph_c		C00005	chebi:57783	-4
	gthox[c]	Oxidized glutathione		chebi:58297; KEGG:C00127	C20H30N6O12S2		c	gthox_c		C00127	chebi:58297	-2
	gthrd[c]	Reduced glutathione		chebi:57925; KEGG:C00051	C10H16N3O6S		c	gthrd_c		C00051	chebi:57925	-1
	gthox[m]	Oxidized glutathione		chebi:58297; KEGG:C00127	C20H30N6O12S2		m	gthox_m		C00127	chebi:58297	-2
	gthrd[m]	Reduced glutathione		chebi:57925; KEGG:C00051	C10H16N3O6S		m	gthrd_m		C00051	chebi:57925	-1
	ap4a[c]	P1,P4-Bis(5'-adenosyl) tetraphosphate		chebi:58141; KEGG:C01260	C20H24N10O19P4		c	ap4a_c		C01260	chebi:58141	-4
	dpcoa[c]	Dephospho-CoA		chebi:57328; KEGG:C00882	C21H33N7O13P2S		c	dpcoa_c		C00882	chebi:57328	-2
	coa[c]	CoA		chebi:57287; KEGG:C00010	C21H32N7O16P3S		c	coa_c		C00010	chebi:57287	-4
	dpcoa[m]	Dephospho-CoA		chebi:57328; KEGG:C00882	C21H33N7O13P2S		m	dpcoa_m		C00882	chebi:57328	-2
	coa[m]	CoA		chebi:57287; KEGG:C00010	C21H32N7O16P3S		m	coa_m		C00010	chebi:57287	-4
	udp[c]	UDP		chebi:58223; KEGG:C00015	C9H11N2O12P2		c	udp_c		C00015	chebi:58223	-3
	ump[c]	UMP		chebi:57865; KEGG:C00105	C9H11N2O9P		c	ump_c		C00105	chebi:57865	-2
	utp[c]	UTP		chebi:46398; KEGG:C00075	C9H11N2O15P3		c	utp_c		C00075	chebi:46398	-4
	atp[n]	ATP		chebi:30616; KEGG:C00002	C10H12N5O13P3		n	atp_n		C00002	chebi:30616	-4
	ump[n]	UMP		chebi:57865; KEGG:C00105	C9H11N2O9P		n	ump_n		C00105	chebi:57865	-2
	adp[n]	ADP		chebi:456216; KEGG:C00008	C10H12N5O10P2		n	adp_n		C00008	chebi:456216	-3
	udp[n]	UDP		chebi:58223; KEGG:C00015	C9H11N2O12P2		n	udp_n		C00015	chebi:58223	-3
	fad[c]	FAD		chebi:16238; KEGG:C00016	C27H31N9O15P2		c	fad_c		C00016	chebi:16238	-2
	fmn[c]	FMN		chebi:58210; KEGG:C00061	C17H19N4O9P		c	fmn_c		C00061	chebi:58210	-2
	pydx5p[c]	Pyridoxal 5'-phosphate		chebi:597326; KEGG:C00018	C8H8NO6P		c	pydx5p_c		C00018	chebi:597326	-2
	pydx[c]	Pyridoxal		chebi:17310; KEGG:C00250	C8H9NO3		c	pydx_c		C00250	chebi:17310	0
	met_L[c]	L-Methionine		chebi:57844; KEGG:C00073	C5H11NO2S		c	met_L_c		C00073	chebi:57844	0
	amet[c]	S-Adenosyl-L-methionine		chebi:59789; KEGG:C00019	C15H23N6O5S		c	amet_c		C00019	chebi:59789	1
	ametam[c]	S-Adenosylmethioninamine		chebi:57443; KEGG:C01137	C14H24N6O3S		c	ametam_c		C01137	chebi:57443	2
	imp[c]	IMP		chebi:58053; KEGG:C00130	C10H11N4O8P		c	imp_c		C00130	chebi:58053	-2
	ade[c]	Adenine		chebi:16708; KEGG:C00147	C5H5N5		c	ade_c		C00147	chebi:16708	0
	r5p[c]	alpha-D-Ribose 5-phosphate		chebi:78346; KEGG:C03736	C5H9O8P		c	r5p_c		C03736	chebi:78346	-2
	adn[c]	Adenosine		chebi:16335; KEGG:C00212	C10H13N5O4		c	adn_c		C00212	chebi:16335	0
	pap[c]	Adenosine 3',5'-bisphosphate		chebi:58343; KEGG:C00054	C10H11N5O10P2		c	pap_c		C00054	chebi:58343	-4
	prpp[c]	5-Phospho-alpha-D-ribose 1-diphosphate		chebi:58017; KEGG:C00119	C5H8O14P3		c	prpp_c		C00119	chebi:58017	-5
	ahcys[c]	S-Adenosyl-L-homocysteine		chebi:57856; KEGG:C00021	C14H20N6O5S		c	ahcys_c		C00021	chebi:57856	0
	hcys_L[c]	L-Homocysteine		chebi:58199; KEGG:C00155	C4H9NO2S		c	hcys_L_c		C00155	chebi:58199	0
	lac_L[c]	L-Lactate		chebi:16651; KEGG:C00186	C3H5O3		c	lac_L_c		C00186	chebi:16651	-1
	pyr[c]	Pyruvate		chebi:15361; KEGG:C00022	C3H3O3		c	pyr_c		C00022	chebi:15361	-1
	lac_D[c]	D-Lactate		chebi:16004; KEGG:C00256	C3H5O3		c	lac_D_c		C00256	chebi:16004	-1
	lac_D[m]	D-Lactate		chebi:16004; KEGG:C00256	C3H5O3		m	lac_D_m		C00256	chebi:16004	-1
	pep[c]	Phosphoenolpyruvate		chebi:58702; KEGG:C00074	C3H2O6P		c	pep_c		C00074	chebi:58702	-3
	mal_L[c]	L-Malate		chebi:15589; KEGG:C00149	C4H4O5		c	mal_L_c		C00149	chebi:15589	-2
	mal_L[m]	L-Malate		chebi:15589; KEGG:C00149	C4H4O5		m	mal_L_m		C00149	chebi:15589	-2
	ser_L[c]	L-Serine		chebi:33384; KEGG:C00065	C3H7NO3		c	ser_L_c		C00065	chebi:33384	0
	alac_S[m]	(S)-2-Acetolactate		chebi:58476; KEGG:C06010	C5H7O4		m	alac_S_m		C06010	chebi:58476	-1
	accoa[c]	Acetyl-CoA		chebi:57288; KEGG:C00024	C23H34N7O17P3S		c	accoa_c		C00024	chebi:57288	-4
	ac[c]	Acetate		chebi:30089; KEGG:C00033	C2H3O2		c	ac_c		C00033	chebi:30089	-1
	accoa[m]	Acetyl-CoA		chebi:57288; KEGG:C00024	C23H34N7O17P3S		m	accoa_m		C00024	chebi:57288	-4
	ac[m]	Acetate		chebi:30089; KEGG:C00033	C2H3O2		m	ac_m		C00033	chebi:30089	-1
	pepd[c]	Peptide		chebi:60466; KEGG:C00012	C2H4NO2R(C2H2NOR)n		c	pepd_c		C00012	chebi:60466	0
	apep[c]	Nalpha-Acetylpeptide		chebi:18061; KEGG:C03011	C4H6NO3R(C2H2NOR)n		c	apep_c		C03011	chebi:18061	0
	coa[x]	CoA		chebi:57287; KEGG:C00010	C21H32N7O16P3S		x	coa_x		C00010	chebi:57287	-4
	atp[x]	ATP		chebi:30616; KEGG:C00002	C10H12N5O13P3		x	atp_x		C00002	chebi:30616	-4
	ac[x]	Acetate		chebi:30089; KEGG:C00033	C2H3O2		x	ac_x		C00033	chebi:30089	-1
	accoa[x]	Acetyl-CoA		chebi:57288; KEGG:C00024	C23H34N7O17P3S		x	accoa_x		C00024	chebi:57288	-4
	ppi[x]	Diphosphate		chebi:33019; KEGG:C00013	HO7P2		x	ppi_x		C00013	chebi:33019	-3
	amp[x]	AMP		chebi:456215; KEGG:C00020	C10H12N5O7P		x	amp_x		C00020	chebi:456215	-2
	aacoa[c]	Acetoacetyl-CoA		chebi:57286; KEGG:C00332	C25H36N7O18P3S		c	aacoa_c		C00332	chebi:57286	-4
	aacoa[m]	Acetoacetyl-CoA		chebi:57286; KEGG:C00332	C25H36N7O18P3S		m	aacoa_m		C00332	chebi:57286	-4
	aacoa[x]	Acetoacetyl-CoA		chebi:57286; KEGG:C00332	C25H36N7O18P3S		x	aacoa_x		C00332	chebi:57286	-4
	glu5p[c]	L-Glutamate 5-phosphate		chebi:58274; KEGG:C03287	C5H8NO7P		c	glu5p_c		C03287	chebi:58274	-2
	glu5sa[m]	L-Glutamate 5-semialdehyde		chebi:58066; KEGG:C01165	C5H9NO3		m	glu5sa_m		C01165	chebi:58066	0
	glu_L[m]	L-Glutamate		chebi:29985; KEGG:C00025	C5H8NO4		m	glu_L_m		C00025	chebi:29985	-1
	5oxpro[c]	5-Oxoproline		chebi:57606; KEGG:C01879	C5H6NO3		c	5oxpro_c		C01879	chebi:57606	-1
	dnad[c]	Deamino-NAD+		chebi:58437; KEGG:C00857	C21H24N6O15P2		c	dnad_c		C00857	chebi:58437	-2
	dnad[m]	Deamino-NAD+		chebi:58437; KEGG:C00857	C21H24N6O15P2		m	dnad_m		C00857	chebi:58437	-2
	gln_L[m]	L-Glutamine		chebi:58359; KEGG:C00064	C5H10N2O3		m	gln_L_m		C00064	chebi:58359	0
	nh4[n]	Ammonium		chebi:28938; KEGG:C01342	H4N		n	nh4_n		C01342	chebi:28938	1
	dnad[n]	Deamino-NAD+		chebi:58437; KEGG:C00857	C21H24N6O15P2		n	dnad_n		C00857	chebi:58437	-2
	h[n]	H+		chebi:15378; KEGG:C00080	H		n	h_n		C00080	chebi:15378	1
	ppi[n]	Diphosphate		chebi:33019; KEGG:C00013	HO7P2		n	ppi_n		C00013	chebi:33019	-3
	amp[n]	AMP		chebi:456215; KEGG:C00020	C10H12N5O7P		n	amp_n		C00020	chebi:456215	-2
	nad[n]	NAD+		chebi:57540; KEGG:C00003	C21H26N7O14P2		n	nad_n		C00003	chebi:57540	-1
	ala_L[c]	L-Alanine		chebi:57972; KEGG:C00041	C3H7NO2		c	ala_L_c		C00041	chebi:57972	0
	akg[m]	2-Oxoglutarate		chebi:16810; KEGG:C00026	C5H4O5		m	akg_m		C00026	chebi:16810	-2
	ala_L[m]	L-Alanine		chebi:57972; KEGG:C00041	C3H7NO2		m	ala_L_m		C00041	chebi:57972	0
	acglu[m]	N-Acetyl-L-glutamate		chebi:44337; KEGG:C00624	C7H9NO5		m	acglu_m		C00624	chebi:44337	-2
	4abut[c]	4-Aminobutanoate		chebi:59888; KEGG:C00334	C4H9NO2		c	4abut_c		C00334	chebi:59888	0
	icit[c]	Isocitrate		chebi:16087; KEGG:C00311	C6H5O7		c	icit_c		C00311	chebi:16087	-3
	oxasucc[c]	Oxalosuccinate		chebi:58931; KEGG:C05379	C6H3O7		c	oxasucc_c		C05379	chebi:58931	-3
	oxasucc[m]	Oxalosuccinate		chebi:58931; KEGG:C05379	C6H3O7		m	oxasucc_m		C05379	chebi:58931	-3
	hcit[m]	Homocitrate		chebi:36457; KEGG:C01251	C7H7O7		m	hcit_m		C01251	chebi:36457	-3
	h2o2[c]	H2O2		chebi:16240; KEGG:C00027	H2O2		c	h2o2_c		C00027	chebi:16240	0
	o2s[c]	Superoxide anion		chebi:18421; KEGG:C00704	O2		c	o2s_c		C00704	chebi:18421	-1
	o2s[m]	Superoxide anion		chebi:18421; KEGG:C00704	O2		m	o2s_m		C00704	chebi:18421	-1
	pyam5p[c]	Pyridoxamine 5'-phosphate		chebi:58451; KEGG:C00647	C8H12N2O5P		c	pyam5p_c		C00647	chebi:58451	-1
	pdx5p[c]	Pyridoxine 5'-phosphate		chebi:58589; KEGG:C00627	C8H10NO6P		c	pdx5p_c		C00627	chebi:58589	-2
	q6[m]	Ubiquinone-6		chebi:52971; KEGG:C17568	C39H58O4		m	q6_m		C17568	chebi:52971	0
	q6h2[m]	Ubiquinol-6		chebi:52970; KEGG:C00390	C39H60O4		m	q6h2_m		C00390	chebi:52970	0
	udpg[c]	UDP-glucose		chebi:58885; KEGG:C00029	C15H22N2O17P2		c	udpg_c		C00029	chebi:58885	-2
	g1p[c]	alpha-D-Glucose 1-phosphate		chebi:57629; KEGG:C00103	C6H11O9P		c	g1p_c		C00103	chebi:57629	-2
	udpgal[c]	UDPgalactose		chebi:66914; KEGG:C00052	C15H22N2O17P2		c	udpgal_c		C00052	chebi:66914	-2
	fe2[m]	Fe2+		chebi:29033; KEGG:C14818	Fe		m	fe2_m		C14818	chebi:29033	2
	ppp9[m]	Protoporphyrin		chebi:57306; KEGG:C02191	C34H32N4O4		m	ppp9_m		C02191	chebi:57306	-2
	pheme[m]	Protoheme		chebi:26355; KEGG:C00032	C34H30FeN4O4		m	pheme_m		C00032	chebi:26355	0
	gdp[c]	GDP		chebi:58189; KEGG:C00035	C10H12N5O11P2		c	gdp_c		C00035	chebi:58189	-3
	gmp[c]	GMP		chebi:58115; KEGG:C00144	C10H12N5O8P		c	gmp_c		C00144	chebi:58115	-2
	gdp[g]	GDP		chebi:58189; KEGG:C00035	C10H12N5O11P2		g	gdp_g		C00035	chebi:58189	-3
	h[g]	H+		chebi:15378; KEGG:C00080	H		g	h_g		C00080	chebi:15378	1
	gmp[g]	GMP		chebi:58115; KEGG:C00144	C10H12N5O8P		g	gmp_g		C00144	chebi:58115	-2
	gtp[c]	GTP		chebi:37565; KEGG:C00044	C10H12N5O14P3		c	gtp_c		C00044	chebi:37565	-4
	gtp[v]	GTP		chebi:37565; KEGG:C00044	C10H12N5O14P3		v	gtp_v		C00044	chebi:37565	-4
	pi[v]	Phosphate		chebi:43474; KEGG:C00009	HO4P		v	pi_v		C00009	chebi:43474	-2
	gdp[v]	GDP		chebi:58189; KEGG:C00035	C10H12N5O11P2		v	gdp_v		C00035	chebi:58189	-3
	oaa[c]	Oxaloacetate		chebi:16452; KEGG:C00036	C4H2O5		c	oaa_c		C00036	chebi:16452	-2
	oaa[m]	Oxaloacetate		chebi:16452; KEGG:C00036	C4H2O5		m	oaa_m		C00036	chebi:16452	-2
	nad[x]	NAD+		chebi:57540; KEGG:C00003	C21H26N7O14P2		x	nad_x		C00003	chebi:57540	-1
	mal_L[x]	L-Malate		chebi:15589; KEGG:C00149	C4H4O5		x	mal_L_x		C00149	chebi:15589	-2
	oaa[x]	Oxaloacetate		chebi:16452; KEGG:C00036	C4H2O5		x	oaa_x		C00036	chebi:16452	-2
	h[x]	H+		chebi:15378; KEGG:C00080	H		x	h_x		C00080	chebi:15378	1
	nadh[x]	NADH		chebi:57945; KEGG:C00004	C21H27N7O14P2		x	nadh_x		C00004	chebi:57945	-2
	hco3[c]	Bicarbonate		chebi:17544; KEGG:C00288	CHO3		c	hco3_c		C00288	chebi:17544	-1
	cit[m]	Citrate		chebi:16947; KEGG:C00158	C6H5O7		m	cit_m		C00158	chebi:16947	-3
	cit[x]	Citrate		chebi:16947; KEGG:C00158	C6H5O7		x	cit_x		C00158	chebi:16947	-3
	asp_L[c]	L-Aspartate		chebi:29991; KEGG:C00049	C4H6NO4		c	asp_L_c		C00049	chebi:29991	-1
	asp_L[m]	L-Aspartate		chebi:29991; KEGG:C00049	C4H6NO4		m	asp_L_m		C00049	chebi:29991	-1
	akg[x]	2-Oxoglutarate		chebi:16810; KEGG:C00026	C5H4O5		x	akg_x		C00026	chebi:16810	-2
	asp_L[x]	L-Aspartate		chebi:29991; KEGG:C00049	C4H6NO4		x	asp_L_x		C00049	chebi:29991	-1
	glu_L[x]	L-Glutamate		chebi:29985; KEGG:C00025	C5H8NO4		x	glu_L_x		C00025	chebi:29985	-1
	gly[c]	Glycine		chebi:57305; KEGG:C00037	C2H5NO2		c	gly_c		C00037	chebi:57305	0
	glx[c]	Glyoxylate		chebi:36655; KEGG:C00048	C2HO3		c	glx_c		C00048	chebi:36655	-1
	glyclt[c]	Glycolate		chebi:29805 ; KEGG:C00160	C2H3O3		c	glyclt_c		C00160	chebi:29805	-1
	2aobut[c]	L-2-Amino-3-oxobutanoate		chebi:17844; KEGG:C03508	C4H7NO3		c	2aobut_c		C03508	chebi:17844	0
	3mgcoa[m]	3-Methylglutaconyl-CoA		chebi:57346; KEGG:C03231	C27H37N7O19P3S		m	3mgcoa_m		C03231	chebi:57346	-5
	hmgcoa[m]	Hydroxymethylglutaryl-CoA		chebi:43074; KEGG:C00356	C27H39N7O20P3S		m	hmgcoa_m		C00356	chebi:43074	-5
	dcacoa[x]	Decanoyl-CoA		chebi:61430; KEGG:C05274	C31H50N7O17P3S		x	dcacoa_x		C05274	chebi:61430	-4
	dc2coa[x]	trans-Dec-2-enoyl-CoA		chebi:61406; KEGG:C05275	C31H48N7O17P3S		x	dc2coa_x		C05275	chebi:61406	-4
	ddcacoa[x]	Dodecanoyl-CoA		chebi:57375; KEGG:C01832	C33H54N7O17P3S		x	ddcacoa_x		C01832	chebi:57375	-4
	dd2coa[x]	trans-Dodec-2-enoyl-CoA		chebi:57330; KEGG:C03221	C33H52N7O17P3S		x	dd2coa_x		C03221	chebi:57330	-4
	tdcoa[x]	Tetradecanoyl-CoA		chebi:57385; KEGG:C02593	C35H58N7O17P3S		x	tdcoa_x		C02593	chebi:57385	-4
	td2coa[x]	trans-Tetradec-2-enoyl-CoA		chebi:61405; KEGG:C05273	C35H56N7O17P3S		x	td2coa_x		C05273	chebi:61405	-4
	pmtcoa[x]	Palmitoyl-CoA		chebi:57379; KEGG:C00154	C37H62N7O17P3S		x	pmtcoa_x		C00154	chebi:57379	-4
	hdd2coa[x]	trans-Hexadec-2-enoyl-CoA		chebi:61526; KEGG:C05272	C37H60N7O17P3S		x	hdd2coa_x		C05272	chebi:61526	-4
	stcoa[x]	Stearoyl-CoA		chebi:57394; KEGG:C00412	C39H66N7O17P3S		x	stcoa_x		C00412	chebi:57394	-4
	od2coa[x]	trans-Octadec-2-enoyl-CoA		chebi:71412; KEGG:C16218	C39H64N7O17P3S		x	od2coa_x		C16218	chebi:71412	-4
	eicoscoa[x]	Eicosanoyl-CoA		chebi:57380; KEGG:C02041	C41H70N7O17P3S		x	eicoscoa_x		C02041	chebi:57380	-4
	eicos2coa[x]	trans-Eicosa-2-enoyl-CoA		chebi:74691	C41H68N7O17P3S		x	eicos2coa_x			chebi:74691	-4
	dcoscoa[x]	Docosanoyl-CoA		chebi:65059; KEGG:C16528	C43H74N7O17P3S		x	dcoscoa_x		C16528	chebi:65059	-4
	dcos2coa[x]	trans-Docosa-2-enoyl-CoA		chebi:74692	C43H72N7O17P3S		x	dcos2coa_x			chebi:74692	-4
	ttccoa[x]	Tetracosanoyl-CoA		chebi:65052; KEGG:C16529	C45H78N7O17P3S		x	ttccoa_x		C16529	chebi:65052	-4
	ttc2coa[x]	trans-Tetracosa-2-enoyl-CoA		chebi:74693	C45H76N7O17P3S		x	ttc2coa_x			chebi:74693	-4
	hexccoa[x]	Hexacosanoyl-CoA		chebi:64868	C47H82N7O17P3S		x	hexccoa_x			chebi:64868	-4
	hxc2coa[x]	trans-hexacosa-2-enoyl-CoA		chebi:74281	C47H80N7O17P3S		x	hxc2coa_x			chebi:74281	-4
	btcoa[x]	Butanoyl-CoA		chebi:57371; KEGG:C00136	C25H38N7O17P3S		x	btcoa_x		C00136	chebi:57371	-4
	b2coa[x]	Crotonoyl-CoA		chebi:57332; KEGG:C00877	C25H36N7O17P3S		x	b2coa_x		C00877	chebi:57332	-4
	hxcoa[x]	Hexanoyl-CoA		chebi:62620; KEGG:C05270	C27H42N7O17P3S		x	hxcoa_x		C05270	chebi:62620	-4
	hx2coa[x]	trans-Hex-2-enoyl-CoA		chebi:62077; KEGG:C05271	C27H40N7O17P3S		x	hx2coa_x		C05271	chebi:62077	-4
	occoa[x]	Octanoyl-CoA		chebi:57386; KEGG:C01944	C29H46N7O17P3S		x	occoa_x		C01944	chebi:57386	-4
	oc2coa[x]	trans-Oct-2-enoyl-CoA		chebi:62242; KEGG:C05276	C29H44N7O17P3S		x	oc2coa_x		C05276	chebi:62242	-4
	3ohodcoa[x]	3-Oxooctadecanoyl-CoA		chebi:71407; KEGG:C16216	C39H64N7O18P3S		x	3ohodcoa_x		C16216	chebi:71407	-4
	3kc20coa[x]	3-oxoicosanoyl-CoA		chebi:65115	C41H68N7O18P3S		x	3kc20coa_x			chebi:65115	-4
	3kc22coa[x]	3-oxodocosanoyl-CoA		chebi:71451	C43H72N7O18P3S		x	3kc22coa_x			chebi:71451	-4
	3kc24coa[x]	3-oxotetracosanoyl-CoA		chebi:73977	C45H76N7O18P3S		x	3kc24coa_x			chebi:73977	-4
	3ohxccoa[x]	3-Oxohexacosyl-CoA			C47H80N7O18P3S		x	3ohxccoa_x				-4
	succ[m]	Succinate		chebi:30031; KEGG:C00042	C4H4O4		m	succ_m		C00042	chebi:30031	-2
	succoa[m]	Succinyl-CoA		chebi:57292; KEGG:C00091	C25H35N7O19P3S		m	succoa_m		C00091	chebi:57292	-5
	fad[m]	FAD		chebi:16238; KEGG:C00016	C27H31N9O15P2		m	fad_m		C00016	chebi:16238	-2
	fum[m]	Fumarate		chebi:29806; KEGG:C00122	C4H2O4		m	fum_m		C00122	chebi:29806	-2
	fadh2[m]	FADH2		chebi:58307; KEGG:C01352	C27H33N9O15P2		m	fadh2_m		C01352	chebi:58307	-2
	micit[m]	methylisocitrate		chebi:57429; KEGG:C04593	C7H7O7		m	micit_m		C04593	chebi:57429	-3
	acgam1p[c]	N-Acetyl-D-glucosamine 1-phosphate		chebi:57776; KEGG:C04501	C8H14NO9P		c	acgam1p_c		C04501	chebi:57776	-2
	uacgam[c]	UDP-N-acetyl-D-glucosamine		chebi:57705; KEGG:C00043	C17H25N3O17P2		c	uacgam_c		C00043	chebi:57705	-2
	for[c]	Formate		chebi:15740; KEGG:C00058	CHO2		c	for_c		C00058	chebi:15740	-1
	25dhpp[c]	2,5-Diamino-6-hydroxy-4-(5'-phosphoribosylamino)-pyrimidine		chebi:29114; KEGG:C01304	C9H14N5O8P		c	25dhpp_c		C01304	chebi:58614	-2
	faptp[c]	Formamidopyrimidine nucleoside triphosphate		chebi:27985; KEGG:C05922	C10H15N5O15P3		c	faptp_c		C05922	chebi:27985	-4
	35cgmp[c]	3',5'-Cyclic GMP		chebi:57746; KEGG:C00942	C10H11N5O7P		c	35cgmp_c		C00942	chebi:57746	-1
	urdglyc[c]	(-)-Ureidoglycolate		chebi:57296; KEGG:C00603	C3H5N2O4		c	urdglyc_c		C00603	chebi:57296	-1
	4h2oglt[c]	4-Hydroxy-2-oxoglutarate		chebi:17742; KEGG:C05946	C5H4O6		c	4h2oglt_c		C05946	chebi:17742	-2
	glx[x]	Glyoxylate		chebi:36655; KEGG:C00048	C2HO3		x	glx_x		C00048	chebi:36655	-1
	succ[c]	Succinate		chebi:30031; KEGG:C00042	C4H4O4		c	succ_c		C00042	chebi:30031	-2
	icit[x]	Isocitrate		chebi:16087; KEGG:C00311	C6H5O7		x	icit_x		C00311	chebi:16087	-3
	succ[x]	Succinate		chebi:30031; KEGG:C00042	C4H4O4		x	succ_x		C00042	chebi:30031	-2
	4pasp[c]	4-Phospho-L-aspartate		chebi:57535; KEGG:C03082	C4H6NO7P		c	4pasp_c		C03082	chebi:57535	-2
	iasp[c]	Iminoaspartate		chebi:58831; KEGG:C05840	C4H3NO4		c	iasp_c		C05840	chebi:58831	-1
	asn_L[c]	L-Asparagine		chebi:58048; KEGG:C00152	C4H8N2O3		c	asn_L_c		C00152	chebi:58048	0
	asn_L[e]	L-Asparagine		chebi:58048; KEGG:C00152	C4H8N2O3		e	asn_L_e		C00152	chebi:58048	0
	nh4[e]	Ammonium		chebi:28938; KEGG:C01342	H4N		e	nh4_e		C01342	chebi:28938	1
	asp_L[e]	L-Aspartate		chebi:29991; KEGG:C00049	C4H6NO4		e	asp_L_e		C00049	chebi:29991	-1
	ala_B[c]	beta-Alanine		chebi:57966; KEGG:C00099	C3H7NO2		c	ala_B_c		C00099	chebi:57966	0
	cgly[c]	Cys-Gly		chebi:61694; KEGG:C01419	C5H10N2O3S		c	cgly_c		C01419	chebi:61694	0
	glucys[c]	gamma-L-Glutamyl-L-cysteine		chebi:58173; KEGG:C00669	C8H13N2O5S		c	glucys_c		C00669	chebi:58173	-1
	paps[c]	3'-Phosphoadenylyl sulfate		chebi:58339; KEGG:C00053	C10H11N5O13P2S		c	paps_c		C00053	chebi:58339	-4
	so4[c]	Sulfate		chebi:16189; KEGG:C00059	O4S		c	so4_c		C00059	chebi:16189	-2
	aps[c]	Adenosine 5'-phosphosulfate		chebi:58243; KEGG:C00224	C10H12N5O10PS		c	aps_c		C00224	chebi:58243	-2
	cmp[c]	CMP		chebi:60377; KEGG:C00055	C9H12N3O8P		c	cmp_c		C00055	chebi:60377	-2
	csn[c]	Cytosine		chebi:16040; KEGG:C00380	C4H5N3O		c	csn_c		C00380	chebi:16040	0
	cytd[c]	Cytidine		chebi:17562; KEGG:C00475	C9H13N3O5		c	cytd_c		C00475	chebi:17562	0
	cdp[c]	CDP		chebi:58069; KEGG:C00112	C9H12N3O11P2		c	cdp_c		C00112	chebi:58069	-3
	Sfglutth[c]	S-Formylglutathione		chebi:57688; KEGG:C01031	C11H16N3O7S		c	Sfglutth_c		C01031	chebi:57688	-1
	fmn[e]	FMN		chebi:58210; KEGG:C00061	C17H19N4O9P		e	fmn_e		C00061	chebi:58210	-2
	pi[e]	Phosphate		chebi:43474; KEGG:C00009	HO4P		e	pi_e		C00009	chebi:43474	-2
	ribflv[e]	Riboflavin		chebi:17015; KEGG:C00255	C17H20N4O6		e	ribflv_e		C00255	chebi:17015	0
	ribflv[m]	Riboflavin		chebi:17015; KEGG:C00255	C17H20N4O6		m	ribflv_m		C00255	chebi:17015	0
	fmn[m]	FMN		chebi:58210; KEGG:C00061	C17H19N4O9P		m	fmn_m		C00061	chebi:58210	-2
	arg_L[c]	L-Arginine		chebi:32682; KEGG:C00062	C6H15N4O2		c	arg_L_c		C00062	chebi:32682	1
	urea[c]	Urea		chebi:16199; KEGG:C00086	CH4N2O		c	urea_c		C00086	chebi:16199	0
	orn[c]	Ornithine		chebi:46912; KEGG:C01602	C5H13N2O2		c	orn_c		C01602	chebi:46912	1
	ctp[c]	CTP		chebi:37563; KEGG:C00063	C9H12N3O14P3		c	ctp_c		C00063	chebi:37563	-4
	cbp[c]	Carbamoyl phosphate		chebi:58228; KEGG:C00169	CH2NO5P		c	cbp_c		C00169	chebi:58228	-2
	h2o[n]	H2O		chebi:15377; KEGG:C00001	H2O		n	h2o_n		C00001	chebi:15377	0
	hco3[n]	Bicarbonate		chebi:17544; KEGG:C00288	CHO3		n	hco3_n		C00288	chebi:17544	-1
	gln_L[n]	L-Glutamine		chebi:58359; KEGG:C00064	C5H10N2O3		n	gln_L_n		C00064	chebi:58359	0
	pi[n]	Phosphate		chebi:43474; KEGG:C00009	HO4P		n	pi_n		C00009	chebi:43474	-2
	glu_L[n]	L-Glutamate		chebi:29985; KEGG:C00025	C5H8NO4		n	glu_L_n		C00025	chebi:29985	-1
	cbp[n]	Carbamoyl phosphate		chebi:58228; KEGG:C00169	CH2NO5P		n	cbp_n		C00169	chebi:58228	-2
	pser_L[c]	O-Phospho-L-serine		chebi:57524; KEGG:C01005	C3H6NO6P		c	pser_L_c		C01005	chebi:57524	-2
	acser[c]	O-Acetyl-L-serine		chebi:58340; KEGG:C00979	C5H9NO4		c	acser_c		C00979	chebi:58340	0
	trnaala[m]	tRNA(Ala)		chebi:29170; KEGG:C01635	C10H12N5O3R		m	trnaala_m		C01635	chebi:29170	0
	amet[m]	S-Adenosyl-L-methionine		chebi:59789; KEGG:C00019	C15H23N6O5S		m	amet_m		C00019	chebi:59789	1
	ahcys[m]	S-Adenosyl-L-homocysteine		chebi:57856; KEGG:C00021	C14H20N6O5S		m	ahcys_m		C00021	chebi:57856	0
	tRNAn2mgua[m]	tRNA containing N2-methylguanine			C11H16N5O8P(C5H8O6PR)n(C5H8O6PR)n		m	tRNAn2mgua_m		C04158
	tRNA_gua[c]	tRNA guanine			C10H14N5O8P(C5H8O6PR)n(C5H8O6PR)n		c	tRNA_gua_c		C01977
	tRNAn2mgua[c]	tRNA containing N2-methylguanine			C11H16N5O8P(C5H8O6PR)n(C5H8O6PR)n		c	tRNAn2mgua_c		C04158
	tRNA_gua[m]	tRNA guanine			C10H14N5O8P(C5H8O6PR)n(C5H8O6PR)n		m	tRNA_gua_m		C01977
	meoh[x]	Methanol		chebi:17790; KEGG:C00132	CH4O		x	meoh_x		C00132	chebi:17790	0
	fald[x]	Formaldehyde		chebi:16842; KEGG:C00067	CH2O		x	fald_x		C00067	chebi:16842	0
	thmpp[c]	Thiamine diphosphate		chebi:58937; KEGG:C00068	C12H16N4O7P2S		c	thmpp_c		C00068	chebi:58937	-2
	thmtp[c]	Thiamin triphosphate		chebi:58938; KEGG:C03028	C12H16N4O10P3S		c	thmtp_c		C03028	chebi:58938	-3
	thmmp[c]	Thiamin monophosphate		chebi:37575; KEGG:C01081	C12H16N4O4PS		c	thmmp_c		C01081	chebi:37575	-1
	thm[c]	Thiamine		chebi:18385; KEGG:C00378	C12H17N4OS		c	thm_c		C00378	chebi:18385	1
	thmpp[e]	Thiamine diphosphate		chebi:58937; KEGG:C00068	C12H16N4O7P2S		e	thmpp_e		C00068	chebi:58937	-2
	h[e]	H+		chebi:15378; KEGG:C00080	H		e	h_e		C00080	chebi:15378	1
	thm[e]	Thiamine		chebi:18385; KEGG:C00378	C12H17N4OS		e	thm_e		C00378	chebi:18385	1
	3_Carboxy_1_hydroxypropyl_ThPP[m]	3-Carboxy-1-hydroxypropyl-ThPP		chebi:1463; KEGG:C05381	C16H25N4O10P2S		m	3_Carboxy_1_hydroxypropyl_ThPP_m		C05381	chebi:1463	-3
	etoh[c]	Ethanol		chebi:16236; KEGG:C00469	C2H6O		c	etoh_c		C00469	chebi:16236	0
	aces[c]	ethylacetate		chebi:47622; KEGG:C01883	C4H8O2		c	aces_c		C01883	chebi:47622	0
	acald[c]	Acetaldehyde		chebi:15343; KEGG:C00084	C2H4O		c	acald_c		C00084	chebi:15343	0
	2pg[c]	2-Phospho-D-glycerate		chebi:58289; KEGG:C00631	C3H4O7P		c	2pg_c		C00631	chebi:58289	-3
	glu5sa[c]	L-Glutamate 5-semialdehyde		chebi:58066; KEGG:C01165	C5H9NO3		c	glu5sa_c		C01165	chebi:58066	0
	acorn[c]	N-Acetylornithine		chebi:57805; KEGG:C00437	C7H14N2O3		c	acorn_c		C00437	chebi:57805	0
	ptrc[c]	Putrescine		chebi:326268; KEGG:C00134	C4H14N2		c	ptrc_c		C00134	chebi:326268	2
	indole[c]	Indole		chebi:16881; KEGG:C00463	C8H7N		c	indole_c		C00463	chebi:16881	0
	trp_L[c]	L-Tryptophan		chebi:57912; KEGG:C00078	C11H12N2O2		c	trp_L_c		C00078	chebi:57912	0
	Lfmkynr[c]	L-Formylkynurenine		chebi:58629; KEGG:C02700	C11H12N2O4		c	Lfmkynr_c		C02700	chebi:58629	0
	iad[c]	Indole-3-acetamide		chebi:16031; KEGG:C02693	C10H10N2O		c	iad_c		C02693	chebi:16031	0
	indpyr[c]	Indolepyruvate		chebi:17640; KEGG:C00331	C11H8NO3		c	indpyr_c		C00331	chebi:17640	-1
	phe_L[c]	L-Phenylalanine		chebi:58095; KEGG:C00079	C9H11NO2		c	phe_L_c		C00079	chebi:58095	0
	phpyr[c]	Phenylpyruvate		chebi:18005; KEGG:C00166	C9H7O3		c	phpyr_c		C00166	chebi:18005	-1
	msa[c]	3-Oxopropanoate		chebi:33190; KEGG:C00222	C3H3O3		c	msa_c		C00222	chebi:33190	-1
	1pyr5c[m]	1-Pyrroline-5-carboxylate		chebi:15893; KEGG:C03912	C5H6NO2		m	1pyr5c_m		C03912	chebi:15893	-1
	icit[m]	Isocitrate		chebi:16087; KEGG:C00311	C6H5O7		m	icit_m		C00311	chebi:16087	-3
	acald[m]	Acetaldehyde		chebi:15343; KEGG:C00084	C2H4O		m	acald_m		C00084	chebi:15343	0
	sucsal[c]	Succinate semialdehyde		chebi:57706; KEGG:C00232	C4H5O3		c	sucsal_c		C00232	chebi:57706	-1
	saccrp_L[c]	L-Saccharopine		chebi:57951; KEGG:C00449	C11H19N2O6		c	saccrp_L_c		C00449	chebi:57951	-1
	lys_L[c]	L-Lysine		chebi:32551; KEGG:C00047	C6H15N2O2		c	lys_L_c		C00047	chebi:32551	1
	itp[c]	ITP		chebi:61402; KEGG:C00081	C10H11N4O14P3		c	itp_c		C00081	chebi:61402	-4
	idp[c]	IDP		chebi:58280; KEGG:C00104	C10H11N4O11P2		c	idp_c		C00104	chebi:58280	-3
	34hpp[c]	3-(4-Hydroxyphenyl)pyruvate		chebi:36242; KEGG:C01179	C9H7O4		c	34hpp_c		C01179	chebi:36242	-1
	tyr_L[c]	L-Tyrosine		chebi:58315; KEGG:C00082	C9H11NO3		c	tyr_L_c		C00082	chebi:58315	0
	34hpp[m]	3-(4-Hydroxyphenyl)pyruvate		chebi:36242; KEGG:C01179	C9H7O4		m	34hpp_m		C01179	chebi:36242	-1
	tyr_L[m]	L-Tyrosine		chebi:58315; KEGG:C00082	C9H11NO3		m	tyr_L_m		C00082	chebi:58315	0
	34hpp[x]	3-(4-Hydroxyphenyl)pyruvate		chebi:36242; KEGG:C01179	C9H7O4		x	34hpp_x		C01179	chebi:36242	-1
	tyr_L[x]	L-Tyrosine		chebi:58315; KEGG:C00082	C9H11NO3		x	tyr_L_x		C00082	chebi:58315	0
	malcoa[c]	Malonyl-CoA		chebi:57384; KEGG:C00083	C24H33N7O19P3S		c	malcoa_c		C00083	chebi:57384	-5
	hco3[m]	Bicarbonate		chebi:17544; KEGG:C00288	CHO3		m	hco3_m		C00288	chebi:17544	-1
	malcoa[m]	Malonyl-CoA		chebi:57384; KEGG:C00083	C24H33N7O19P3S		m	malcoa_m		C00083	chebi:57384	-5
	ethamp[c]	Ethanolamine phosphate		chebi:58190; KEGG:C00346	C2H7NO4P		c	ethamp_c		C00346	chebi:58190	-1
	thr_L[c]	L-Threonine		chebi:57926; KEGG:C00188	C4H9NO3		c	thr_L_c		C00188	chebi:57926	0
	etoh[m]	Ethanol		chebi:16236; KEGG:C00469	C2H6O		m	etoh_m		C00469	chebi:16236	0
	gam6p[c]	D-Glucosamine 6-phosphate		chebi:58725; KEGG:C00352	C6H13NO8P		c	gam6p_c		C00352	chebi:58725	-1
	f6p[c]	D-Fructose 6-phosphate		chebi:57579; KEGG:C00085	C6H11O9P		c	f6p_c		C00085	chebi:57579	-2
	gly[m]	Glycine		chebi:57305; KEGG:C00037	C2H5NO2		m	gly_m		C00037	chebi:57305	0
	5aop[m]	5-Aminolevulinate		chebi:356416; KEGG:C00430	C5H9NO3		m	5aop_m		C00430	chebi:356416	0
	glyc3p[c]	Glycerol 3-phosphate		chebi:57597; KEGG:C00093	C3H7O6P		c	glyc3p_c		C00093	chebi:57597	-2
	glyc[c]	Glycerol		chebi:17754; KEGG:C00116	C3H8O3		c	glyc_c		C00116	chebi:17754	0
	dhap[c]	Dihydroxyacetone phosphate		chebi:57642; KEGG:C00111	C3H5O6P		c	dhap_c		C00111	chebi:57642	-2
	dhap[m]	Dihydroxyacetone phosphate		chebi:57642; KEGG:C00111	C3H5O6P		m	dhap_m		C00111	chebi:57642	-2
	glyc3p[m]	Glycerol 3-phosphate		chebi:57597; KEGG:C00093	C3H7O6P		m	glyc3p_m		C00093	chebi:57597	-2
	faRcoa[c]	Average acyl-CoA		chebi:58342; KEGG:C00040	C22H31N7O17P3SR		c	faRcoa_c		C00040	chebi:58342	-4
	1ag3p_SC[c]	1-Acyl-sn-glycerol 3-phosphate		chebi:57970; KEGG:C00681	C4H6O7PR		c	1ag3p_SC_c		C00681	chebi:57970	-2
	h2s[c]	Hydrogen sulfide		chebi:29919; KEGG:C00283	H2S		c	h2s_c		C00283	chebi:29919	-1
	so3[c]	Sulfite		chebi:17359; KEGG:C00094	O3S		c	so3_c		C00094	chebi:17359	-2
	fru[c]	D-Fructose		chebi:28645; KEGG:C02336	C6H12O6		c	fru_c		C02336	chebi:28645	0
	sbt_D[c]	D-Sorbitol		chebi:17924; KEGG:C00794	C6H14O6		c	sbt_D_c		C00794	chebi:17924	0
	sbt_L[c]	L-Sorbitol		chebi:28789; KEGG:C01722	C6H14O6		c	sbt_L_c		C01722	chebi:28789	0
	srb_L[c]	L-Sorbose		chebi:13172; KEGG:C00247	C6H12O6		c	srb_L_c		C00247	chebi:13172	0
	man1p[c]	D-Mannose 1-phosphate		chebi:58409; KEGG:C00636	C6H11O9P		c	man1p_c		C00636	chebi:58409	-2
	gdpmann[c]	GDP-D-mannose		chebi:57527; KEGG:C00096	C16H23N5O16P2		c	gdpmann_c		C00096	chebi:57527	-2
	cys_L[c]	L-Cysteine		chebi:35235; KEGG:C00097	C3H7NO2S		c	cys_L_c		C00097	chebi:35235	0
	3sala[c]	3-Sulfino-L-alanine		chebi:61085; KEGG:C00606	C3H6NO4S		c	3sala_c		C00606	chebi:61085	-1
	acser[m]	O-Acetyl-L-serine		chebi:58340; KEGG:C00979	C5H9NO4		m	acser_m		C00979	chebi:58340	0
	h2s[m]	Hydrogen sulfide		chebi:29919; KEGG:C00283	H2S		m	h2s_m		C00283	chebi:29919	-1
	cys_L[m]	L-Cysteine		chebi:35235; KEGG:C00097	C3H7NO2S		m	cys_L_m		C00097	chebi:35235	0
	aproa[c]	3-Aminopropanal		chebi:58374; KEGG:C05665	C3H8NO		c	aproa_c		C05665	chebi:58374	1
	2maacoa[m]	2-Methylacetoacetyl-CoA		chebi:57335; KEGG:C03344	C26H38N7O18P3S		m	2maacoa_m		C03344	chebi:57335	-4
	ppcoa[m]	Propanoyl-CoA		chebi:57392; KEGG:C00100	C24H36N7O17P3S		m	ppcoa_m		C00100	chebi:57392	-4
	2mcit[m]	2-Methylcitrate		chebi:15598; KEGG:C02225	C7H7O7		m	2mcit_m		C02225	chebi:15598	-3
	2mop[m]	(S)-Methylmalonate semialdehyde		chebi:57700; KEGG:C06002	C4H5O3		m	2mop_m		C06002	chebi:57700	-1
	dhf[c]	7,8-Dihydrofolate		chebi:57451; KEGG:C00415	C19H19N7O6		c	dhf_c		C00415	chebi:57451	-2
	thf[c]	Tetrahydrofolate		chebi:57453; KEGG:C00101	C19H21N7O6		c	thf_c		C00101	chebi:57453	-2
	dhf[m]	7,8-Dihydrofolate		chebi:57451; KEGG:C00415	C19H19N7O6		m	dhf_m		C00415	chebi:57451	-2
	thf[m]	Tetrahydrofolate		chebi:57453; KEGG:C00101	C19H21N7O6		m	thf_m		C00101	chebi:57453	-2
	fol[m]	Folate		chebi:62501; KEGG:C00504	C19H17N7O6		m	fol_m		C00504	chebi:62501	-2
	10fthf[c]	10-Formyltetrahydrofolate		chebi:57454; KEGG:C00234	C20H21N7O7		c	10fthf_c		C00234	chebi:57454	-2
	10fthf[m]	10-Formyltetrahydrofolate		chebi:57454; KEGG:C00234	C20H21N7O7		m	10fthf_m		C00234	chebi:57454	-2
	thfglu[c]	Tetrahydrofolyl-[Glu](2)		chebi:27650; KEGG:C09332	C24H27N8O9		c	thfglu_c		C09332	chebi:27650	-3
	for[m]	Formate		chebi:15740; KEGG:C00058	CHO2		m	for_m		C00058	chebi:15740	-1
	mlthf[c]	5,10-Methylenetetrahydrofolate		chebi:15636; KEGG:C00143	C20H21N7O6		c	mlthf_c		C00143	chebi:15636	-2
	ser_L[m]	L-Serine		chebi:33384; KEGG:C00065	C3H7NO3		m	ser_L_m		C00065	chebi:33384	0
	mlthf[m]	5,10-Methylenetetrahydrofolate		chebi:15636; KEGG:C00143	C20H21N7O6		m	mlthf_m		C00143	chebi:15636	-2
	5mthf[c]	5-Methyltetrahydrofolate		chebi:18608; KEGG:C00440	C20H23N7O6		c	5mthf_c		C00440	chebi:18608	-2
	g6p[c]	alpha-D-Glucose 6-phosphate		chebi:61548; KEGG:C00092	C6H11O9P		c	g6p_c		C00092	chebi:61548	-2
	uri[c]	Uridine		chebi:16704; KEGG:C00299	C9H12N2O6		c	uri_c		C00299	chebi:16704	0
	orot5p[c]	Orotidine 5'-phosphate		chebi:57538; KEGG:C01103	C10H10N2O11P		c	orot5p_c		C01103	chebi:57538	-3
	ura[c]	Uracil		chebi:17568; KEGG:C00106	C4H4N2O2		c	ura_c		C00106	chebi:17568	0
	chor[c]	chorismate		chebi:29748; KEGG:C00251	C10H8O6		c	chor_c		C00251	chebi:29748	-2
	anth[c]	Anthranilate		chebi:16567; KEGG:C00108	C7H6NO2		c	anth_c		C00108	chebi:16567	-1
	Lkynr[c]	L-Kynurenine		chebi:57959; KEGG:C00328	C10H12N2O3		c	Lkynr_c		C00328	chebi:57959	0
	nformanth[c]	Formylanthranilate		chebi:18410; KEGG:C05653	C8H6NO3		c	nformanth_c		C05653	chebi:18410	-1
	e3mmal[c]	D-erythro-3-Methylmalate		chebi:58511; KEGG:C06032	C5H6O5		c	e3mmal_c		C06032	chebi:58511	-2
	2obut[c]	2-Oxobutanoate		chebi:16763; KEGG:C00109	C4H5O3		c	2obut_c		C00109	chebi:16763	-1
	suchms[c]	O-Succinyl-L-homoserine		chebi:57661; KEGG:C01118	C8H12NO6		c	suchms_c		C01118	chebi:57661	-1
	2hb[c]	2-Hydroxybutyrate		chebi:64552; KEGG:C05984	C4H7O3		c	2hb_c		C05984	chebi:64552	-1
	cyst_L[c]	L-Cystathionine		chebi:58161; KEGG:C02291	C7H14N2O4S		c	cyst_L_c		C02291	chebi:58161	0
	dolp[r]	Dolichyl phosphate		chebi:57683; KEGG:C00110	C80H131O4P		r	dolp_r		C00110	chebi:57683	-2
	dolichol[r]	Dolichol		chebi:16091; KEGG:C00381	C80H132O		r	dolichol_r		C00381	chebi:16091	0
	dolpp[r]	Dolichyl diphosphate		chebi:57497; KEGG:C00621	C80H131O7P2		r	dolpp_r		C00621	chebi:57497	-3
	udpg[r]	UDP-glucose		chebi:58885; KEGG:C00029	C15H22N2O17P2		r	udpg_r		C00029	chebi:58885	-2
	dolglcp[r]	Dolichyl beta-D-glucosyl phosphate		chebi:57525; KEGG:C01246	C86H142O9P		r	dolglcp_r		C01246	chebi:57525	-1
	dolp[c]	Dolichyl phosphate		chebi:57683; KEGG:C00110	C80H131O4P		c	dolp_c		C00110	chebi:57683	-2
	dolmanp[r]	Dolichyl phosphate D-mannose		chebi:57523; KEGG:C03862	C86H142O9P		r	dolmanp_r		C03862	chebi:57523	-1
	dha[c]	Dihydroxyacetone		chebi:16016; KEGG:C00184	C3H6O3		c	dha_c		C00184	chebi:16016	0
	dhap[v]	Dihydroxyacetone phosphate		chebi:57642; KEGG:C00111	C3H5O6P		v	dhap_v		C00111	chebi:57642	-2
	dha[v]	Dihydroxyacetone		chebi:16016; KEGG:C00184	C3H6O3		v	dha_v		C00184	chebi:16016	0
	1agly3p_SC[c]	1-Acyl-glycerone 3-phosphate, yeast-specific		chebi:57534; KEGG:C03372	C4H4O7PR		c	1agly3p_SC_c		C03372	chebi:57534	-1
	g3p[c]	Glyceraldehyde 3-phosphate		chebi:58027; KEGG:C00661	C3H5O6P		c	g3p_c		C00661	chebi:58027	-2
	mthgxl[c]	Methylglyoxal		chebi:17158; KEGG:C00546	C3H4O2		c	mthgxl_c		C00546	chebi:17158	0
	dolichol[c]	Dolichol		chebi:16091; KEGG:C00381	C80H132O		c	dolichol_c		C00381	chebi:16091	0
	chol[c]	Choline		chebi:15354; KEGG:C00114	C5H14NO		c	chol_c		C00114	chebi:15354	1
	cholp[c]	Choline phosphate		chebi:295975; KEGG:C00588	C5H13NO4P		c	cholp_c		C00588	chebi:295975	-1
	g3pc[c]	sn-glycero-3-Phosphocholine		chebi:55397; KEGG:C00670	C8H20NO6P		c	g3pc_c		C00670	chebi:55397	0
	glyald[c]	D-Glyceraldehyde		chebi:17378; KEGG:C00577	C3H6O3		c	glyald_c		C00577	chebi:17378	0
	rib_D[c]	D-Ribose		chebi:47013; KEGG:C00121	C5H10O5		c	rib_D_c		C00121	chebi:47013	0
	psd5p[c]	Pseudouridine 5'-phosphate		chebi:58380; KEGG:C01168	C9H11N2O9P		c	psd5p_c		C01168	chebi:58380	-2
	ru5p_D[c]	D-Ribulose 5-phosphate		chebi:58121; KEGG:C00199	C5H9O8P		c	ru5p_D_c		C00199	chebi:58121	-2
	r1p[c]	alpha-D-Ribose 1-phosphate		chebi:57720; KEGG:C00620	C5H9O8P		c	r1p_c		C00620	chebi:57720	-2
	13dpg[c]	3-Phospho-D-glyceroyl phosphate		chebi:57604; KEGG:C00236	C3H4O10P2		c	13dpg_c		C00236	chebi:57604	-4
	fdp[c]	D-Fructose 1,6-bisphosphate		chebi:16905; KEGG:C00354	C6H10O12P2		c	fdp_c		C00354	chebi:16905	-4
	prbatp[c]	1-(5-Phosphoribosyl)-ATP		chebi:58424; KEGG:C02739	C15H19N5O20P4		c	prbatp_c		C02739	chebi:58424	-6
	pram[c]	5-Phospho-beta-D-ribosylamine		chebi:58681; KEGG:C03090	C5H11NO7P		c	pram_c		C03090	chebi:58681	-1
	pran[c]	N-(5-Phospho-D-ribosyl)anthranilate		chebi:18277; KEGG:C04302	C12H13NO9P		c	pran_c		C04302	chebi:18277	-3
	btn[c]	Biotin		chebi:57586; KEGG:C00120	C10H15N2O3S		c	btn_c		C00120	chebi:57586	-1
	btamp[c]	Biotinyl-5'-AMP		chebi:62414; KEGG:C05921	C20H27N7O9PS		c	btamp_c		C05921	chebi:62414	-1
	dtbt[c]	Dethiobiotin		chebi:57861; KEGG:C01909	C10H17N2O3		c	dtbt_c		C01909	chebi:57861	-1
	s[c]	Sulfur		chebi:26833; KEGG:C00087	S		c	s_c		C00087	chebi:26833	0
	fum[c]	Fumarate		chebi:29806; KEGG:C00122	C4H2O4		c	fum_c		C00122	chebi:29806	-2
	dcamp[c]	N6-(1,2-Dicarboxyethyl)-AMP		chebi:57567; KEGG:C03794	C14H14N5O11P		c	dcamp_c		C03794	chebi:57567	-4
	argsuc[c]	N(omega)-(L-Arginino)succinate		chebi:57472; KEGG:C03406	C10H17N4O6		c	argsuc_c		C03406	chebi:57472	-1
	leu_L[c]	L-Leucine		chebi:57427; KEGG:C00123	C6H13NO2		c	leu_L_c		C00123	chebi:57427	0
	4mop[c]	4-Methyl-2-oxopentanoate		chebi:17865; KEGG:C00233	C6H9O3		c	4mop_c		C00233	chebi:17865	-1
	leu_L[m]	L-Leucine		chebi:57427; KEGG:C00123	C6H13NO2		m	leu_L_m		C00123	chebi:57427	0
	4mop[m]	4-Methyl-2-oxopentanoate		chebi:17865; KEGG:C00233	C6H9O3		m	4mop_m		C00233	chebi:17865	-1
	ggl[c]	Galactosylglycerol		chebi:15754; KEGG:C05401	C9H18O8		c	ggl_c		C05401	chebi:15754	0
	gal[c]	D-Galactose		chebi:4139; KEGG:C00124	C6H12O6		c	gal_c		C00124	chebi:4139	0
	5dpmev[c]	(R)-5-Diphosphomevalonate		chebi:57557; KEGG:C01143	C6H10O10P2		c	5dpmev_c		C01143	chebi:57557	-4
	ipdp[c]	Isopentenyl diphosphate		chebi:128769; KEGG:C00129	C5H9O7P2		c	ipdp_c		C00129	chebi:128769	-3
	dmpp[c]	Dimethylallyl diphosphate		chebi:57623; KEGG:C00235	C5H9O7P2		c	dmpp_c		C00235	chebi:57623	-3
	trna[c]	tRNA		chebi:17843; KEGG:C00066	C10H17O10PR2(C5H8O6PR)n		c	trna_c		C00066	chebi:17843	0
	trna6ipadn[c]	tRNA containing 6-isopentenyladenosine		chebi:16847; KEGG:C04432			c	trna6ipadn_c		C04432	chebi:16847
	ins[c]	Inosine		chebi:17596; KEGG:C00294	C10H12N4O5		c	ins_c		C00294	chebi:17596	0
	fprica[c]	5-Formamido-1-(5-phospho-D-ribosyl)imidazole-4-carboxamide		chebi:58467; KEGG:C04734	C10H13N4O9P		c	fprica_c		C04734	chebi:58467	-2
	xmp[c]	Xanthosine 5'-phosphate		chebi:57464; KEGG:C00655	C10H11N4O9P		c	xmp_c		C00655	chebi:57464	-2
	hxan[c]	Hypoxanthine		chebi:17368; KEGG:C00262	C5H4N4O		c	hxan_c		C00262	chebi:17368	0
	dadp[c]	dADP		chebi:57667; KEGG:C00206	C10H12N5O9P2		c	dadp_c		C00206	chebi:57667	-3
	datp[c]	dATP		chebi:61404; KEGG:C00131	C10H12N5O12P3		c	datp_c		C00131	chebi:61404	-4
	his_L[c]	L-Histidine		chebi:57595; KEGG:C00135	C6H9N3O2		c	his_L_c		C00135	chebi:57595	0
	NPmehis[c]	N(pai)-Methyl-L-histidine		chebi:27596; KEGG:C01152	C7H11N3O2		c	NPmehis_c		C01152	chebi:27596	0
	hstdal[c]	L-Histidinal		chebi:64802; KEGG:C01929	C6H10N3O		c	hstdal_c		C01929	chebi:64802	1
	urcan[c]	Urocanate		chebi:17771; KEGG:C00785	C6H5N2O2		c	urcan_c		C00785	chebi:17771	-1
	3ohcoa[x]	3-Oxohexanoyl-CoA		chebi:62418; KEGG:C05269	C27H40N7O18P3S		x	3ohcoa_x		C05269	chebi:62418	-4
	inost[c]	myo-Inositol		chebi:17268; KEGG:C00137	C6H12O6		c	inost_c		C00137	chebi:17268	0
	mi1p_D[c]	1D-myo-Inositol 1-phosphate		chebi:58433; KEGG:C01177	C6H11O9P		c	mi1p_D_c		C01177	chebi:58433	-2
	mi4p_D[c]	myo-Inositol 4-phosphate		chebi:58469; KEGG:C03546	C6H11O9P		c	mi4p_D_c		C03546	chebi:58469	-2
	mi3p_D[c]	1D-myo-Inositol 3-phosphate		chebi:58401; KEGG:C04006	C6H11O9P		c	mi3p_D_c		C04006	chebi:58401	-2
	chitin[c]	Chitin (monomer)		chebi:17029; KEGG:C00461	C8H13NO5		c	chitin_c		C00461	chebi:17029	0
	acgam[c]	N-Acetyl-D-glucosamine		chebi:506227; KEGG:C00140	C8H15NO6		c	acgam_c		C00140	chebi:506227	0
	23dhmb[m]	2,3-Dihydroxy-3-methylbutanoate		chebi:49072; KEGG:C04039	C5H9O4		m	23dhmb_m		C04039	chebi:49072	-1
	3mob[m]	3-Methyl-2-oxobutanoate		chebi:11851; KEGG:C00141	C5H7O3		m	3mob_m		C00141	chebi:11851	-1
	3mob[c]	3-Methyl-2-oxobutanoate		chebi:11851; KEGG:C00141	C5H7O3		c	3mob_c		C00141	chebi:11851	-1
	3c3hmp[c]	3-Carboxy-3-hydroxy-4-methylpentanoate		chebi:1178; KEGG:C02504	C7H10O5		c	3c3hmp_c		C02504	chebi:1178	-2
	3c3hmp[m]	3-Carboxy-3-hydroxy-4-methylpentanoate		chebi:1178; KEGG:C02504	C7H10O5		m	3c3hmp_m		C02504	chebi:1178	-2
	val_L[c]	L-Valine		chebi:57762; KEGG:C00183	C5H11NO2		c	val_L_c		C00183	chebi:57762	0
	val_L[m]	L-Valine		chebi:57762; KEGG:C00183	C5H11NO2		m	val_L_m		C00183	chebi:57762	0
	methf[c]	5,10-Methenyltetrahydrofolate		chebi:57455; KEGG:C00445	C20H20N7O6		c	methf_c		C00445	chebi:57455	-1
	methf[m]	5,10-Methenyltetrahydrofolate		chebi:57455; KEGG:C00445	C20H20N7O6		m	methf_m		C00445	chebi:57455	-1
	nh4[m]	Ammonium		chebi:28938; KEGG:C01342	H4N		m	nh4_m		C01342	chebi:28938	1
	2dhp[c]	2-Dehydropantoate		chebi:11561; KEGG:C00966	C6H9O4		c	2dhp_c		C00966	chebi:11561	-1
	gsn[c]	Guanosine		chebi:16750; KEGG:C00387	C10H13N5O5		c	gsn_c		C00387	chebi:16750	0
	gua[c]	Guanine		chebi:16235; KEGG:C00242	C5H5N5O		c	gua_c		C00242	chebi:16235	0
	pro_L[m]	L-Proline		chebi:60039; KEGG:C00148	C5H9NO2		m	pro_L_m		C00148	chebi:60039	0
	1pyr5c[c]	1-Pyrroline-5-carboxylate		chebi:15893; KEGG:C03912	C5H6NO2		c	1pyr5c_c		C03912	chebi:15893	-1
	pro_L[c]	L-Proline		chebi:60039; KEGG:C00148	C5H9NO2		c	pro_L_c		C00148	chebi:60039	0
	4hpro_LT[c]	trans-4-Hydroxy-L-proline		chebi:58375; KEGG:C01157	C5H9NO3		c	4hpro_LT_c		C01157	chebi:58375	0
	nac[c]	Nicotinate		chebi:32544; KEGG:C00253	C6H4NO2		c	nac_c		C00253	chebi:32544	-1
	nac[m]	Nicotinate		chebi:32544; KEGG:C00253	C6H4NO2		m	nac_m		C00253	chebi:32544	-1
	1mncam[c]	1-Methylnicotinamide		chebi:16797; KEGG:C02918	C7H9N2O		c	1mncam_c		C02918	chebi:16797	1
	pmtcoa[c]	Palmitoyl-CoA		chebi:57379; KEGG:C00154	C37H62N7O17P3S		c	pmtcoa_c		C00154	chebi:57379	-4
	hdca[c]	Hexadecanoate		chebi:7896; KEGG:C00249	C16H31O2		c	hdca_c		C00249	chebi:7896	-1
	ocdca[c]	octadecanoate		chebi:25629; KEGG:C01530	C18H35O2		c	ocdca_c		C01530	chebi:25629	-1
	stcoa[c]	Stearoyl-CoA		chebi:57394; KEGG:C00412	C39H66N7O17P3S		c	stcoa_c		C00412	chebi:57394	-4
	3dsphgn[c]	3-Dehydrosphinganine		chebi:58299; KEGG:C02934	C18H38NO2		c	3dsphgn_c		C02934	chebi:58299	1
	cyst_L[x]	L-Cystathionine		chebi:58161; KEGG:C02291	C7H14N2O4S		x	cyst_L_x		C02291	chebi:58161	0
	nh4[x]	Ammonium		chebi:28938; KEGG:C01342	H4N		x	nh4_x		C01342	chebi:28938	1
	pyr[x]	Pyruvate		chebi:15361; KEGG:C00022	C3H3O3		x	pyr_x		C00022	chebi:15361	-1
	hcys_L[x]	L-Homocysteine		chebi:58199; KEGG:C00155	C4H9NO2S		x	hcys_L_x		C00155	chebi:58199	0
	achms[c]	O-Acetyl-L-homoserine		chebi:57716; KEGG:C01077	C6H11NO4		c	achms_c		C01077	chebi:57716	0
	4hbzcoa[m]	4-hydroxybenzoyl-CoA		chebi:57356; KEGG:C02949	C28H36N7O18P3S		m	4hbzcoa_m		C02949	chebi:57356	-4
	4hbz[m]	4-Hydroxybenzoate		chebi:17879; KEGG:C00156	C7H5O3		m	4hbz_m		C00156	chebi:17879	-1
	4hbz[c]	4-Hydroxybenzoate		chebi:17879; KEGG:C00156	C7H5O3		c	4hbz_c		C00156	chebi:17879	-1
	pc_SC[c]	Phosphatidylcholine, yeast-specific		chebi:49183; KEGG:C00157	C10H18NO8PR2		c	pc_SC_c		C00157	chebi:49183	1
	pa_SC[c]	Phosphatidate, yeast-specific		chebi:57739; KEGG:C00416	C5H5O8PR2		c	pa_SC_c		C00416	chebi:57739	-2
	12dgr_SC[c]	1,2-Diacylglycerol, yeast-specific		chebi:17815; KEGG:C00165	C5H6O5R2		c	12dgr_SC_c		C00165	chebi:17815	0
	faR[c]	Average fatty acid		chebi:35366; KEGG:C00162	CO2R		c	faR_c		C00162	chebi:35366	-1
	1agpc_SC[c]	1-Acyl-sn-glycerol-3-phosphocholine, yeast-specific		chebi:17504; KEGG:C04230	C9H19NO7PR		c	1agpc_SC_c		C04230	chebi:17504	0
	pc_SC[e]	Phosphatidylcholine, yeast-specific		chebi:49183; KEGG:C00157	C10H18NO8PR2		e	pc_SC_e		C00157	chebi:49183	1
	faR[e]	Average fatty acid		chebi:35366; KEGG:C00162	CO2R		e	faR_e		C00162	chebi:35366	-1
	1agpc_SC[e]	1-Acyl-sn-glycerol-3-phosphocholine, yeast-specific		chebi:17504; KEGG:C04230	C9H19NO7PR		e	1agpc_SC_e		C04230	chebi:17504	0
	cdpchol[c]	CDP-choline		chebi:58779; KEGG:C00307	C14H25N4O11P2		c	cdpchol_c		C00307	chebi:58779	-1
	cit[c]	Citrate		chebi:16947; KEGG:C00158	C6H5O7		c	cit_c		C00158	chebi:16947	-3
	man[c]	D-Mannose		chebi:4208; KEGG:C00159	C6H12O6		c	man_c		C00159	chebi:4208	0
	man6p[c]	D-Mannose 6-phosphate		chebi:58735; KEGG:C00275	C6H11O9P		c	man6p_c		C00275	chebi:58735	-2
	mag[c]	Monoacylglycerol		chebi:17408; KEGG:C01885	C4H7O4R		c	mag_c		C01885	chebi:17408	0
	acac[m]	Acetoacetate		chebi:13705; KEGG:C00164	C4H5O3		m	acac_m		C00164	chebi:13705	-1
	4fumacac[c]	4-Fumarylacetoacetate		chebi:18034; KEGG:C01061	C8H6O6		c	4fumacac_c		C01061	chebi:18034	-2
	acac[c]	Acetoacetate		chebi:13705; KEGG:C00164	C4H5O3		c	acac_c		C00164	chebi:13705	-1
	triglyc_SC[c]	triglyceride, yeast-specific		chebi:17855; KEGG:C00422	C6H5O6R3		c	triglyc_SC_c		C00422	chebi:17855	0
	pphn[c]	Prephenate		chebi:57852; KEGG:C00254	C10H8O6		c	pphn_c		C00254	chebi:57852	-2
	pacald[c]	Phenylacetaldehyde		chebi:16424; KEGG:C00601	C8H8O		c	pacald_c		C00601	chebi:16424	0
	cbasp[c]	N-Carbamoyl-L-aspartate		chebi:32814; KEGG:C00438	C5H6N2O5		c	cbasp_c		C00438	chebi:32814	-2
	citr_L[c]	L-Citrulline		chebi:57743; KEGG:C00327	C6H13N3O3		c	citr_L_c		C00327	chebi:57743	0
	5mta[c]	5-Methylthioadenosine		chebi:17509; KEGG:C00170	C11H15N5O3S		c	5mta_c		C00170	chebi:17509	0
	5mtr[c]	5-Methylthio-D-ribose		chebi:45738; KEGG:C03089	C6H12O4S		c	5mtr_c		C03089	chebi:45738	0
	5mdr1p[c]	5-Methylthio-5-deoxy-D-ribose 1-phosphate		chebi:58533; KEGG:C04188	C6H11O7PS		c	5mdr1p_c		C04188	chebi:58533	-2
	xu5p_D[x]	D-Xylulose 5-phosphate		chebi:57737; KEGG:C00231	C5H9O8P		x	xu5p_D_x		C00231	chebi:57737	-2
	g3p[x]	Glyceraldehyde 3-phosphate		chebi:58027; KEGG:C00661	C3H5O6P		x	g3p_x		C00661	chebi:58027	-2
	dha[x]	Dihydroxyacetone		chebi:16016; KEGG:C00184	C3H6O3		x	dha_x		C00184	chebi:16016	0
	lald_L[c]	L-Lactaldehyde		chebi:18041; KEGG:C00424	C3H6O2		c	lald_L_c		C00424	chebi:18041	0
	epist[c]	episterol		chebi:23929; KEGG:C15777	C28H46O		c	epist_c		C15777	chebi:23929	0
	epistest_SC[c]	episterol ester, yeast-specific		chebi:52393	C29H45O2R		c	epistest_SC_c			chebi:52393	0
	ergst[c]	Ergosterol		chebi:16933; KEGG:C01694	C28H44O		c	ergst_c		C01694	chebi:16933	0
	ergstest_SC[c]	ergosterol ester, yeast-specific		chebi:52320	C29H43O2R		c	ergstest_SC_c			chebi:52320	0
	fecost[c]	fecosterol		chebi:17038; KEGG:C04525	C28H46O		c	fecost_c		C04525	chebi:17038	0
	fecostest_SC[c]	fecosterol ester, yeast-specific		chebi:52321	C29H45O2R		c	fecostest_SC_c			chebi:52321	0
	lanost[c]	Lanosterol		chebi:16521; KEGG:C01724	C30H50O		c	lanost_c		C01724	chebi:16521	0
	lanostest_SC[c]	lanosterol ester, yeast-specific		chebi:52394	C31H49O2R		c	lanostest_SC_c			chebi:52394	0
	zymst[c]	zymosterol		chebi:18252; KEGG:C05437	C27H44O		c	zymst_c		C05437	chebi:18252	0
	zymstest_SC[c]	zymosterol ester, yeast-specific		chebi:52322	C28H43O2R		c	zymstest_SC_c			chebi:52322	0
	phom[c]	O-Phospho-L-homoserine		chebi:57590; KEGG:C01102	C4H8NO6P		c	phom_c		C01102	chebi:57590	-2
	etha[c]	Ethanolamine		chebi:57603; KEGG:C00189	C2H8NO		c	etha_c		C00189	chebi:57603	1
	g3pe[c]	sn-glycero-3-Phosphoethanolamine		chebi:57952; KEGG:C01233	C5H14NO6P		c	g3pe_c		C01233	chebi:57952	0
	cer1_16[c]	Ceramide-1 (Sphinganine:n-C16:0)		chebi:67042	C34H69NO3		c	cer1_16_c			chebi:67042	0
	sphgn[c]	Sphinganine		chebi:57817; KEGG:C00836	C18H40NO2		c	sphgn_c		C00836	chebi:57817	1
	cer1_18[c]	Ceramide-1 (Sphinganine:n-C18:0)		chebi:67033	C36H73NO3		c	cer1_18_c			chebi:67033	0
	cer16d4[c]	Ceramide-1 (Sphinganine:n-C16:1)		chebi:72959	C34H67NO3		c	cer16d4_c			chebi:72959	0
	sphings[c]	sphingosine		chebi:57756; KEGG:C00319	C18H38NO2		c	sphings_c		C00319	chebi:57756	1
	cer18d4[c]	Ceramide-1 (Sphinganine:n-C18:1)		chebi:72961	C36H71NO3		c	cer18d4_c			chebi:72961	0
	cer1_24[c]	Ceramide-1 (Sphinganine:n-C24:0)		chebi:52961	C42H85NO3		c	cer1_24_c			chebi:52961	0
	ttc[c]	tetracosanoate		chebi:31014; KEGG:C08320	C24H47O2		c	ttc_c		C08320	chebi:31014	-1
	cer1_26[c]	Ceramide-1 (Sphinganine:n-C26:0)		chebi:52962	C44H89NO3		c	cer1_26_c			chebi:52962	0
	hexc[c]	hexacosanoate		chebi:31013	C26H51O2		c	hexc_c			chebi:31013	-1
	3pg[c]	3-Phospho-D-glycerate		chebi:58272; KEGG:C00197	C3H4O7P		c	3pg_c		C00197	chebi:58272	-3
	3php[c]	3-Phosphohydroxypyruvate		chebi:18110; KEGG:C03232	C3H2O7P		c	3php_c		C03232	chebi:18110	-3
	g15lac[c]	D-Glucono-1,5-lactone		chebi:16217; KEGG:C00198	C6H10O6		c	g15lac_c		C00198	chebi:16217	0
	6pgc[c]	6-Phospho-D-gluconate		chebi:58759; KEGG:C00345	C6H10O10P		c	6pgc_c		C00345	chebi:58759	-3
	xu5p_D[c]	D-Xylulose 5-phosphate		chebi:57737; KEGG:C00231	C5H9O8P		c	xu5p_D_c		C00231	chebi:57737	-2
	damp[c]	dAMP		chebi:58245; KEGG:C00360	C10H12N5O6P		c	damp_c		C00360	chebi:58245	-2
	adn[m]	Adenosine		chebi:16335; KEGG:C00212	C10H13N5O4		m	adn_m		C00212	chebi:16335	0
	ade[m]	Adenine		chebi:16708; KEGG:C00147	C5H5N5		m	ade_m		C00147	chebi:16708	0
	r1p[m]	alpha-D-Ribose 1-phosphate		chebi:57720; KEGG:C00620	C5H9O8P		m	r1p_m		C00620	chebi:57720	-2
	thymd[c]	Thymidine		chebi:17748; KEGG:C00214	C10H14N2O5		c	thymd_c		C00214	chebi:17748	0
	dtmp[c]	dTMP		chebi:26999; KEGG:C00364	C10H13N2O8P		c	dtmp_c		C00364	chebi:26999	-2
	2dr1p[c]	2-Deoxy-D-ribose 1-phosphate		chebi:58576; KEGG:C00672	C5H9O7P		c	2dr1p_c		C00672	chebi:58576	-2
	thym[c]	Thymine		chebi:17821; KEGG:C00178	C5H6N2O2		c	thym_c		C00178	chebi:17821	0
	arab_D[c]	D-Arabinose		chebi:17108; KEGG:C00216	C5H10O5		c	arab_D_c		C00216	chebi:17108	0
	Dara14lac[c]	D-Arabinono-1,4-lactone		chebi:16292; KEGG:C00652	C5H8O5		c	Dara14lac_c		C00652	chebi:16292	0
	g6p_B[c]	beta-D-glucose 6-phosphate		chebi:58247; KEGG:C01172	C6H11O9P		c	g6p_B_c		C01172	chebi:58247	-2
[truncated: 1,147 more rows]

## Sheet: COMPS
#	ABBREVIATION	NAME	INSIDE	MIRIAM
[truncated: 9 more rows]

[truncated: 2 more sheets: MODEL, GENES]
