# Supplementary material for: Integration and Validation of the Genome-Scale Metabolic Models of Pichia pastoris: A Comprehensive Update of Protein Glycosylation Pathways, Lipid and Energy Metabolism
Source: PLoS One. 2016 Jan 26;11(1):e0148031. doi: 10.1371/journal.pone.0148031 (PMC4734642; doi:10.1371/journal.pone.0148031)
Supplement: S2 File — Details of biomass composition for cultivations on glucose and glycerol:methanol mixtures. (XLSX) [file pone.0148031.s003.xlsx]

## Sheet: Contents
Supporting Information S2 - Biomass composition
	File content
		01_Glc	Biomass composition for glucose cultivations µ=0,1 h-1 [1].
		016_G80M20	Biomass composition for glycerol:methanol (80:20 w/w) cultivations at µ=0,16 h-1 [2].
		016_G80M20	Biomass composition for glycerol:methanol (60:40 w/w) cultivations at µ=0,16 h-1 [2].
		016_G80M20	Biomass composition for glycerol:methanol (40:60 w/w) cultivations at µ=0,16 h-1 [2].
		005_G80M20	Biomass composition for glycerol:methanol (80:20 w/w) cultivations at µ=0,05 h-1 [2].
		005_G80M20	Biomass composition for glycerol:methanol (60:40 w/w) cultivations at µ=0,05 h-1 [2].
		005_G80M20	Biomass composition for glycerol:methanol (40:60 w/w) cultivations at µ=0,05 h-1 [2].
	References
		1.	Carnicer M, Baumann K, Töplitz I, Sánchez-Ferrando F, Mattanovich D, Ferrer P, et al. Macromolecular and elemental composition analysis and extracellular metabolite balances of Pichia pastoris growing at different oxygen levels. Microb Cell Fact. 2009;8: 65. doi:10.1186/1475-2859-8-65
		2.	Jordà J, De Jesus SS, Peltier S, Ferrer P, Albiol J. Metabolic flux analysis of recombinant Pichia pastoris growing on different glycerol/methanol mixtures by iterative fitting of NMR-derived 13C-labelling data from proteinogenic amino acids. N Biotechnol. 2014;31: 120–132. doi:10.1016/j.nbt.2013.06.007
		3.	Roca C, Chagas B, Farinha I, Freitas F, Mafra L, Aguiar F, et al. Production of yeast chitin–glucan complex from biodiesel industry byproduct. Process Biochem. 2012;47: 1670–1675. doi:10.1016/j.procbio.2012.04.004
		4.	Baumann K, Adelantado N, Lang C, Mattanovich D, Ferrer P. Protein trafficking, ergosterol biosynthesis and membrane physics impact recombinant protein secretion in Pichia pastoris. Microb Cell Fact. 2011;10: 93. doi:10.1186/1475-2859-10-93
		5.	Ivashov V a, Grillitsch K, Koefeler H, Leitner E, Baeumlisberger D, Karas M, et al. Lipidome and proteome of lipid droplets from the methylotrophic yeast Pichia pastoris. Biochim Biophys Acta. 2013;1831: 282–90. doi:10.1016/j.bbalip.2012.09.017
		6.	Klug L, Tarazona P, Gruber C, Grillitsch K, Gasser B, Trötzmüller M, et al. The lipidome and proteome of microsomes from the methylotrophic yeast Pichia pastoris. Biochim Biophys Acta - Mol Cell Biol Lipids. 2014;1841: 215–226. doi:10.1016/j.bbalip.2013.11.005
		7.	Grillitsch K, Tarazona P, Klug L, Wriessnegger T, Zellnig G, Leitner E, et al. Isolation and characterization of the plasma membrane from the yeast Pichia pastoris. Biochim Biophys Acta. 2014;1838: 1889–97. doi:10.1016/j.bbamem.2014.03.012
		8.	Wriessnegger T, Leitner E, Belegratis MR, Ingolic E, Daum G. Lipid analysis of mitochondrial membranes from the yeast Pichia pastoris. Biochim Biophys Acta. 2009;1791: 166–72. doi:10.1016/j.bbalip.2008.12.017
		9.	Ternes P, Wobbe T, Schwarz M, Albrecht S, Feussner K, Riezman I, et al. Two pathways of sphingolipid biosynthesis are separated in the yeast Pichia pastoris. J Biol Chem. 2011;286: 11401–14. doi:10.1074/jbc.M110.193094
		10.	Potgieter TI, Kersey SD, Mallem MR, Nylen AC, d’Anjou M. Antibody expression kinetics in glycoengineered Pichia pastoris. Biotechnol Bioeng. 2010;106: 918–27. doi:10.1002/bit.22756
		11.	Aung HW, Henry S a, Walker LP. Revising the Representation of Fatty Acid, Glycerolipid, and Glycerophospholipid Metabolism in the Consensus Model of Yeast Metabolism. Ind Biotechnol (New Rochelle N Y). 2013;9: 215–228. doi:10.1089/ind.2013.0013
	12.	Sohn SB, Graf AB, Kim TY, Gasser B, Maurer M, Ferrer P, et al. Genome-scale metabolic model of methylotrophic yeast Pichia pastoris and its use for in silico analysis of heterologous protein production. Biotechnol J. 2010;5: 705–15. doi:10.1002/biot.201000078
	13.	De Schutter K, Lin Y-C, Tiels P, Van Hecke A, Glinka S, Weber-Lehmann J, et al. Genome sequence of the recombinant protein production host Pichia pastoris. Nat Biotechnol. 2009;27: 561–6. doi:10.1038/nbt.1544

## Sheet: 01_Glc
BIOMASS COMPOSITION
Macromolecular composition a					Proteins
	Component	g/g DCW	Polymerization ATP (mmol/g biomass)	Polymerization (mmol/g macromol)	Amino acid residue	mol/mol prot b	MW c	g/mol prot	mmol/g prot
	Protein	0.37	13.949	37.7	Ala	0.1039	71.0779	7.385	0.931715
	Carbohydrate	0.369	4.7232		Arg	0.0679	156.186	10.605	0.608888
	Lipid	0.062			Asn	0.04335	114.103	4.94635	0.388738
	RNA	0.066	1.716	26	Asp	0.04335	114.079	4.94535	0.388738
	DNA	0.0013	0.0338	26	Cys	0.0015	103.144	0.154716	0.0134511
	Sulphate	0.3			Gln	0.08955	128.129	11.474	0.803033
	H2O	6.3			Glu	0.08955	128.106	11.4719	0.803033
	Others	6.4			Gly	0.0689	57.0514	3.93084	0.617856
a The composition is taken from [1]			20.422		His	0.0181	137.139	2.48222	0.16231
					Ile	0.0432	113.158	4.88841	0.387393
					Leu	0.0687	113.158	7.77393	0.616062
					Lys	0.0628	128.172	8.04922	0.563154
					Met	0.0076	131.197	0.997098	0.0681524
					Orn	0.0127	114.146	1.44965	0.113886
					Phe	0.0307	147.174	4.51824	0.2753
					Pro	0.0369	97.1152	3.58355	0.330898
					Ser	0.0625	87.0773	5.44233	0.560464
					Thr	0.0574	101.104	5.80337	0.51473
					Trp	0.0138	186.21	2.5697	0.12375
					Tyr	0.0211	163.173	3.44296	0.189213
					Val	0.0565	99.1311	5.60091	0.506659
						1	Protein MW	111.515	8.96742
					b Protein composition is taken from [2]
					c MW corresponds to the amino acid residue, and H2O MW is subtracted from the amino acid MW
					Carbohydrates (CH)
						g/g CH	g/g DCW d
					Glycogen	0.286802	0.10583
					Trehalose	0.00761421	0.00280964
					Others	0.705584	0.26036
							0.369
					d Composition taken from [1].
					In previous reconstructions, β-D-glucan is considered other than trehalose and glycogen, nevertheless, in this reconstruction, data from [3] is taken into account. It makes possible an approximation of chitin, mannan and D-glucan fractions on DCW from chitin-glucan complexes (CGC). CGC represents around 18-26% of DCW, an average composition is assumed (22% g CGC / g DCW)
					CGC content (g CGC/g DCW)	0.22
					CGC component	g/g CGC	g/g DCW	Formula (monomer)	MW (monomer)	mmol/g DCW	mmol/g CH
					Chitin	0.07	0.0154	C8H13NO5	186.162	0.0827236	0.224183
					β-D-glucan	0.35	0.077	C6H10O5	162.141	0.474896	1.28698
					Mannan	0.28	0.0616	C6H10O5	162.141	0.379917	1.02959
							0.154
					Carbohydrate final composition
						g/g DCW	g/g DCW e	g/g CH	MW (monomer)	mmol/g CH
					Glycogen f	0.10583	0.10583	0.286802	162.141	1.76885
					Trehalose	0.00280964	0.00280964	0.00761421	342.296	0.0222445
					Chitin	0.0154	0.0154	0.0417344	203.193	0.205393
					Mannan f	0.0616	0.0616	0.166938	162.141	1.02959
					β-D-glucan	0.077	0.18336	0.496912	162.141	3.0647
					Others	0.10636	-	-	-	-
					CARBOHYDRATES	0.369	0.369
					e "Others" fraction is assumed to be a glucan due to the absence of more detailed information, and is included in β-D-glucan fraction.
					f Glycogen and D-glucan are considered as 6 carbon molecule (glucose residues without water). Mannan is considered as 6 carbon mannose polymer and chitin as a single N-acetylglucosamine residue.
					Lipid (LIP)
						g/g LIP g	g/g DCW	MW	mmol/g LIP	mmol/g DCW
					Glycerides h	0.572	0.0351409	779.461	0.727155	0.0450836
					Sterol	0.19065	0.0117126	396.404	0.476568	0.0295472
					SE	0.077168	0.00474083	655.336	0.116681	0.0072342
					Phospholipids	0.16	0.00982962	772.969	0.205108	0.0127167
					Sphingolipids	0.00937596	0.000576014	1016.14	0.00914298	0.000566865
						1.00919
					g Lipid composition from [1]. Sterol and Steryl Esters (SE) in [1] appear as a single fraction, nevertheless, the total amount (0,268 g/g LIP) is divided in two fractions based on total amounts of ergosterol and SE in [4] and [5] respectively
					h Glycerides composition is adapted from [1] considering triglycerides fraction as addition of diglycerides and triglycerides on a ratio according to [6]
					Glycerides (Glyc)
						g/g Glyc	Core MW	Fatty acid residues	Total MW	mmol/g Glyc	mol/mol Glyc	g/mol Glyc
					Diacylglycerides	0.27027	146.098	2	609.958	0.443097	0.345376	210.665
					Triacylglycerides	0.72973	173.1	3	868.89	0.839842	0.654624	568.796
										1.28294	1	779.461	Glyceride MW
					Fatty acids (FA)									Formula			Average Formula
						FA	g/100 g FA i	g/100 g FA j	MW	mmol/g FA	mmol/mmol FA	g/mol FA		C	H	O	C	H	O
					Tetradecanoate	C14:0	0.3	0.303951	227.36	0.0133687	0.00368895	0.838721		14	27	2	0.0516454	0.0996018	0.00737791
					Hexadecanoate	C16:0	12.4	12.5633	255.42	0.491869	0.135726	34.6671		16	31	2	2.17162	4.2075	0.271452
					Hexadecenoate	C16:1	3	3.03951	253.4	0.119949	0.0330987	8.38721		16	29	2	0.529579	0.959862	0.0661974
					Octadecanoate	C18:0	3.6	3.64742	283.47	0.12867	0.0355052	10.0646		18	35	2	0.639093	1.24268	0.0710103
					Octadecenoate	C18:1	30.5	30.9017	281.45	1.09795	0.302967	85.2699		18	33	2	5.4534	9.9979	0.605933
					Octadecynoate	C18:2	27.1	27.4569	279.44	0.98257	0.27113	75.7644		18	31	2	4.88033	8.40502	0.542259
					Octatrienoate	C18:3	21.2	21.4792	277.42	0.77425	0.213646	59.2696		18	29	2	3.84562	6.19573	0.427291
					Hexacosanoate	C26	0.6	0.607903	395.68	0.0153635	0.00423939	1.67744		26	51	2	0.110224	0.216209	0.00847878
						Others	1.2	-	-	-	-	-		-	-	-	-	-	-
					TOTAL		99.9	100		3.62399	1	275.939				Formula	17.6815	31.3245	2
					Total taken into account		98.7										212.367	31.5732	31.9988	275.939
																R-group*	16.6815	31.3245	0	231.93
					i Fatty acid (FA) fractions are taken from [7]											*COO from acyl group is included in the core molecular formula in each compound with an acyl group associated
					j FA taken into account, fraction recalculated
					Sterols
						μg/mg protein k	g/g sterol	MW	mmol/g sterol	mol/mol sterol	g/mol
					Zymosterol	0.7	0.0366492	384.638	0.0952824	0.0377703	14.5279
					Ergosterol	17.7	0.926702	396.648	2.33633	0.92613	367.348
					Fecosterol	0.3	0.0157068	398.664	0.0393986	0.0156178	6.22624
					Episterol	0.3	0.0157068	398.664	0.0393986	0.0156178	6.22624
					Lanosterol	0.1	0.0052356	426.717	0.0122695	0.00486367	2.07541
					TOTAL	19.1	1		2.52268	1	396.404	avge sterol MW
					k Despite in [1], this fraction is described as sterol and sterol ester, only sterols are considered and assumed to be the whole fraction due to the lack of detailed information. If available, lipid composition has to be redefined.
					k amounts taken from [8] and fractions of each sterol were calculated from sterol μg/mg of protein grown on glucose
					Steryl Ester
						mmol/mmol SE l	MW	g/mol
					Zymosteryl ester	0.0377703	643.57	24.3078
					Ergosteryl ester	0.92613	655.58	607.153
					Fecosteryl ester	0.0156178	657.596	10.2702
					Episteryl ester	0.0156178	657.596	10.2702
					Lanosteryl ester	0.00486367	685.649	3.33477
						1	avge SE MW	655.336
					l SE fractions were assumed equivalent to sterol fractions, from [8], due to the lack of information. MW is calculated assuming an average fatty acid R group
					Phospholipids (PL)
							g/g PL m	MW	Fatty acid residues	Total MW	mmol/g PL	mol/mol PL	g/mol	R	Backbone
					Phosphatidate		2.17	224.062	2	687.922	0.0318597	0.0246266	16.9412	2	chebi:57739
					Phosphatidylinositol		6.73	387.211	2	851.07	0.0798676	0.0617352	52.541	2	chebi:57739
					Phosphatidylserine		6.41	312.147	2	776.007	0.0834283	0.0644875	50.0428	2	chebi:58436
					Phosphatidylcholine		50.3	311.226	2	775.085	0.65545	0.506643	392.691	2	chebi:49183
					Phosphatidylethanolamine		30.86	269.146	2	733.006	0.425216	0.328679	240.924	2	chebi:57613
					Cardiolipin		2.54	506.203	4	1433.92	0.0178908	0.013829	19.8297	4	chebi:62237
					Lysophospholipids		(1,0)	-	-	-
					Dimethylphosphatidylethanolamine		-	-	-	-
							99.01				1.29371	1	772.969
					m Phospholipid composition is taken from [7]. Lysophospholipids are not included due to its uncaracterization and low proportion in relation to other phospholipids
					Sphingolipid (SPHL)
						mmol/gDCW n	MW	g/gDCW	mmol/g LIP	g/g LIP	mol/mol SPHL	g/mol SPHL	mmol/g SPHL
					Ceramide	2.90769e-05	628.791	1.82833e-05	0.000468983	0.000294892	0.0508269	31.9595	0.0500197
					GlcCer	0.000126	748.201	9.42733e-05	0.00203226	0.00152054	0.22025	164.791	0.216752
						0.000139	926.041	0.00012872	0.00224194	0.00207613	0.242974	225.004	0.239115
					IPC	0.000139	1099.94	0.000152892	0.00224194	0.002466	0.242974	267.258	0.239115
						0.000139	1346.34	0.000187141	0.00224194	0.0030184	0.242974	327.126	0.239115
									0.00922705	0.00937596	1	1016.14
					n GlcCer global amount was taken from [9] and a factor of 4,2 was used for WCW to DCW conversion [10]. Ceramide amount is calculated considering that most sphingolids are in plasma membrane and using the relation of μg/mg protein between ceramide and GlcCer from [7]. IPC derived species contribution is taken from "complex sphingolipid" in yeast 7 [11] and all three subspecies (IPC, MIPC and M(IP)…
					Ceramide (cer)
						Formula	C	H	N	O		Fraction o	C	H	N	O
					cer1_18	C36H73NO3	36	73	1	3		0.05979	2.15244	4.36467	0.05979	0.17937
					cer16d4	C34H67NO3	34	67	1	3		0.03923	1.33382	2.62841	0.03923	0.11769
					cer18d4	C36H71NO3	36	71	1	3		0.15172	5.46192	10.7721	0.15172	0.45516
					cer2'16d4	C34H67NO4	34	67	1	4		0.01136	0.38624	0.76112	0.01136	0.04544
					cer2'18d4	C36H71NO4	36	71	1	4		0.12008	4.32288	8.52568	0.12008	0.48032
					cer16d48	C34H65NO3	34	65	1	3		0.02215	0.7531	1.43975	0.02215	0.06645
					cer18d48	C36H69NO3	36	69	1	3		0.06015	2.1654	4.15035	0.06015	0.18045
					cer2'18d48	C36H69NO4	36	69	1	4		0.03913	1.40868	2.69997	0.03913	0.15652
					cer2_24	C42H85NO4	42	85	1	4		0.05362	2.25204	4.5577	0.05362	0.21448
					cer2_26	C44H89NO4	44	89	1	4		0.01888	0.83072	1.68032	0.01888	0.07552
					cer3_24	C42H85NO5	42	85	1	5		0.27266	11.4517	23.1761	0.27266	1.3633
					cer3_26	C44H89NO5	44	89	1	5		0.15123	6.65412	13.4595	0.15123	0.75615	avge MW (g/mol)
												TOTAL	39.1731	78.2157	1	4.09085	628.791
					o Fractions of each specie was obtained from [7], assuming relative peak areas as relative mol-%. Only species present in >1% were taken into account. In the model, despite Pichia pastoris is able to use sphingoid bases of 20 carbons (<5%), only sphingoid bases of 18 carbons were assumed and the fraction of 20 carbons bases was added to the corresponding 18-carbon base (indicated with * in the fo…
					Glucosylceramide (GlcCer)
						Formula	C	H	N	O		Fraction (mol/mol)o	C	H	N	O
					glccer180	C42H83NO9	42	83	1	9		0.02209	0.92778	1.83347	0.02209	0.19881
					glccer181	C42H81NO9	42	81	1	9		0.03422	1.43724	2.77182	0.03422	0.30798
					glccer162	C40H75NO9	40	75	1	9		0.05929	2.3716	4.44675	0.05929	0.53361
					glccer182	C42H79NO9	42	79	1	9		0.22541	9.46722	17.8074	0.22541	2.02869
					glccer162m	C41H77NO9	41	77	1	9		0.05758	2.36078	4.43366	0.05758	0.51822
					glccer182m	C43H81NO9	43	81	1	9		0.60141	25.8606	48.7142	0.60141	5.41269	avge MW (g/mol)
												TOTAL	42.4252	80.0073	1	9	748.201
					IPC
						Formula	C	H	N	O	P	Fraction o	C	H	N	O	P
					ipc118*	C42H83NO11P	42	83	1	11	1	0.0995	4.179	8.2585	0.0995	1.0945	0.0995
					ipc224	C48H95NO12P	48	95	1	12	1	0.017	0.816	1.615	0.017	0.204	0.017
					ipc324	C48H95NO13P	48	95	1	13	1	0.4296	20.6208	40.812	0.4296	5.5848	0.4296
					ipc424	C48H95NO14P	48	95	1	14	1	0.0364	1.7472	3.458	0.0364	0.5096	0.0364
					ipc226	C50H99NO12P	50	99	1	12	1	0.0137	0.685	1.3563	0.0137	0.1644	0.0137
					ipc326*	C50H99NO13P	50	99	1	13	1	0.3691	18.455	36.5409	0.3691	4.7983	0.3691
					ipc426	C50H99NO14P	50	99	1	14	1	0.0347	1.735	3.4353	0.0347	0.4858	0.0347	avge MW (g/mol)
												TOTAL	48.238	95.476	1	12.8414	1	926.041
					MIPC
						Formula	C	H	N	O	P	Fraction o	C	H	N	O	P
					mipc324	C54H105NO18P	54	105	1	18	1	0.5798	31.3092	60.879	0.5798	10.4364	0.5798
					mipc424	C54H105NO19P	54	105	1	19	1	0.0354	1.9116	3.717	0.0354	0.6726	0.0354
					mipc326*	C56H109NO18P	56	109	1	18	1	0.3617	20.2552	39.4253	0.3617	6.5106	0.3617
					mipc426	C56H109NO19P	59	109	1	19	1	0.0231	1.3629	2.5179	0.0231	0.4389	0.0231	avge MW (g/mol)
												TOTAL	54.8389	106.539	1	18.0585	1	1099.94
					M(IP)2C
						Formula	C	H	N	O	P	Fraction o	C	H	N	O	P
					mip2c324	C60H115NO26P2	60	115	1	26	2	0.5881	35.286	67.6315	0.5881	15.2906	1.1762
					mip2c424	C60H115NO27P2	60	115	1	27	2	0.0107	0.642	1.2305	0.0107	0.2889	0.0214
					mip2c326*	C62H119NO26P2	62	119	1	27	2	0.4012	24.8744	47.7428	0.4012	10.8324	0.8024
												1	60.8024	116.605	1	26.4119	2	1346.34
					RNA p
						mRNA (5%)	tRNA(20%)	rRNA (75%)
						mol/mol	mol/mol	mol/mol	mol/mol RNA	MW q	g/mol RNA	mmol/g RNA
					AMP	0.2945	0.198	0.303	0.281575	328.198	92.4124	0.879353
					CMP	0.2055	0.342	0.227	0.248925	304.173	75.7164	0.777388
					GMP	0.2055	0.289	0.21	0.225575	344.198	77.6424	0.704467
					UMP	0.2945	0.171	0.26	0.243925	305.158	74.4357	0.761773
											320.207	3.12298
					p RNA composition was adapted from PpaMBEL1254 [12] model, mRNA composition was modified according to genomic DNA used [13]
					q MW corresponds to the nucleotide monophosphate residue, and H2O is subtracted from the monophosphate. In this case, OH is subtracted due to the charged form of the nucleotide and considering RNA as a polyanion at pH 7.3
					DNA r
						MW s	mol/mol r	g/mol DNA	mmol/g DNA
					dAMP	312.199	0.2945	91.9425	0.956495
					dCMP	288.174	0.2055	59.2198	0.667435
					dGMP	328.198	0.2055	67.4447	0.667435
					dTMP	303.185	0.2945	89.2881	0.956495
								307.895
					r Fractions of each nucleotide was calculated from [13] G-C content (41,1%)
					s MW corresponds to the deoxynucleotide monophosphate residue, and H2O is subtracted from the deoxynucleotid monophosphate. In this case, OH is subtracted due to the charged form of the deoxynucleotide and considering DNA as a polyanion at pH 7.3
					Cofactor
					Essential molecules are included in biomass composition in order to consider the essentiality of their biosynthesis pathways. The amounts to biomass composition is not quantitative and it is only considered its qualitative contribution.
						mmol/gDCW
					NAD	1e-06
					NADP	1e-06
					CoA	1e-06
					THF	1e-06
					FMN	1e-06
					FAD	1e-06
					thiamine	1e-06
					ubiquinone	1e-06
					Glutathione	1e-06
					Protoheme	1e-06
					Biotin	1e-06

## Sheet: 016_G80M20
BIOMASS COMPOSITION
Macromolecular composition a					Proteins
	Component	g/g DCW	Polymerization ATP (mmol/g biomass)	Polymerization (mmol/g macromol)	Amino acid residue	mol/mol prot b	MW c	g/mol prot	mmol/g prot
	Protein	0.3853	14.5258	37.7	Ala	0.1039	71.0779	7.385	0.931715
	Carbohydrate	0.3878	4.96384		Arg	0.0679	156.186	10.605	0.608888
	Lipid	0.0158			Asn	0.04335	114.103	4.94635	0.388738
	RNA	0.0693	1.8018	26	Asp	0.04335	114.079	4.94535	0.388738
	DNA	0.0013	0.0338	26	Cys	0.0015	103.144	0.154716	0.0134511
	Sulphate	0.0209			Gln	0.08955	128.129	11.474	0.803033
	H2O	0.0207			Glu	0.08955	128.106	11.4719	0.803033
	Others	0.099			Gly	0.0689	57.0514	3.93084	0.617856
a The composition is taken from Jordà et al. 2014			21.3253		His	0.0181	137.139	2.48222	0.16231
					Ile	0.0432	113.158	4.88841	0.387393
					Leu	0.0687	113.158	7.77393	0.616062
					Lys	0.0628	128.172	8.04922	0.563154
					Met	0.0076	131.197	0.997098	0.0681524
					Orn	0.0127	114.146	1.44965	0.113886
					Phe	0.0307	147.174	4.51824	0.2753
					Pro	0.0369	97.1152	3.58355	0.330898
					Ser	0.0625	87.0773	5.44233	0.560464
					Thr	0.0574	101.104	5.80337	0.51473
					Trp	0.0138	186.21	2.5697	0.12375
					Tyr	0.0211	163.173	3.44296	0.189213
					Val	0.0565	99.1311	5.60091	0.506659
						1	Protein MW	111.515	8.96742
					b Protein composition is taken from [2]
					c MW corresponds to the amino acid residue, and H2O MW is subtracted from the amino acid MW
					Carbohydrates (CH)
						g/g CH	g/g DCW d
					Glycogen	0.286802	0.111222
					Trehalose	0.00761421	0.00295279
					Others	0.705584	0.273625
							0.3878
					d Composition taken from [1].
					In previous reconstructions, β-D-glucan is considered other than trehalose and glycogen, nevertheless, in this reconstruction, data from [3] is taken into account. It makes possible an approximation of chitin, mannan and D-glucan fractions on DCW from chitin-glucan complexes (CGC). CGC represents around 18-26% of DCW, an average composition is assumed (22% g CGC / g DCW)
					CGC content (g CGC/g DCW)	0.22
					CGC component	g/g CGC	g/g DCW	Formula (monomer)	MW (monomer)	mmol/g DCW	mmol/g CH
					Chitin	0.07	0.0154	C8H13NO5	186.162	0.0827236	0.213315
					β-D-glucan	0.35	0.077	C6H10O5	162.141	0.474896	1.22459
					Mannan	0.28	0.0616	C6H10O5	162.141	0.379917	0.979673
							0.154
					Carbohydrate final composition
						g/g DCW	g/g DCW e	g/g CH	MW (monomer)	mmol/g CH
					Glycogen f	0.111222	0.111222	0.286802	162.141	1.76885
					Trehalose	0.00295279	0.00295279	0.00761421	342.296	0.0222445
					Chitin	0.0154	0.0154	0.0397112	203.193	0.195436
					Mannan f	0.0616	0.0616	0.158845	162.141	0.979673
					β-D-glucan	0.077	0.196625	0.507028	162.141	3.12709
					Others	0.119625	-	-	-	-
					CARBOHYDRATES	0.3878	0.3878
					e "Others" fraction is assumed to be a glucan due to the absence of more detailed information, and is included in β-D-glucan fraction.
					f Glycogen and D-glucan are considered as 6 carbon molecule (glucose residues without water). Mannan is considered as 6 carbon mannose polymer and chitin as a single N-acetylglucosamine residue.
					Lipid (LIP)
						g/g LIP g	g/g DCW	MW	mmol/g LIP	mmol/g DCW
					Glycerides h	0.572	0.00871842	779.461	0.707923	0.0111852
					Sterol	0.19065	0.00290589	396.404	0.463964	0.00733063
					SE	0.077168	0.00117619	655.336	0.113595	0.0017948
					Phospholipids	0.16	0.00243872	772.969	0.199683	0.003155
					Sphingolipids	0.0367918	0.000560779	1016.14	0.0349287	0.000551873
						1.03661
					g Lipid composition from [1]. Sterol and Steryl Esters (SE) in [1] appear as a single fraction, nevertheless, the total amount (0,268 g/g LIP) is divided in two fractions based on total amounts of ergosterol and SE in [4] and [5] respectively
					h Glycerides composition is adapted from [1] considering triglycerides fraction as addition of diglycerides and triglycerides on a ratio according to [6]
					Glycerides (Glyc)
						g/g Glyc	Core MW	Fatty acid residues	Total MW	mmol/g Glyc	mol/mol Glyc	g/mol Glyc
					Diacylglycerides	0.27027	146.098	2	609.958	0.443097	0.345376	210.665
					Triacylglycerides	0.72973	173.1	3	868.89	0.839842	0.654624	568.796
										1.28294	1	779.461	Glyceride MW
					Fatty acids (FA)									Formula			Average Formula
						FA	g/100 g FA i	g/100 g FA j	MW	mmol/g FA	mmol/mmol FA	g/mol FA		C	H	O	C	H	O
					Tetradecanoate	C14:0	0.3	0.303951	227.36	0.0133687	0.00368895	0.838721		14	27	2	0.0516454	0.0996018	0.00737791
					Hexadecanoate	C16:0	12.4	12.5633	255.42	0.491869	0.135726	34.6671		16	31	2	2.17162	4.2075	0.271452
					Hexadecenoate	C16:1	3	3.03951	253.4	0.119949	0.0330987	8.38721		16	29	2	0.529579	0.959862	0.0661974
					Octadecanoate	C18:0	3.6	3.64742	283.47	0.12867	0.0355052	10.0646		18	35	2	0.639093	1.24268	0.0710103
					Octadecenoate	C18:1	30.5	30.9017	281.45	1.09795	0.302967	85.2699		18	33	2	5.4534	9.9979	0.605933
					Octadecynoate	C18:2	27.1	27.4569	279.44	0.98257	0.27113	75.7644		18	31	2	4.88033	8.40502	0.542259
					Octatrienoate	C18:3	21.2	21.4792	277.42	0.77425	0.213646	59.2696		18	29	2	3.84562	6.19573	0.427291
					Hexacosanoate	C26	0.6	0.607903	395.68	0.0153635	0.00423939	1.67744		26	51	2	0.110224	0.216209	0.00847878
						Others	1.2	-	-	-	-	-		-	-	-	-	-	-
					TOTAL		99.9	100		3.62399	1	275.939				Formula	17.6815	31.3245	2
					Total taken into account		98.7										212.367	31.5732	31.9988	275.939
																R-group*	16.6815	31.3245	0	231.93
					i Fatty acid (FA) fractions are taken from [7]											*COO from acyl group is included in the core molecular formula in each compound with an acyl group associated
					j FA taken into account, fraction recalculated
					Sterols
						μg/mg protein k	g/g sterol	MW	mmol/g sterol	mol/mol sterol	g/mol
					Zymosterol	0.7	0.0366492	384.638	0.0952824	0.0377703	14.5279
					Ergosterol	17.7	0.926702	396.648	2.33633	0.92613	367.348
					Fecosterol	0.3	0.0157068	398.664	0.0393986	0.0156178	6.22624
					Episterol	0.3	0.0157068	398.664	0.0393986	0.0156178	6.22624
					Lanosterol	0.1	0.0052356	426.717	0.0122695	0.00486367	2.07541
					TOTAL	19.1	1		2.52268	1	396.404	avge sterol MW
					k Despite in [1], this fraction is described as sterol and sterol ester, only sterols are considered and assumed to be the whole fraction due to the lack of detailed information. If available, lipid composition has to be redefined.
					k amounts taken from [8] and fractions of each sterol were calculated from sterol μg/mg of protein grown on glucose
					Steryl Ester
						mmol/mmol SE l	MW	g/mol
					Zymosteryl ester	0.0377703	643.57	24.3078
					Ergosteryl ester	0.92613	655.58	607.153
					Fecosteryl ester	0.0156178	657.596	10.2702
					Episteryl ester	0.0156178	657.596	10.2702
					Lanosteryl ester	0.00486367	685.649	3.33477
						1	avge SE MW	655.336
					l SE fractions were assumed equivalent to sterol fractions, from [8], due to the lack of information. MW is calculated assuming an average fatty acid R group
					Phospholipids (PL)
							g/g PL m	MW	Fatty acid residues	Total MW	mmol/g PL	mol/mol PL	g/mol	R	Backbone
					Phosphatidate		2.17	224.062	2	687.922	0.0318597	0.0246266	16.9412	2	chebi:57739
					Phosphatidylinositol		6.73	387.211	2	851.07	0.0798676	0.0617352	52.541	2	chebi:57739
					Phosphatidylserine		6.41	312.147	2	776.007	0.0834283	0.0644875	50.0428	2	chebi:58436
					Phosphatidylcholine		50.3	311.226	2	775.085	0.65545	0.506643	392.691	2	chebi:49183
					Phosphatidylethanolamine		30.86	269.146	2	733.006	0.425216	0.328679	240.924	2	chebi:57613
					Cardiolipin		2.54	506.203	4	1433.92	0.0178908	0.013829	19.8297	4	chebi:62237
					Lysophospholipids		(1,0)	-	-	-
					Dimethylphosphatidylethanolamine		-	-	-	-
							99.01				1.29371	1	772.969
					m Phospholipid composition is taken from [7]. Lysophospholipids are not included due to its uncaracterization and low proportion in relation to other phospholipids
					Sphingolipid (SPHL)
						mmol/gDCW n	MW	g/gDCW	mmol/g LIP	g/g LIP	mol/mol SPHL	g/mol SPHL	mmol/g SPHL
					Ceramide	2.90769e-05	628.791	1.82833e-05	0.00184031	0.00115717	0.0508269	31.9595	0.0500197
					GlcCer	0.000126	748.201	9.42733e-05	0.00797468	0.00596666	0.22025	164.791	0.216752
						0.000139	926.041	0.00012872	0.00879747	0.00814682	0.242974	225.004	0.239115
					IPC	0.000139	1099.94	0.000152892	0.00879747	0.00967673	0.242974	267.258	0.239115
						0.000139	1346.34	0.000187141	0.00879747	0.0118444	0.242974	327.126	0.239115
									0.0362074	0.0367918	1	1016.14
					n GlcCer global amount was taken from [9] and a factor of 4,2 was used for WCW to DCW conversion [10]. Ceramide amount is calculated considering that most sphingolids are in plasma membrane and using the relation of μg/mg protein between ceramide and GlcCer from [7]. IPC derived species contribution is taken from "complex sphingolipid" in yeast 7 [11] and all three subspecies (IPC, MIPC and M(IP)…
					Ceramide (cer)
						Formula	C	H	N	O		Fraction o	C	H	N	O
					cer1_18	C36H73NO3	36	73	1	3		0.05979	2.15244	4.36467	0.05979	0.17937
					cer16d4	C34H67NO3	34	67	1	3		0.03923	1.33382	2.62841	0.03923	0.11769
					cer18d4	C36H71NO3	36	71	1	3		0.15172	5.46192	10.7721	0.15172	0.45516
					cer2'16d4	C34H67NO4	34	67	1	4		0.01136	0.38624	0.76112	0.01136	0.04544
					cer2'18d4	C36H71NO4	36	71	1	4		0.12008	4.32288	8.52568	0.12008	0.48032
					cer16d48	C34H65NO3	34	65	1	3		0.02215	0.7531	1.43975	0.02215	0.06645
					cer18d48	C36H69NO3	36	69	1	3		0.06015	2.1654	4.15035	0.06015	0.18045
					cer2'18d48	C36H69NO4	36	69	1	4		0.03913	1.40868	2.69997	0.03913	0.15652
					cer2_24	C42H85NO4	42	85	1	4		0.05362	2.25204	4.5577	0.05362	0.21448
					cer2_26	C44H89NO4	44	89	1	4		0.01888	0.83072	1.68032	0.01888	0.07552
					cer3_24	C42H85NO5	42	85	1	5		0.27266	11.4517	23.1761	0.27266	1.3633
					cer3_26	C44H89NO5	44	89	1	5		0.15123	6.65412	13.4595	0.15123	0.75615	avge MW (g/mol)
												TOTAL	39.1731	78.2157	1	4.09085	628.791
					o Fractions of each specie was obtained from [7], assuming relative peak areas as relative mol-%. Only species present in >1% were taken into account. In the model, despite Pichia pastoris is able to use sphingoid bases of 20 carbons (<5%), only sphingoid bases of 18 carbons were assumed and the fraction of 20 carbons bases was added to the corresponding 18-carbon base (indicated with * in the fo…
					Glucosylceramide (GlcCer)
						Formula	C	H	N	O		Fraction (mol/mol)o	C	H	N	O
					glccer180	C42H83NO9	42	83	1	9		0.02209	0.92778	1.83347	0.02209	0.19881
					glccer181	C42H81NO9	42	81	1	9		0.03422	1.43724	2.77182	0.03422	0.30798
					glccer162	C40H75NO9	40	75	1	9		0.05929	2.3716	4.44675	0.05929	0.53361
					glccer182	C42H79NO9	42	79	1	9		0.22541	9.46722	17.8074	0.22541	2.02869
					glccer162m	C41H77NO9	41	77	1	9		0.05758	2.36078	4.43366	0.05758	0.51822
					glccer182m	C43H81NO9	43	81	1	9		0.60141	25.8606	48.7142	0.60141	5.41269	avge MW (g/mol)
												TOTAL	42.4252	80.0073	1	9	748.201
					IPC
						Formula	C	H	N	O	P	Fraction o	C	H	N	O	P
					ipc118*	C42H83NO11P	42	83	1	11	1	0.0995	4.179	8.2585	0.0995	1.0945	0.0995
					ipc224	C48H95NO12P	48	95	1	12	1	0.017	0.816	1.615	0.017	0.204	0.017
					ipc324	C48H95NO13P	48	95	1	13	1	0.4296	20.6208	40.812	0.4296	5.5848	0.4296
					ipc424	C48H95NO14P	48	95	1	14	1	0.0364	1.7472	3.458	0.0364	0.5096	0.0364
					ipc226	C50H99NO12P	50	99	1	12	1	0.0137	0.685	1.3563	0.0137	0.1644	0.0137
					ipc326*	C50H99NO13P	50	99	1	13	1	0.3691	18.455	36.5409	0.3691	4.7983	0.3691
					ipc426	C50H99NO14P	50	99	1	14	1	0.0347	1.735	3.4353	0.0347	0.4858	0.0347	avge MW (g/mol)
												TOTAL	48.238	95.476	1	12.8414	1	926.041
					MIPC
						Formula	C	H	N	O	P	Fraction o	C	H	N	O	P
					mipc324	C54H105NO18P	54	105	1	18	1	0.5798	31.3092	60.879	0.5798	10.4364	0.5798
					mipc424	C54H105NO19P	54	105	1	19	1	0.0354	1.9116	3.717	0.0354	0.6726	0.0354
					mipc326*	C56H109NO18P	56	109	1	18	1	0.3617	20.2552	39.4253	0.3617	6.5106	0.3617
					mipc426	C56H109NO19P	59	109	1	19	1	0.0231	1.3629	2.5179	0.0231	0.4389	0.0231	avge MW (g/mol)
												TOTAL	54.8389	106.539	1	18.0585	1	1099.94
					M(IP)2C
						Formula	C	H	N	O	P	Fraction o	C	H	N	O	P
					mip2c324	C60H115NO26P2	60	115	1	26	2	0.5881	35.286	67.6315	0.5881	15.2906	1.1762
					mip2c424	C60H115NO27P2	60	115	1	27	2	0.0107	0.642	1.2305	0.0107	0.2889	0.0214
					mip2c326*	C62H119NO26P2	62	119	1	27	2	0.4012	24.8744	47.7428	0.4012	10.8324	0.8024
												1	60.8024	116.605	1	26.4119	2	1346.34
					RNA p
						mRNA (5%)	tRNA(20%)	rRNA (75%)
						mol/mol	mol/mol	mol/mol	mol/mol RNA	MW q	g/mol RNA	mmol/g RNA
					AMP	0.2945	0.198	0.303	0.281575	328.198	92.4124	0.879353
					CMP	0.2055	0.342	0.227	0.248925	304.173	75.7164	0.777388
					GMP	0.2055	0.289	0.21	0.225575	344.198	77.6424	0.704467
					UMP	0.2945	0.171	0.26	0.243925	305.158	74.4357	0.761773
											320.207	3.12298
					p RNA composition was adapted from PpaMBEL1254 [12] model, mRNA composition was modified according to genomic DNA used [13]
					q MW corresponds to the nucleotide monophosphate residue, and H2O is subtracted from the monophosphate. In this case, OH is subtracted due to the charged form of the nucleotide and considering RNA as a polyanion at pH 7.3
					DNA r
						MW s	mol/mol r	g/mol DNA	mmol/g DNA
					dAMP	312.199	0.2945	91.9425	0.956495
					dCMP	288.174	0.2055	59.2198	0.667435
					dGMP	328.198	0.2055	67.4447	0.667435
					dTMP	303.185	0.2945	89.2881	0.956495
								307.895
					r Fractions of each nucleotide was calculated from [13] G-C content (41,1%)
					s MW corresponds to the deoxynucleotide monophosphate residue, and H2O is subtracted from the deoxynucleotid monophosphate. In this case, OH is subtracted due to the charged form of the deoxynucleotide and considering DNA as a polyanion at pH 7.3
					Cofactor
					Essential molecules are included in biomass composition in order to consider the essentiality of their biosynthesis pathways. The amounts to biomass composition is not quantitative and it is only considered its qualitative contribution.
						mmol/gDCW
					NAD	1e-06
					NADP	1e-06
					CoA	1e-06
					THF	1e-06
					FMN	1e-06
					FAD	1e-06
					thiamine	1e-06
					ubiquinone	1e-06
					Glutathione	1e-06
					Protoheme	1e-06
					Biotin	1e-06

## Sheet: 016_G60M40
BIOMASS COMPOSITION
Macromolecular composition a					Proteins
	Component	g/g DCW	Polymerization ATP (mmol/g biomass)	Polymerization (mmol/g macromol)	Amino acid residue	mol/mol prot b	MW c	g/mol prot	mmol/g prot
	Protein	0.4213	15.883	37.7	Ala	0.1039	71.0779	7.385	0.931715
	Carbohydrate	0.371	4.7488		Arg	0.0679	156.186	10.605	0.608888
	Lipid	0.0192			Asn	0.04335	114.103	4.94635	0.388738
	RNA	0.0635	1.651	26	Asp	0.04335	114.079	4.94535	0.388738
	DNA	0.0017	0.0442	26	Cys	0.0015	103.144	0.154716	0.0134511
	Sulphate	0.0001			Gln	0.08955	128.129	11.474	0.803033
	H2O	0.0426			Glu	0.08955	128.106	11.4719	0.803033
	Others	0.0802			Gly	0.0689	57.0514	3.93084	0.617856
a The composition is taken from Jordà et al. 2014			22.327		His	0.0181	137.139	2.48222	0.16231
					Ile	0.0432	113.158	4.88841	0.387393
					Leu	0.0687	113.158	7.77393	0.616062
					Lys	0.0628	128.172	8.04922	0.563154
					Met	0.0076	131.197	0.997098	0.0681524
					Orn	0.0127	114.146	1.44965	0.113886
					Phe	0.0307	147.174	4.51824	0.2753
					Pro	0.0369	97.1152	3.58355	0.330898
					Ser	0.0625	87.0773	5.44233	0.560464
					Thr	0.0574	101.104	5.80337	0.51473
					Trp	0.0138	186.21	2.5697	0.12375
					Tyr	0.0211	163.173	3.44296	0.189213
					Val	0.0565	99.1311	5.60091	0.506659
						1	Protein MW	111.515	8.96742
					b Protein composition is taken from [2]
					c MW corresponds to the amino acid residue, and H2O MW is subtracted from the amino acid MW
					Carbohydrates (CH)
						g/g CH	g/g DCW d
					Glycogen	0.286802	0.106404
					Trehalose	0.00761421	0.00282487
					Others	0.705584	0.261772
							0.371
					d Composition taken from [1].
					In previous reconstructions, β-D-glucan is considered other than trehalose and glycogen, nevertheless, in this reconstruction, data from [3] is taken into account. It makes possible an approximation of chitin, mannan and D-glucan fractions on DCW from chitin-glucan complexes (CGC). CGC represents around 18-26% of DCW, an average composition is assumed (22% g CGC / g DCW)
					CGC content (g CGC/g DCW)	0.22
					CGC component	g/g CGC	g/g DCW	Formula (monomer)	MW (monomer)	mmol/g DCW	mmol/g CH
					Chitin	0.07	0.0154	C8H13NO5	186.162	0.0827236	0.222975
					β-D-glucan	0.35	0.077	C6H10O5	162.141	0.474896	1.28004
					Mannan	0.28	0.0616	C6H10O5	162.141	0.379917	1.02404
							0.154
					Carbohydrate final composition
						g/g DCW	g/g DCW e	g/g CH	MW (monomer)	mmol/g CH
					Glycogen f	0.106404	0.106404	0.286802	162.141	1.76885
					Trehalose	0.00282487	0.00282487	0.00761421	342.296	0.0222445
					Chitin	0.0154	0.0154	0.0415094	203.193	0.204286
					Mannan f	0.0616	0.0616	0.166038	162.141	1.02404
					β-D-glucan	0.077	0.184772	0.498037	162.141	3.07163
					Others	0.107772	-	-	-	-
					CARBOHYDRATES	0.371	0.371
					e "Others" fraction is assumed to be a glucan due to the absence of more detailed information, and is included in β-D-glucan fraction.
					f Glycogen and D-glucan are considered as 6 carbon molecule (glucose residues without water). Mannan is considered as 6 carbon mannose polymer and chitin as a single N-acetylglucosamine residue.
					Lipid (LIP)
						g/g LIP g	g/g DCW	MW	mmol/g LIP	mmol/g DCW
					Glycerides h	0.572	0.0106615	779.461	0.712401	0.0136781
					Sterol	0.19065	0.00355354	396.404	0.466899	0.00896445
					SE	0.077168	0.00143834	655.336	0.114313	0.00219481
					Phospholipids	0.16	0.00298225	772.969	0.200946	0.00385817
					Sphingolipids	0.0302765	0.000564326	1016.14	0.0289252	0.000555363
						1.03009
					g Lipid composition from [1]. Sterol and Steryl Esters (SE) in [1] appear as a single fraction, nevertheless, the total amount (0,268 g/g LIP) is divided in two fractions based on total amounts of ergosterol and SE in [4] and [5] respectively
					h Glycerides composition is adapted from [1] considering triglycerides fraction as addition of diglycerides and triglycerides on a ratio according to [6]
					Glycerides (Glyc)
						g/g Glyc	Core MW	Fatty acid residues	Total MW	mmol/g Glyc	mol/mol Glyc	g/mol Glyc
					Diacylglycerides	0.27027	146.098	2	609.958	0.443097	0.345376	210.665
					Triacylglycerides	0.72973	173.1	3	868.89	0.839842	0.654624	568.796
										1.28294	1	779.461	Glyceride MW
					Fatty acids (FA)									Formula			Average Formula
						FA	g/100 g FA i	g/100 g FA j	MW	mmol/g FA	mmol/mmol FA	g/mol FA		C	H	O	C	H	O
					Tetradecanoate	C14:0	0.3	0.303951	227.36	0.0133687	0.00368895	0.838721		14	27	2	0.0516454	0.0996018	0.00737791
					Hexadecanoate	C16:0	12.4	12.5633	255.42	0.491869	0.135726	34.6671		16	31	2	2.17162	4.2075	0.271452
					Hexadecenoate	C16:1	3	3.03951	253.4	0.119949	0.0330987	8.38721		16	29	2	0.529579	0.959862	0.0661974
					Octadecanoate	C18:0	3.6	3.64742	283.47	0.12867	0.0355052	10.0646		18	35	2	0.639093	1.24268	0.0710103
					Octadecenoate	C18:1	30.5	30.9017	281.45	1.09795	0.302967	85.2699		18	33	2	5.4534	9.9979	0.605933
					Octadecynoate	C18:2	27.1	27.4569	279.44	0.98257	0.27113	75.7644		18	31	2	4.88033	8.40502	0.542259
					Octatrienoate	C18:3	21.2	21.4792	277.42	0.77425	0.213646	59.2696		18	29	2	3.84562	6.19573	0.427291
					Hexacosanoate	C26	0.6	0.607903	395.68	0.0153635	0.00423939	1.67744		26	51	2	0.110224	0.216209	0.00847878
						Others	1.2	-	-	-	-	-		-	-	-	-	-	-
					TOTAL		99.9	100		3.62399	1	275.939				Formula	17.6815	31.3245	2
					Total taken into account		98.7										212.367	31.5732	31.9988	275.939
																R-group*	16.6815	31.3245	0	231.93
					i Fatty acid (FA) fractions are taken from [7]											*COO from acyl group is included in the core molecular formula in each compound with an acyl group associated
					j FA taken into account, fraction recalculated
					Sterols
						μg/mg protein k	g/g sterol	MW	mmol/g sterol	mol/mol sterol	g/mol
					Zymosterol	0.7	0.0366492	384.638	0.0952824	0.0377703	14.5279
					Ergosterol	17.7	0.926702	396.648	2.33633	0.92613	367.348
					Fecosterol	0.3	0.0157068	398.664	0.0393986	0.0156178	6.22624
					Episterol	0.3	0.0157068	398.664	0.0393986	0.0156178	6.22624
					Lanosterol	0.1	0.0052356	426.717	0.0122695	0.00486367	2.07541
					TOTAL	19.1	1		2.52268	1	396.404	avge sterol MW
					k Despite in [1], this fraction is described as sterol and sterol ester, only sterols are considered and assumed to be the whole fraction due to the lack of detailed information. If available, lipid composition has to be redefined.
					k amounts taken from [8] and fractions of each sterol were calculated from sterol μg/mg of protein grown on glucose
					Steryl Ester
						mmol/mmol SE l	MW	g/mol
					Zymosteryl ester	0.0377703	643.57	24.3078
					Ergosteryl ester	0.92613	655.58	607.153
					Fecosteryl ester	0.0156178	657.596	10.2702
					Episteryl ester	0.0156178	657.596	10.2702
					Lanosteryl ester	0.00486367	685.649	3.33477
						1	avge SE MW	655.336
					l SE fractions were assumed equivalent to sterol fractions, from [8], due to the lack of information. MW is calculated assuming an average fatty acid R group
					Phospholipids (PL)
							g/g PL m	MW	Fatty acid residues	Total MW	mmol/g PL	mol/mol PL	g/mol	R	Backbone
					Phosphatidate		2.17	224.062	2	687.922	0.0318597	0.0246266	16.9412	2	chebi:57739
					Phosphatidylinositol		6.73	387.211	2	851.07	0.0798676	0.0617352	52.541	2	chebi:57739
					Phosphatidylserine		6.41	312.147	2	776.007	0.0834283	0.0644875	50.0428	2	chebi:58436
					Phosphatidylcholine		50.3	311.226	2	775.085	0.65545	0.506643	392.691	2	chebi:49183
					Phosphatidylethanolamine		30.86	269.146	2	733.006	0.425216	0.328679	240.924	2	chebi:57613
					Cardiolipin		2.54	506.203	4	1433.92	0.0178908	0.013829	19.8297	4	chebi:62237
					Lysophospholipids		(1,0)	-	-	-
					Dimethylphosphatidylethanolamine		-	-	-	-
							99.01				1.29371	1	772.969
					m Phospholipid composition is taken from [7]. Lysophospholipids are not included due to its uncaracterization and low proportion in relation to other phospholipids
					Sphingolipid (SPHL)
						mmol/gDCW n	MW	g/gDCW	mmol/g LIP	g/g LIP	mol/mol SPHL	g/mol SPHL	mmol/g SPHL
					Ceramide	2.90769e-05	628.791	1.82833e-05	0.00151442	0.000952255	0.0508269	31.9595	0.0500197
					GlcCer	0.000126	748.201	9.42733e-05	0.0065625	0.00491007	0.22025	164.791	0.216752
						0.000139	926.041	0.00012872	0.00723958	0.00670415	0.242974	225.004	0.239115
					IPC	0.000139	1099.94	0.000152892	0.00723958	0.00796314	0.242974	267.258	0.239115
						0.000139	1346.34	0.000187141	0.00723958	0.00974693	0.242974	327.126	0.239115
									0.0297957	0.0302765	1	1016.14
					n GlcCer global amount was taken from [9] and a factor of 4,2 was used for WCW to DCW conversion [10]. Ceramide amount is calculated considering that most sphingolids are in plasma membrane and using the relation of μg/mg protein between ceramide and GlcCer from [7]. IPC derived species contribution is taken from "complex sphingolipid" in yeast 7 [11] and all three subspecies (IPC, MIPC and M(IP)…
					Ceramide (cer)
						Formula	C	H	N	O		Fraction o	C	H	N	O
					cer1_18	C36H73NO3	36	73	1	3		0.05979	2.15244	4.36467	0.05979	0.17937
					cer16d4	C34H67NO3	34	67	1	3		0.03923	1.33382	2.62841	0.03923	0.11769
					cer18d4	C36H71NO3	36	71	1	3		0.15172	5.46192	10.7721	0.15172	0.45516
					cer2'16d4	C34H67NO4	34	67	1	4		0.01136	0.38624	0.76112	0.01136	0.04544
					cer2'18d4	C36H71NO4	36	71	1	4		0.12008	4.32288	8.52568	0.12008	0.48032
					cer16d48	C34H65NO3	34	65	1	3		0.02215	0.7531	1.43975	0.02215	0.06645
					cer18d48	C36H69NO3	36	69	1	3		0.06015	2.1654	4.15035	0.06015	0.18045
					cer2'18d48	C36H69NO4	36	69	1	4		0.03913	1.40868	2.69997	0.03913	0.15652
					cer2_24	C42H85NO4	42	85	1	4		0.05362	2.25204	4.5577	0.05362	0.21448
					cer2_26	C44H89NO4	44	89	1	4		0.01888	0.83072	1.68032	0.01888	0.07552
					cer3_24	C42H85NO5	42	85	1	5		0.27266	11.4517	23.1761	0.27266	1.3633
					cer3_26	C44H89NO5	44	89	1	5		0.15123	6.65412	13.4595	0.15123	0.75615	avge MW (g/mol)
												TOTAL	39.1731	78.2157	1	4.09085	628.791
					o Fractions of each specie was obtained from [7], assuming relative peak areas as relative mol-%. Only species present in >1% were taken into account. In the model, despite Pichia pastoris is able to use sphingoid bases of 20 carbons (<5%), only sphingoid bases of 18 carbons were assumed and the fraction of 20 carbons bases was added to the corresponding 18-carbon base (indicated with * in the fo…
					Glucosylceramide (GlcCer)
						Formula	C	H	N	O		Fraction (mol/mol)o	C	H	N	O
					glccer180	C42H83NO9	42	83	1	9		0.02209	0.92778	1.83347	0.02209	0.19881
					glccer181	C42H81NO9	42	81	1	9		0.03422	1.43724	2.77182	0.03422	0.30798
					glccer162	C40H75NO9	40	75	1	9		0.05929	2.3716	4.44675	0.05929	0.53361
					glccer182	C42H79NO9	42	79	1	9		0.22541	9.46722	17.8074	0.22541	2.02869
					glccer162m	C41H77NO9	41	77	1	9		0.05758	2.36078	4.43366	0.05758	0.51822
					glccer182m	C43H81NO9	43	81	1	9		0.60141	25.8606	48.7142	0.60141	5.41269	avge MW (g/mol)
												TOTAL	42.4252	80.0073	1	9	748.201
					IPC
						Formula	C	H	N	O	P	Fraction o	C	H	N	O	P
					ipc118*	C42H83NO11P	42	83	1	11	1	0.0995	4.179	8.2585	0.0995	1.0945	0.0995
					ipc224	C48H95NO12P	48	95	1	12	1	0.017	0.816	1.615	0.017	0.204	0.017
					ipc324	C48H95NO13P	48	95	1	13	1	0.4296	20.6208	40.812	0.4296	5.5848	0.4296
					ipc424	C48H95NO14P	48	95	1	14	1	0.0364	1.7472	3.458	0.0364	0.5096	0.0364
					ipc226	C50H99NO12P	50	99	1	12	1	0.0137	0.685	1.3563	0.0137	0.1644	0.0137
					ipc326*	C50H99NO13P	50	99	1	13	1	0.3691	18.455	36.5409	0.3691	4.7983	0.3691
					ipc426	C50H99NO14P	50	99	1	14	1	0.0347	1.735	3.4353	0.0347	0.4858	0.0347	avge MW (g/mol)
												TOTAL	48.238	95.476	1	12.8414	1	926.041
					MIPC
						Formula	C	H	N	O	P	Fraction o	C	H	N	O	P
					mipc324	C54H105NO18P	54	105	1	18	1	0.5798	31.3092	60.879	0.5798	10.4364	0.5798
					mipc424	C54H105NO19P	54	105	1	19	1	0.0354	1.9116	3.717	0.0354	0.6726	0.0354
					mipc326*	C56H109NO18P	56	109	1	18	1	0.3617	20.2552	39.4253	0.3617	6.5106	0.3617
					mipc426	C56H109NO19P	59	109	1	19	1	0.0231	1.3629	2.5179	0.0231	0.4389	0.0231	avge MW (g/mol)
												TOTAL	54.8389	106.539	1	18.0585	1	1099.94
					M(IP)2C
						Formula	C	H	N	O	P	Fraction o	C	H	N	O	P
					mip2c324	C60H115NO26P2	60	115	1	26	2	0.5881	35.286	67.6315	0.5881	15.2906	1.1762
					mip2c424	C60H115NO27P2	60	115	1	27	2	0.0107	0.642	1.2305	0.0107	0.2889	0.0214
					mip2c326*	C62H119NO26P2	62	119	1	27	2	0.4012	24.8744	47.7428	0.4012	10.8324	0.8024
												1	60.8024	116.605	1	26.4119	2	1346.34
					RNA p
						mRNA (5%)	tRNA(20%)	rRNA (75%)
						mol/mol	mol/mol	mol/mol	mol/mol RNA	MW q	g/mol RNA	mmol/g RNA
					AMP	0.2945	0.198	0.303	0.281575	328.198	92.4124	0.879353
					CMP	0.2055	0.342	0.227	0.248925	304.173	75.7164	0.777388
					GMP	0.2055	0.289	0.21	0.225575	344.198	77.6424	0.704467
					UMP	0.2945	0.171	0.26	0.243925	305.158	74.4357	0.761773
											320.207	3.12298
					p RNA composition was adapted from PpaMBEL1254 [12] model, mRNA composition was modified according to genomic DNA used [13]
					q MW corresponds to the nucleotide monophosphate residue, and H2O is subtracted from the monophosphate. In this case, OH is subtracted due to the charged form of the nucleotide and considering RNA as a polyanion at pH 7.3
					DNA r
						MW s	mol/mol r	g/mol DNA	mmol/g DNA
					dAMP	312.199	0.2945	91.9425	0.956495
					dCMP	288.174	0.2055	59.2198	0.667435
					dGMP	328.198	0.2055	67.4447	0.667435
					dTMP	303.185	0.2945	89.2881	0.956495
								307.895
					r Fractions of each nucleotide was calculated from [13] G-C content (41,1%)
					s MW corresponds to the deoxynucleotide monophosphate residue, and H2O is subtracted from the deoxynucleotid monophosphate. In this case, OH is subtracted due to the charged form of the deoxynucleotide and considering DNA as a polyanion at pH 7.3
					Cofactor
					Essential molecules are included in biomass composition in order to consider the essentiality of their biosynthesis pathways. The amounts to biomass composition is not quantitative and it is only considered its qualitative contribution.
						mmol/gDCW
					NAD	1e-06
					NADP	1e-06
					CoA	1e-06
					THF	1e-06
					FMN	1e-06
					FAD	1e-06
					thiamine	1e-06
					ubiquinone	1e-06
					Glutathione	1e-06
					Protoheme	1e-06
					Biotin	1e-06

## Sheet: 016_G40M60
BIOMASS COMPOSITION
Macromolecular composition a					Proteins
	Component	g/g DCW	Polymerization ATP (mmol/g biomass)	Polymerization (mmol/g macromol)	Amino acid residue	mol/mol prot b	MW c	g/mol prot	mmol/g prot
	Protein	0.3677	13.8623	37.7	Ala	0.1039	71.0779	7.385	0.931715
	Carbohydrate	0.3297	4.22016		Arg	0.0679	156.186	10.605	0.608888
	Lipid	0.0568			Asn	0.04335	114.103	4.94635	0.388738
	RNA	0.0652	1.6952	26	Asp	0.04335	114.079	4.94535	0.388738
	DNA	0.0019	0.0494	26	Cys	0.0015	103.144	0.154716	0.0134511
	Sulphate	0.008			Gln	0.08955	128.129	11.474	0.803033
	H2O	0.0746			Glu	0.08955	128.106	11.4719	0.803033
	Others	0.0961			Gly	0.0689	57.0514	3.93084	0.617856
a The composition is taken from Jordà et al. 2014		1	19.827		His	0.0181	137.139	2.48222	0.16231
					Ile	0.0432	113.158	4.88841	0.387393
					Leu	0.0687	113.158	7.77393	0.616062
					Lys	0.0628	128.172	8.04922	0.563154
					Met	0.0076	131.197	0.997098	0.0681524
					Orn	0.0127	114.146	1.44965	0.113886
					Phe	0.0307	147.174	4.51824	0.2753
					Pro	0.0369	97.1152	3.58355	0.330898
					Ser	0.0625	87.0773	5.44233	0.560464
					Thr	0.0574	101.104	5.80337	0.51473
					Trp	0.0138	186.21	2.5697	0.12375
					Tyr	0.0211	163.173	3.44296	0.189213
					Val	0.0565	99.1311	5.60091	0.506659
						1	Protein MW	111.515	8.96742
					b Protein composition is taken from [2]
					c MW corresponds to the amino acid residue, and H2O MW is subtracted from the amino acid MW
					Carbohydrates (CH)
						g/g CH	g/g DCW d
					Glycogen	0.286802	0.0945586
					Trehalose	0.00761421	0.00251041
					Others	0.705584	0.232631
							0.3297
					d Composition taken from [1].
					In previous reconstructions, β-D-glucan is considered other than trehalose and glycogen, nevertheless, in this reconstruction, data from [3] is taken into account. It makes possible an approximation of chitin, mannan and D-glucan fractions on DCW from chitin-glucan complexes (CGC). CGC represents around 18-26% of DCW, an average composition is assumed (22% g CGC / g DCW)
					CGC content (g CGC/g DCW)	0.22
					CGC component	g/g CGC	g/g DCW	Formula (monomer)	MW (monomer)	mmol/g DCW	mmol/g CH
					Chitin	0.07	0.0154	C8H13NO5	186.162	0.0827236	0.250906
					β-D-glucan	0.35	0.077	C6H10O5	162.141	0.474896	1.44039
					Mannan	0.28	0.0616	C6H10O5	162.141	0.379917	1.15231
							0.154
					Carbohydrate final composition
						g/g DCW	g/g DCW e	g/g CH	MW (monomer)	mmol/g CH
					Glycogen f	0.0945586	0.0945586	0.286802	162.141	1.76885
					Trehalose	0.00251041	0.00251041	0.00761421	342.296	0.0222445
					Chitin	0.0154	0.0154	0.0467091	203.193	0.229876
					Mannan f	0.0616	0.0616	0.186837	162.141	1.15231
					β-D-glucan	0.077	0.155631	0.472038	162.141	2.91129
					Others	0.078631	-	-	-	-
					CARBOHYDRATES	0.3297	0.3297
					e "Others" fraction is assumed to be a glucan due to the absence of more detailed information, and is included in β-D-glucan fraction.
					f Glycogen and D-glucan are considered as 6 carbon molecule (glucose residues without water). Mannan is considered as 6 carbon mannose polymer and chitin as a single N-acetylglucosamine residue.
					Lipid (LIP)
						g/g LIP g	g/g DCW	MW	mmol/g LIP	mmol/g DCW
					Glycerides h	0.572	0.0321662	779.461	0.726537	0.0412673
					Sterol	0.19065	0.0107212	396.404	0.476163	0.0270461
					SE	0.077168	0.00433952	655.336	0.116581	0.00662182
					Phospholipids	0.16	0.00899755	772.969	0.204934	0.0116402
					Sphingolipids	0.0102343	0.000575524	1016.14	0.00997154	0.000566383
						1.01005
					g Lipid composition from [1]. Sterol and Steryl Esters (SE) in [1] appear as a single fraction, nevertheless, the total amount (0,268 g/g LIP) is divided in two fractions based on total amounts of ergosterol and SE in [4] and [5] respectively
					h Glycerides composition is adapted from [1] considering triglycerides fraction as addition of diglycerides and triglycerides on a ratio according to [6]
					Glycerides (Glyc)
						g/g Glyc	Core MW	Fatty acid residues	Total MW	mmol/g Glyc	mol/mol Glyc	g/mol Glyc
					Diacylglycerides	0.27027	146.098	2	609.958	0.443097	0.345376	210.665
					Triacylglycerides	0.72973	173.1	3	868.89	0.839842	0.654624	568.796
										1.28294	1	779.461	Glyceride MW
					Fatty acids (FA)									Formula			Average Formula
						FA	g/100 g FA i	g/100 g FA j	MW	mmol/g FA	mmol/mmol FA	g/mol FA		C	H	O	C	H	O
					Tetradecanoate	C14:0	0.3	0.303951	227.36	0.0133687	0.00368895	0.838721		14	27	2	0.0516454	0.0996018	0.00737791
					Hexadecanoate	C16:0	12.4	12.5633	255.42	0.491869	0.135726	34.6671		16	31	2	2.17162	4.2075	0.271452
					Hexadecenoate	C16:1	3	3.03951	253.4	0.119949	0.0330987	8.38721		16	29	2	0.529579	0.959862	0.0661974
					Octadecanoate	C18:0	3.6	3.64742	283.47	0.12867	0.0355052	10.0646		18	35	2	0.639093	1.24268	0.0710103
					Octadecenoate	C18:1	30.5	30.9017	281.45	1.09795	0.302967	85.2699		18	33	2	5.4534	9.9979	0.605933
					Octadecynoate	C18:2	27.1	27.4569	279.44	0.98257	0.27113	75.7644		18	31	2	4.88033	8.40502	0.542259
					Octatrienoate	C18:3	21.2	21.4792	277.42	0.77425	0.213646	59.2696		18	29	2	3.84562	6.19573	0.427291
					Hexacosanoate	C26	0.6	0.607903	395.68	0.0153635	0.00423939	1.67744		26	51	2	0.110224	0.216209	0.00847878
						Others	1.2	-	-	-	-	-		-	-	-	-	-	-
					TOTAL		99.9	100		3.62399	1	275.939				Formula	17.6815	31.3245	2
					Total taken into account		98.7										212.367	31.5732	31.9988	275.939
																R-group*	16.6815	31.3245	0	231.93
					i Fatty acid (FA) fractions are taken from [7]											*COO from acyl group is included in the core molecular formula in each compound with an acyl group associated
					j FA taken into account, fraction recalculated
					Sterols
						μg/mg protein k	g/g sterol	MW	mmol/g sterol	mol/mol sterol	g/mol
					Zymosterol	0.7	0.0366492	384.638	0.0952824	0.0377703	14.5279
					Ergosterol	17.7	0.926702	396.648	2.33633	0.92613	367.348
					Fecosterol	0.3	0.0157068	398.664	0.0393986	0.0156178	6.22624
					Episterol	0.3	0.0157068	398.664	0.0393986	0.0156178	6.22624
					Lanosterol	0.1	0.0052356	426.717	0.0122695	0.00486367	2.07541
					TOTAL	19.1	1		2.52268	1	396.404	avge sterol MW
					k Despite in [1], this fraction is described as sterol and sterol ester, only sterols are considered and assumed to be the whole fraction due to the lack of detailed information. If available, lipid composition has to be redefined.
					k amounts taken from [8] and fractions of each sterol were calculated from sterol μg/mg of protein grown on glucose
					Steryl Ester
						mmol/mmol SE l	MW	g/mol
					Zymosteryl ester	0.0377703	643.57	24.3078
					Ergosteryl ester	0.92613	655.58	607.153
					Fecosteryl ester	0.0156178	657.596	10.2702
					Episteryl ester	0.0156178	657.596	10.2702
					Lanosteryl ester	0.00486367	685.649	3.33477
						1	avge SE MW	655.336
					l SE fractions were assumed equivalent to sterol fractions, from [8], due to the lack of information. MW is calculated assuming an average fatty acid R group
					Phospholipids (PL)
							g/g PL m	MW	Fatty acid residues	Total MW	mmol/g PL	mol/mol PL	g/mol	R	Backbone
					Phosphatidate		2.17	224.062	2	687.922	0.0318597	0.0246266	16.9412	2	chebi:57739
					Phosphatidylinositol		6.73	387.211	2	851.07	0.0798676	0.0617352	52.541	2	chebi:57739
					Phosphatidylserine		6.41	312.147	2	776.007	0.0834283	0.0644875	50.0428	2	chebi:58436
					Phosphatidylcholine		50.3	311.226	2	775.085	0.65545	0.506643	392.691	2	chebi:49183
					Phosphatidylethanolamine		30.86	269.146	2	733.006	0.425216	0.328679	240.924	2	chebi:57613
					Cardiolipin		2.54	506.203	4	1433.92	0.0178908	0.013829	19.8297	4	chebi:62237
					Lysophospholipids		(1,0)	-	-	-
					Dimethylphosphatidylethanolamine		-	-	-	-
							99.01				1.29371	1	772.969
					m Phospholipid composition is taken from [7]. Lysophospholipids are not included due to its uncaracterization and low proportion in relation to other phospholipids
					Sphingolipid (SPHL)
						mmol/gDCW n	MW	g/gDCW	mmol/g LIP	g/g LIP	mol/mol SPHL	g/mol SPHL	mmol/g SPHL
					Ceramide	2.90769e-05	628.791	1.82833e-05	0.000511918	0.000321889	0.0508269	31.9595	0.0500197
					GlcCer	0.000126	748.201	9.42733e-05	0.00221831	0.00165974	0.22025	164.791	0.216752
						0.000139	926.041	0.00012872	0.00244718	0.00226619	0.242974	225.004	0.239115
					IPC	0.000139	1099.94	0.000152892	0.00244718	0.00269177	0.242974	267.258	0.239115
						0.000139	1346.34	0.000187141	0.00244718	0.00329474	0.242974	327.126	0.239115
									0.0100718	0.0102343	1	1016.14
					n GlcCer global amount was taken from [9] and a factor of 4,2 was used for WCW to DCW conversion [10]. Ceramide amount is calculated considering that most sphingolids are in plasma membrane and using the relation of μg/mg protein between ceramide and GlcCer from [7]. IPC derived species contribution is taken from "complex sphingolipid" in yeast 7 [11] and all three subspecies (IPC, MIPC and M(IP)…
					Ceramide (cer)
						Formula	C	H	N	O		Fraction o	C	H	N	O
					cer1_18	C36H73NO3	36	73	1	3		0.05979	2.15244	4.36467	0.05979	0.17937
					cer16d4	C34H67NO3	34	67	1	3		0.03923	1.33382	2.62841	0.03923	0.11769
					cer18d4	C36H71NO3	36	71	1	3		0.15172	5.46192	10.7721	0.15172	0.45516
					cer2'16d4	C34H67NO4	34	67	1	4		0.01136	0.38624	0.76112	0.01136	0.04544
					cer2'18d4	C36H71NO4	36	71	1	4		0.12008	4.32288	8.52568	0.12008	0.48032
					cer16d48	C34H65NO3	34	65	1	3		0.02215	0.7531	1.43975	0.02215	0.06645
					cer18d48	C36H69NO3	36	69	1	3		0.06015	2.1654	4.15035	0.06015	0.18045
					cer2'18d48	C36H69NO4	36	69	1	4		0.03913	1.40868	2.69997	0.03913	0.15652
					cer2_24	C42H85NO4	42	85	1	4		0.05362	2.25204	4.5577	0.05362	0.21448
					cer2_26	C44H89NO4	44	89	1	4		0.01888	0.83072	1.68032	0.01888	0.07552
					cer3_24	C42H85NO5	42	85	1	5		0.27266	11.4517	23.1761	0.27266	1.3633
					cer3_26	C44H89NO5	44	89	1	5		0.15123	6.65412	13.4595	0.15123	0.75615	avge MW (g/mol)
												TOTAL	39.1731	78.2157	1	4.09085	628.791
					o Fractions of each specie was obtained from [7], assuming relative peak areas as relative mol-%. Only species present in >1% were taken into account. In the model, despite Pichia pastoris is able to use sphingoid bases of 20 carbons (<5%), only sphingoid bases of 18 carbons were assumed and the fraction of 20 carbons bases was added to the corresponding 18-carbon base (indicated with * in the fo…
					Glucosylceramide (GlcCer)
						Formula	C	H	N	O		Fraction (mol/mol)o	C	H	N	O
					glccer180	C42H83NO9	42	83	1	9		0.02209	0.92778	1.83347	0.02209	0.19881
					glccer181	C42H81NO9	42	81	1	9		0.03422	1.43724	2.77182	0.03422	0.30798
					glccer162	C40H75NO9	40	75	1	9		0.05929	2.3716	4.44675	0.05929	0.53361
					glccer182	C42H79NO9	42	79	1	9		0.22541	9.46722	17.8074	0.22541	2.02869
					glccer162m	C41H77NO9	41	77	1	9		0.05758	2.36078	4.43366	0.05758	0.51822
					glccer182m	C43H81NO9	43	81	1	9		0.60141	25.8606	48.7142	0.60141	5.41269	avge MW (g/mol)
												TOTAL	42.4252	80.0073	1	9	748.201
					IPC
						Formula	C	H	N	O	P	Fraction o	C	H	N	O	P
					ipc118*	C42H83NO11P	42	83	1	11	1	0.0995	4.179	8.2585	0.0995	1.0945	0.0995
					ipc224	C48H95NO12P	48	95	1	12	1	0.017	0.816	1.615	0.017	0.204	0.017
					ipc324	C48H95NO13P	48	95	1	13	1	0.4296	20.6208	40.812	0.4296	5.5848	0.4296
					ipc424	C48H95NO14P	48	95	1	14	1	0.0364	1.7472	3.458	0.0364	0.5096	0.0364
					ipc226	C50H99NO12P	50	99	1	12	1	0.0137	0.685	1.3563	0.0137	0.1644	0.0137
					ipc326*	C50H99NO13P	50	99	1	13	1	0.3691	18.455	36.5409	0.3691	4.7983	0.3691
					ipc426	C50H99NO14P	50	99	1	14	1	0.0347	1.735	3.4353	0.0347	0.4858	0.0347	avge MW (g/mol)
												TOTAL	48.238	95.476	1	12.8414	1	926.041
					MIPC
						Formula	C	H	N	O	P	Fraction o	C	H	N	O	P
					mipc324	C54H105NO18P	54	105	1	18	1	0.5798	31.3092	60.879	0.5798	10.4364	0.5798
					mipc424	C54H105NO19P	54	105	1	19	1	0.0354	1.9116	3.717	0.0354	0.6726	0.0354
					mipc326*	C56H109NO18P	56	109	1	18	1	0.3617	20.2552	39.4253	0.3617	6.5106	0.3617
					mipc426	C56H109NO19P	59	109	1	19	1	0.0231	1.3629	2.5179	0.0231	0.4389	0.0231	avge MW (g/mol)
												TOTAL	54.8389	106.539	1	18.0585	1	1099.94
					M(IP)2C
						Formula	C	H	N	O	P	Fraction o	C	H	N	O	P
					mip2c324	C60H115NO26P2	60	115	1	26	2	0.5881	35.286	67.6315	0.5881	15.2906	1.1762
					mip2c424	C60H115NO27P2	60	115	1	27	2	0.0107	0.642	1.2305	0.0107	0.2889	0.0214
					mip2c326*	C62H119NO26P2	62	119	1	27	2	0.4012	24.8744	47.7428	0.4012	10.8324	0.8024
												1	60.8024	116.605	1	26.4119	2	1346.34
					RNA p
						mRNA (5%)	tRNA(20%)	rRNA (75%)
						mol/mol	mol/mol	mol/mol	mol/mol RNA	MW q	g/mol RNA	mmol/g RNA
					AMP	0.2945	0.198	0.303	0.281575	328.198	92.4124	0.879353
					CMP	0.2055	0.342	0.227	0.248925	304.173	75.7164	0.777388
					GMP	0.2055	0.289	0.21	0.225575	344.198	77.6424	0.704467
					UMP	0.2945	0.171	0.26	0.243925	305.158	74.4357	0.761773
											320.207	3.12298
					p RNA composition was adapted from PpaMBEL1254 [12] model, mRNA composition was modified according to genomic DNA used [13]
					q MW corresponds to the nucleotide monophosphate residue, and H2O is subtracted from the monophosphate. In this case, OH is subtracted due to the charged form of the nucleotide and considering RNA as a polyanion at pH 7.3
					DNA r
						MW s	mol/mol r	g/mol DNA	mmol/g DNA
					dAMP	312.199	0.2945	91.9425	0.956495
					dCMP	288.174	0.2055	59.2198	0.667435
					dGMP	328.198	0.2055	67.4447	0.667435
					dTMP	303.185	0.2945	89.2881	0.956495
								307.895
					r Fractions of each nucleotide was calculated from [13] G-C content (41,1%)
					s MW corresponds to the deoxynucleotide monophosphate residue, and H2O is subtracted from the deoxynucleotid monophosphate. In this case, OH is subtracted due to the charged form of the deoxynucleotide and considering DNA as a polyanion at pH 7.3
					Cofactor
					Essential molecules are included in biomass composition in order to consider the essentiality of their biosynthesis pathways. The amounts to biomass composition is not quantitative and it is only considered its qualitative contribution.
						mmol/gDCW
					NAD	1e-06
					NADP	1e-06
					CoA	1e-06
					THF	1e-06
					FMN	1e-06
					FAD	1e-06
					thiamine	1e-06
					ubiquinone	1e-06
					Glutathione	1e-06
					Protoheme	1e-06
					Biotin	1e-06

## Sheet: 005_G80M20
BIOMASS COMPOSITION
Macromolecular composition a					Proteins
	Component	g/g DCW	Polymerization ATP (mmol/g biomass)	Polymerization (mmol/g macromol)	Amino acid residue	mol/mol prot b	MW c	g/mol prot	mmol/g prot
	Protein	0.3494	13.1724	37.7	Ala	0.086	71.0779	6.13725	0.777025
	Carbohydrate	0.3589	4.59392		Arg	0.075	156.186	11.761	0.677638
	Lipid	0.0877			Asn	0.0495	114.103	5.67077	0.447241
	RNA	0.0504	1.3104	26	Asp	0.0495	114.079	5.66961	0.447241
	DNA	0.001	0.026	26	Cys	0.004	103.144	0.414233	0.0361407
	Sulphate	0.0017			Gln	0.0685	128.129	8.81211	0.618909
	H2O	0.0289			Glu	0.0685	128.106	8.81051	0.618909
	Others	0.1128			Gly	0.079	57.0514	4.52516	0.713779
a The composition is taken from Jordà et al. 2014		0.9908	19.1027		His	0.023	137.139	3.16687	0.207809
					Ile	0.045	113.158	5.11255	0.406583
					Leu	0.073	113.158	8.29369	0.659568
					Lys	0.066	128.172	8.49335	0.596321
					Met	0.002	131.197	0.263448	0.0180703
					Orn	0	114.146	0	0
					Phe	0.034	147.174	5.02401	0.307196
					Pro	0.051	97.1152	4.97277	0.460794
					Ser	0.064	87.0773	5.59533	0.578251
					Thr	0.065	101.104	6.59815	0.587286
					Trp	0.01	186.21	1.86958	0.0903517
					Tyr	0.026	163.173	4.25954	0.234914
					Val	0.057	99.1311	5.67317	0.515005
						0.996	Protein MW	111.123	8.99903
					b Protein composition is taken from [2]
					c MW corresponds to the amino acid residue, and H2O MW is subtracted from the amino acid MW
					Carbohydrates (CH)
						g/g CH	g/g DCW d
					Glycogen	0.286802	0.102933
					Trehalose	0.00761421	0.00273274
					Others	0.705584	0.253234
							0.3589
					d Composition taken from [1].
					In previous reconstructions, β-D-glucan is considered other than trehalose and glycogen, nevertheless, in this reconstruction, data from [3] is taken into account. It makes possible an approximation of chitin, mannan and D-glucan fractions on DCW from chitin-glucan complexes (CGC). CGC represents around 18-26% of DCW, an average composition is assumed (22% g CGC / g DCW)
					CGC content (g CGC/g DCW)	0.22
					CGC component	g/g CGC	g/g DCW	Formula (monomer)	MW (monomer)	mmol/g DCW	mmol/g CH
					Chitin	0.07	0.0154	C8H13NO5	186.162	0.0827236	0.230492
					β-D-glucan	0.35	0.077	C6H10O5	162.141	0.474896	1.3232
					Mannan	0.28	0.0616	C6H10O5	162.141	0.379917	1.05856
							0.154
					Carbohydrate final composition
						g/g DCW	g/g DCW e	g/g CH	MW (monomer)	mmol/g CH
					Glycogen f	0.102933	0.102933	0.286802	162.141	1.76885
					Trehalose	0.00273274	0.00273274	0.00761421	342.296	0.0222445
					Chitin	0.0154	0.0154	0.0429089	203.193	0.211174
					Mannan f	0.0616	0.0616	0.171636	162.141	1.05856
					β-D-glucan	0.077	0.176234	0.491039	162.141	3.02848
					Others	0.099234	-	-	-	-
					CARBOHYDRATES	0.3589	0.3589
					e "Others" fraction is assumed to be a glucan due to the absence of more detailed information, and is included in β-D-glucan fraction.
					f Glycogen and D-glucan are considered as 6 carbon molecule (glucose residues without water). Mannan is considered as 6 carbon mannose polymer and chitin as a single N-acetylglucosamine residue.
					Lipid (LIP)
						g/g LIP g	g/g DCW	MW	mmol/g LIP	mmol/g DCW
					Glycerides h	0.572	0.0498431	779.461	0.72914	0.0639456
					Sterol	0.19065	0.0166129	396.404	0.477869	0.0419091
					SE	0.077168	0.00672429	655.336	0.116999	0.0102608
					Phospholipids	0.16	0.0139421	772.969	0.205668	0.0180371
					Sphingolipids	0.00662839	0.000577586	1016.14	0.00648133	0.000568412
						1.00645
					g Lipid composition from [1]. Sterol and Steryl Esters (SE) in [1] appear as a single fraction, nevertheless, the total amount (0,268 g/g LIP) is divided in two fractions based on total amounts of ergosterol and SE in [4] and [5] respectively
					h Glycerides composition is adapted from [1] considering triglycerides fraction as addition of diglycerides and triglycerides on a ratio according to [6]
					Glycerides (Glyc)
						g/g Glyc	Core MW	Fatty acid residues	Total MW	mmol/g Glyc	mol/mol Glyc	g/mol Glyc
					Diacylglycerides	0.27027	146.098	2	609.958	0.443097	0.345376	210.665
					Triacylglycerides	0.72973	173.1	3	868.89	0.839842	0.654624	568.796
										1.28294	1	779.461	Glyceride MW
					Fatty acids (FA)									Formula			Average Formula
						FA	g/100 g FA i	g/100 g FA j	MW	mmol/g FA	mmol/mmol FA	g/mol FA		C	H	O	C	H	O
					Tetradecanoate	C14:0	0.3	0.303951	227.36	0.0133687	0.00368895	0.838721		14	27	2	0.0516454	0.0996018	0.00737791
					Hexadecanoate	C16:0	12.4	12.5633	255.42	0.491869	0.135726	34.6671		16	31	2	2.17162	4.2075	0.271452
					Hexadecenoate	C16:1	3	3.03951	253.4	0.119949	0.0330987	8.38721		16	29	2	0.529579	0.959862	0.0661974
					Octadecanoate	C18:0	3.6	3.64742	283.47	0.12867	0.0355052	10.0646		18	35	2	0.639093	1.24268	0.0710103
					Octadecenoate	C18:1	30.5	30.9017	281.45	1.09795	0.302967	85.2699		18	33	2	5.4534	9.9979	0.605933
					Octadecynoate	C18:2	27.1	27.4569	279.44	0.98257	0.27113	75.7644		18	31	2	4.88033	8.40502	0.542259
					Octatrienoate	C18:3	21.2	21.4792	277.42	0.77425	0.213646	59.2696		18	29	2	3.84562	6.19573	0.427291
					Hexacosanoate	C26	0.6	0.607903	395.68	0.0153635	0.00423939	1.67744		26	51	2	0.110224	0.216209	0.00847878
						Others	1.2	-	-	-	-	-		-	-	-	-	-	-
					TOTAL		99.9	100		3.62399	1	275.939				Formula	17.6815	31.3245	2
					Total taken into account		98.7										212.367	31.5732	31.9988	275.939
																R-group*	16.6815	31.3245	0	231.93
					i Fatty acid (FA) fractions are taken from [7]											*COO from acyl group is included in the core molecular formula in each compound with an acyl group associated
					j FA taken into account, fraction recalculated
					Sterols
						μg/mg protein k	g/g sterol	MW	mmol/g sterol	mol/mol sterol	g/mol
					Zymosterol	0.7	0.0366492	384.638	0.0952824	0.0377703	14.5279
					Ergosterol	17.7	0.926702	396.648	2.33633	0.92613	367.348
					Fecosterol	0.3	0.0157068	398.664	0.0393986	0.0156178	6.22624
					Episterol	0.3	0.0157068	398.664	0.0393986	0.0156178	6.22624
					Lanosterol	0.1	0.0052356	426.717	0.0122695	0.00486367	2.07541
					TOTAL	19.1	1		2.52268	1	396.404	avge sterol MW
					k Despite in [1], this fraction is described as sterol and sterol ester, only sterols are considered and assumed to be the whole fraction due to the lack of detailed information. If available, lipid composition has to be redefined.
					k amounts taken from [8] and fractions of each sterol were calculated from sterol μg/mg of protein grown on glucose
					Steryl Ester
						mmol/mmol SE l	MW	g/mol
					Zymosteryl ester	0.0377703	643.57	24.3078
					Ergosteryl ester	0.92613	655.58	607.153
					Fecosteryl ester	0.0156178	657.596	10.2702
					Episteryl ester	0.0156178	657.596	10.2702
					Lanosteryl ester	0.00486367	685.649	3.33477
						1	avge SE MW	655.336
					l SE fractions were assumed equivalent to sterol fractions, from [8], due to the lack of information. MW is calculated assuming an average fatty acid R group
					Phospholipids (PL)
							g/g PL m	MW	Fatty acid residues	Total MW	mmol/g PL	mol/mol PL	g/mol	R	Backbone
					Phosphatidate		2.17	224.062	2	687.922	0.0318597	0.0246266	16.9412	2	chebi:57739
					Phosphatidylinositol		6.73	387.211	2	851.07	0.0798676	0.0617352	52.541	2	chebi:57739
					Phosphatidylserine		6.41	312.147	2	776.007	0.0834283	0.0644875	50.0428	2	chebi:58436
					Phosphatidylcholine		50.3	311.226	2	775.085	0.65545	0.506643	392.691	2	chebi:49183
					Phosphatidylethanolamine		30.86	269.146	2	733.006	0.425216	0.328679	240.924	2	chebi:57613
					Cardiolipin		2.54	506.203	4	1433.92	0.0178908	0.013829	19.8297	4	chebi:62237
					Lysophospholipids		(1,0)	-	-	-
					Dimethylphosphatidylethanolamine		-	-	-	-
							99.01				1.29371	1	772.969
					m Phospholipid composition is taken from [7]. Lysophospholipids are not included due to its uncaracterization and low proportion in relation to other phospholipids
					Sphingolipid (SPHL)
						mmol/gDCW n	MW	g/gDCW	mmol/g LIP	g/g LIP	mol/mol SPHL	g/mol SPHL	mmol/g SPHL
					Ceramide	2.90769e-05	628.791	1.82833e-05	0.00033155	0.000208475	0.0508269	31.9595	0.0500197
					GlcCer	0.000126	748.201	9.42733e-05	0.00143672	0.00107495	0.22025	164.791	0.216752
						0.000139	926.041	0.00012872	0.00158495	0.00146773	0.242974	225.004	0.239115
					IPC	0.000139	1099.94	0.000152892	0.00158495	0.00174336	0.242974	267.258	0.239115
						0.000139	1346.34	0.000187141	0.00158495	0.00213388	0.242974	327.126	0.239115
									0.00652311	0.00662839	1	1016.14
					n GlcCer global amount was taken from [9] and a factor of 4,2 was used for WCW to DCW conversion [10]. Ceramide amount is calculated considering that most sphingolids are in plasma membrane and using the relation of μg/mg protein between ceramide and GlcCer from [7]. IPC derived species contribution is taken from "complex sphingolipid" in yeast 7 [11] and all three subspecies (IPC, MIPC and M(IP)…
					Ceramide (cer)
						Formula	C	H	N	O		Fraction o	C	H	N	O
					cer1_18	C36H73NO3	36	73	1	3		0.05979	2.15244	4.36467	0.05979	0.17937
					cer16d4	C34H67NO3	34	67	1	3		0.03923	1.33382	2.62841	0.03923	0.11769
					cer18d4	C36H71NO3	36	71	1	3		0.15172	5.46192	10.7721	0.15172	0.45516
					cer2'16d4	C34H67NO4	34	67	1	4		0.01136	0.38624	0.76112	0.01136	0.04544
					cer2'18d4	C36H71NO4	36	71	1	4		0.12008	4.32288	8.52568	0.12008	0.48032
					cer16d48	C34H65NO3	34	65	1	3		0.02215	0.7531	1.43975	0.02215	0.06645
					cer18d48	C36H69NO3	36	69	1	3		0.06015	2.1654	4.15035	0.06015	0.18045
					cer2'18d48	C36H69NO4	36	69	1	4		0.03913	1.40868	2.69997	0.03913	0.15652
					cer2_24	C42H85NO4	42	85	1	4		0.05362	2.25204	4.5577	0.05362	0.21448
					cer2_26	C44H89NO4	44	89	1	4		0.01888	0.83072	1.68032	0.01888	0.07552
					cer3_24	C42H85NO5	42	85	1	5		0.27266	11.4517	23.1761	0.27266	1.3633
					cer3_26	C44H89NO5	44	89	1	5		0.15123	6.65412	13.4595	0.15123	0.75615	avge MW (g/mol)
												TOTAL	39.1731	78.2157	1	4.09085	628.791
					o Fractions of each specie was obtained from [7], assuming relative peak areas as relative mol-%. Only species present in >1% were taken into account. In the model, despite Pichia pastoris is able to use sphingoid bases of 20 carbons (<5%), only sphingoid bases of 18 carbons were assumed and the fraction of 20 carbons bases was added to the corresponding 18-carbon base (indicated with * in the fo…
					Glucosylceramide (GlcCer)
						Formula	C	H	N	O		Fraction (mol/mol)o	C	H	N	O
					glccer180	C42H83NO9	42	83	1	9		0.02209	0.92778	1.83347	0.02209	0.19881
					glccer181	C42H81NO9	42	81	1	9		0.03422	1.43724	2.77182	0.03422	0.30798
					glccer162	C40H75NO9	40	75	1	9		0.05929	2.3716	4.44675	0.05929	0.53361
					glccer182	C42H79NO9	42	79	1	9		0.22541	9.46722	17.8074	0.22541	2.02869
					glccer162m	C41H77NO9	41	77	1	9		0.05758	2.36078	4.43366	0.05758	0.51822
					glccer182m	C43H81NO9	43	81	1	9		0.60141	25.8606	48.7142	0.60141	5.41269	avge MW (g/mol)
												TOTAL	42.4252	80.0073	1	9	748.201
					IPC
						Formula	C	H	N	O	P	Fraction o	C	H	N	O	P
					ipc118*	C42H83NO11P	42	83	1	11	1	0.0995	4.179	8.2585	0.0995	1.0945	0.0995
					ipc224	C48H95NO12P	48	95	1	12	1	0.017	0.816	1.615	0.017	0.204	0.017
					ipc324	C48H95NO13P	48	95	1	13	1	0.4296	20.6208	40.812	0.4296	5.5848	0.4296
					ipc424	C48H95NO14P	48	95	1	14	1	0.0364	1.7472	3.458	0.0364	0.5096	0.0364
					ipc226	C50H99NO12P	50	99	1	12	1	0.0137	0.685	1.3563	0.0137	0.1644	0.0137
					ipc326*	C50H99NO13P	50	99	1	13	1	0.3691	18.455	36.5409	0.3691	4.7983	0.3691
					ipc426	C50H99NO14P	50	99	1	14	1	0.0347	1.735	3.4353	0.0347	0.4858	0.0347	avge MW (g/mol)
												TOTAL	48.238	95.476	1	12.8414	1	926.041
					MIPC
						Formula	C	H	N	O	P	Fraction o	C	H	N	O	P
					mipc324	C54H105NO18P	54	105	1	18	1	0.5798	31.3092	60.879	0.5798	10.4364	0.5798
					mipc424	C54H105NO19P	54	105	1	19	1	0.0354	1.9116	3.717	0.0354	0.6726	0.0354
					mipc326*	C56H109NO18P	56	109	1	18	1	0.3617	20.2552	39.4253	0.3617	6.5106	0.3617
					mipc426	C56H109NO19P	59	109	1	19	1	0.0231	1.3629	2.5179	0.0231	0.4389	0.0231	avge MW (g/mol)
												TOTAL	54.8389	106.539	1	18.0585	1	1099.94
					M(IP)2C
						Formula	C	H	N	O	P	Fraction o	C	H	N	O	P
					mip2c324	C60H115NO26P2	60	115	1	26	2	0.5881	35.286	67.6315	0.5881	15.2906	1.1762
					mip2c424	C60H115NO27P2	60	115	1	27	2	0.0107	0.642	1.2305	0.0107	0.2889	0.0214
					mip2c326*	C62H119NO26P2	62	119	1	27	2	0.4012	24.8744	47.7428	0.4012	10.8324	0.8024
												1	60.8024	116.605	1	26.4119	2	1346.34
					RNA p
						mRNA (5%)	tRNA(20%)	rRNA (75%)
						mol/mol	mol/mol	mol/mol	mol/mol RNA	MW q	g/mol RNA	mmol/g RNA
					AMP	0.2945	0.198	0.303	0.281575	328.198	92.4124	0.879353
					CMP	0.2055	0.342	0.227	0.248925	304.173	75.7164	0.777388
					GMP	0.2055	0.289	0.21	0.225575	344.198	77.6424	0.704467
					UMP	0.2945	0.171	0.26	0.243925	305.158	74.4357	0.761773
											320.207	3.12298
					p RNA composition was adapted from PpaMBEL1254 [12] model, mRNA composition was modified according to genomic DNA used [13]
					q MW corresponds to the nucleotide monophosphate residue, and H2O is subtracted from the monophosphate. In this case, OH is subtracted due to the charged form of the nucleotide and considering RNA as a polyanion at pH 7.3
					DNA r
						MW s	mol/mol r	g/mol DNA	mmol/g DNA
					dAMP	312.199	0.2945	91.9425	0.956495
					dCMP	288.174	0.2055	59.2198	0.667435
					dGMP	328.198	0.2055	67.4447	0.667435
					dTMP	303.185	0.2945	89.2881	0.956495
								307.895
					r Fractions of each nucleotide was calculated from [13] G-C content (41,1%)
					s MW corresponds to the deoxynucleotide monophosphate residue, and H2O is subtracted from the deoxynucleotid monophosphate. In this case, OH is subtracted due to the charged form of the deoxynucleotide and considering DNA as a polyanion at pH 7.3
					Cofactor
					Essential molecules are included in biomass composition in order to consider the essentiality of their biosynthesis pathways. The amounts to biomass composition is not quantitative and it is only considered its qualitative contribution.
						mmol/gDCW
					NAD	1e-06
					NADP	1e-06
					CoA	1e-06
					THF	1e-06
					FMN	1e-06
					FAD	1e-06
					thiamine	1e-06
					ubiquinone	1e-06
					Glutathione	1e-06
					Protoheme	1e-06
					Biotin	1e-06

## Sheet: 005_G60M40
BIOMASS COMPOSITION
Macromolecular composition a					Proteins
	Component	g/g DCW	Polymerization ATP (mmol/g biomass)	Polymerization (mmol/g macromol)	Amino acid residue	mol/mol prot b	MW c	g/mol prot	mmol/g prot
	Protein	0.3777	14.2393	37.7	Ala	0.086	71.0779	6.13725	0.777025
	Carbohydrate	0.3043	3.89504		Arg	0.075	156.186	11.761	0.677638
	Lipid	0.065			Asn	0.0495	114.103	5.67077	0.447241
	RNA	0.0528	1.3728	26	Asp	0.0495	114.079	5.66961	0.447241
	DNA	0.0015	0.039	26	Cys	0.004	103.144	0.414233	0.0361407
	Sulphate	0.0369			Gln	0.0685	128.129	8.81211	0.618909
	H2O	0.0915			Glu	0.0685	128.106	8.81051	0.618909
	Others	0.0702			Gly	0.079	57.0514	4.52516	0.713779
a The composition is taken from Jordà et al. 2014			19.5461		His	0.023	137.139	3.16687	0.207809
					Ile	0.045	113.158	5.11255	0.406583
					Leu	0.073	113.158	8.29369	0.659568
					Lys	0.066	128.172	8.49335	0.596321
					Met	0.002	131.197	0.263448	0.0180703
					Orn	0	114.146	0	0
					Phe	0.034	147.174	5.02401	0.307196
					Pro	0.051	97.1152	4.97277	0.460794
					Ser	0.064	87.0773	5.59533	0.578251
					Thr	0.065	101.104	6.59815	0.587286
					Trp	0.01	186.21	1.86958	0.0903517
					Tyr	0.026	163.173	4.25954	0.234914
					Val	0.057	99.1311	5.67317	0.515005
						0.996	Protein MW	111.123	8.99903
					b Protein composition is taken from [2]
					c MW corresponds to the amino acid residue, and H2O MW is subtracted from the amino acid MW
					Carbohydrates (CH)
						g/g CH	g/g DCW d
					Glycogen	0.286802	0.0872739
					Trehalose	0.00761421	0.00231701
					Others	0.705584	0.214709
							0.3043
					d Composition taken from [1].
					In previous reconstructions, β-D-glucan is considered other than trehalose and glycogen, nevertheless, in this reconstruction, data from [3] is taken into account. It makes possible an approximation of chitin, mannan and D-glucan fractions on DCW from chitin-glucan complexes (CGC). CGC represents around 18-26% of DCW, an average composition is assumed (22% g CGC / g DCW)
					CGC content (g CGC/g DCW)	0.22
					CGC component	g/g CGC	g/g DCW	Formula (monomer)	MW (monomer)	mmol/g DCW	mmol/g CH
					Chitin	0.07	0.0154	C8H13NO5	186.162	0.0827236	0.271849
					β-D-glucan	0.35	0.077	C6H10O5	162.141	0.474896	1.56062
					Mannan	0.28	0.0616	C6H10O5	162.141	0.379917	1.2485
							0.154
					Carbohydrate final composition
						g/g DCW	g/g DCW e	g/g CH	MW (monomer)	mmol/g CH
					Glycogen f	0.0872739	0.0872739	0.286802	162.141	1.76885
					Trehalose	0.00231701	0.00231701	0.00761421	342.296	0.0222445
					Chitin	0.0154	0.0154	0.050608	203.193	0.249064
					Mannan f	0.0616	0.0616	0.202432	162.141	1.2485
					β-D-glucan	0.077	0.137709	0.452544	162.141	2.79106
					Others	0.0607091	-	-	-	-
					CARBOHYDRATES	0.3043	0.3043
					e "Others" fraction is assumed to be a glucan due to the absence of more detailed information, and is included in β-D-glucan fraction.
					f Glycogen and D-glucan are considered as 6 carbon molecule (glucose residues without water). Mannan is considered as 6 carbon mannose polymer and chitin as a single N-acetylglucosamine residue.
					Lipid (LIP)
						g/g LIP g	g/g DCW	MW	mmol/g LIP	mmol/g DCW
					Glycerides h	0.572	0.0368571	779.461	0.727467	0.0472853
					Sterol	0.19065	0.0122846	396.404	0.476773	0.0309902
					SE	0.077168	0.00497236	655.336	0.116731	0.00758749
					Phospholipids	0.16	0.0103097	772.969	0.205196	0.0133377
					Sphingolipids	0.00894323	0.000576261	1016.14	0.00872474	0.000567108
						1.00876
					g Lipid composition from [1]. Sterol and Steryl Esters (SE) in [1] appear as a single fraction, nevertheless, the total amount (0,268 g/g LIP) is divided in two fractions based on total amounts of ergosterol and SE in [4] and [5] respectively
					h Glycerides composition is adapted from [1] considering triglycerides fraction as addition of diglycerides and triglycerides on a ratio according to [6]
					Glycerides (Glyc)
						g/g Glyc	Core MW	Fatty acid residues	Total MW	mmol/g Glyc	mol/mol Glyc	g/mol Glyc
					Diacylglycerides	0.27027	146.098	2	609.958	0.443097	0.345376	210.665
					Triacylglycerides	0.72973	173.1	3	868.89	0.839842	0.654624	568.796
										1.28294	1	779.461	Glyceride MW
					Fatty acids (FA)									Formula			Average Formula
						FA	g/100 g FA i	g/100 g FA j	MW	mmol/g FA	mmol/mmol FA	g/mol FA		C	H	O	C	H	O
					Tetradecanoate	C14:0	0.3	0.303951	227.36	0.0133687	0.00368895	0.838721		14	27	2	0.0516454	0.0996018	0.00737791
					Hexadecanoate	C16:0	12.4	12.5633	255.42	0.491869	0.135726	34.6671		16	31	2	2.17162	4.2075	0.271452
					Hexadecenoate	C16:1	3	3.03951	253.4	0.119949	0.0330987	8.38721		16	29	2	0.529579	0.959862	0.0661974
					Octadecanoate	C18:0	3.6	3.64742	283.47	0.12867	0.0355052	10.0646		18	35	2	0.639093	1.24268	0.0710103
					Octadecenoate	C18:1	30.5	30.9017	281.45	1.09795	0.302967	85.2699		18	33	2	5.4534	9.9979	0.605933
					Octadecynoate	C18:2	27.1	27.4569	279.44	0.98257	0.27113	75.7644		18	31	2	4.88033	8.40502	0.542259
					Octatrienoate	C18:3	21.2	21.4792	277.42	0.77425	0.213646	59.2696		18	29	2	3.84562	6.19573	0.427291
					Hexacosanoate	C26	0.6	0.607903	395.68	0.0153635	0.00423939	1.67744		26	51	2	0.110224	0.216209	0.00847878
						Others	1.2	-	-	-	-	-		-	-	-	-	-	-
					TOTAL		99.9	100		3.62399	1	275.939				Formula	17.6815	31.3245	2
					Total taken into account		98.7										212.367	31.5732	31.9988	275.939
																R-group*	16.6815	31.3245	0	231.93
					i Fatty acid (FA) fractions are taken from [7]											*COO from acyl group is included in the core molecular formula in each compound with an acyl group associated
					j FA taken into account, fraction recalculated
					Sterols
						μg/mg protein k	g/g sterol	MW	mmol/g sterol	mol/mol sterol	g/mol
					Zymosterol	0.7	0.0366492	384.638	0.0952824	0.0377703	14.5279
					Ergosterol	17.7	0.926702	396.648	2.33633	0.92613	367.348
					Fecosterol	0.3	0.0157068	398.664	0.0393986	0.0156178	6.22624
					Episterol	0.3	0.0157068	398.664	0.0393986	0.0156178	6.22624
					Lanosterol	0.1	0.0052356	426.717	0.0122695	0.00486367	2.07541
					TOTAL	19.1	1		2.52268	1	396.404	avge sterol MW
					k Despite in [1], this fraction is described as sterol and sterol ester, only sterols are considered and assumed to be the whole fraction due to the lack of detailed information. If available, lipid composition has to be redefined.
					k amounts taken from [8] and fractions of each sterol were calculated from sterol μg/mg of protein grown on glucose
					Steryl Ester
						mmol/mmol SE l	MW	g/mol
					Zymosteryl ester	0.0377703	643.57	24.3078
					Ergosteryl ester	0.92613	655.58	607.153
					Fecosteryl ester	0.0156178	657.596	10.2702
					Episteryl ester	0.0156178	657.596	10.2702
					Lanosteryl ester	0.00486367	685.649	3.33477
						1	avge SE MW	655.336
					l SE fractions were assumed equivalent to sterol fractions, from [8], due to the lack of information. MW is calculated assuming an average fatty acid R group
					Phospholipids (PL)
							g/g PL m	MW	Fatty acid residues	Total MW	mmol/g PL	mol/mol PL	g/mol	R	Backbone
					Phosphatidate		2.17	224.062	2	687.922	0.0318597	0.0246266	16.9412	2	chebi:57739
					Phosphatidylinositol		6.73	387.211	2	851.07	0.0798676	0.0617352	52.541	2	chebi:57739
					Phosphatidylserine		6.41	312.147	2	776.007	0.0834283	0.0644875	50.0428	2	chebi:58436
					Phosphatidylcholine		50.3	311.226	2	775.085	0.65545	0.506643	392.691	2	chebi:49183
					Phosphatidylethanolamine		30.86	269.146	2	733.006	0.425216	0.328679	240.924	2	chebi:57613
					Cardiolipin		2.54	506.203	4	1433.92	0.0178908	0.013829	19.8297	4	chebi:62237
					Lysophospholipids		(1,0)	-	-	-
					Dimethylphosphatidylethanolamine		-	-	-	-
							99.01				1.29371	1	772.969
					m Phospholipid composition is taken from [7]. Lysophospholipids are not included due to its uncaracterization and low proportion in relation to other phospholipids
					Sphingolipid (SPHL)
						mmol/gDCW n	MW	g/gDCW	mmol/g LIP	g/g LIP	mol/mol SPHL	g/mol SPHL	mmol/g SPHL
					Ceramide	2.90769e-05	628.791	1.82833e-05	0.000447337	0.000281282	0.0508269	31.9595	0.0500197
					GlcCer	0.000126	748.201	9.42733e-05	0.00193846	0.00145036	0.22025	164.791	0.216752
						0.000139	926.041	0.00012872	0.00213846	0.0019803	0.242974	225.004	0.239115
					IPC	0.000139	1099.94	0.000152892	0.00213846	0.00235219	0.242974	267.258	0.239115
						0.000139	1346.34	0.000187141	0.00213846	0.00287909	0.242974	327.126	0.239115
									0.00880118	0.00894323	1	1016.14
					n GlcCer global amount was taken from [9] and a factor of 4,2 was used for WCW to DCW conversion [10]. Ceramide amount is calculated considering that most sphingolids are in plasma membrane and using the relation of μg/mg protein between ceramide and GlcCer from [7]. IPC derived species contribution is taken from "complex sphingolipid" in yeast 7 [11] and all three subspecies (IPC, MIPC and M(IP)…
					Ceramide (cer)
						Formula	C	H	N	O		Fraction o	C	H	N	O
					cer1_18	C36H73NO3	36	73	1	3		0.05979	2.15244	4.36467	0.05979	0.17937
					cer16d4	C34H67NO3	34	67	1	3		0.03923	1.33382	2.62841	0.03923	0.11769
					cer18d4	C36H71NO3	36	71	1	3		0.15172	5.46192	10.7721	0.15172	0.45516
					cer2'16d4	C34H67NO4	34	67	1	4		0.01136	0.38624	0.76112	0.01136	0.04544
					cer2'18d4	C36H71NO4	36	71	1	4		0.12008	4.32288	8.52568	0.12008	0.48032
					cer16d48	C34H65NO3	34	65	1	3		0.02215	0.7531	1.43975	0.02215	0.06645
					cer18d48	C36H69NO3	36	69	1	3		0.06015	2.1654	4.15035	0.06015	0.18045
					cer2'18d48	C36H69NO4	36	69	1	4		0.03913	1.40868	2.69997	0.03913	0.15652
					cer2_24	C42H85NO4	42	85	1	4		0.05362	2.25204	4.5577	0.05362	0.21448
					cer2_26	C44H89NO4	44	89	1	4		0.01888	0.83072	1.68032	0.01888	0.07552
					cer3_24	C42H85NO5	42	85	1	5		0.27266	11.4517	23.1761	0.27266	1.3633
					cer3_26	C44H89NO5	44	89	1	5		0.15123	6.65412	13.4595	0.15123	0.75615	avge MW (g/mol)
												TOTAL	39.1731	78.2157	1	4.09085	628.791
					o Fractions of each specie was obtained from [7], assuming relative peak areas as relative mol-%. Only species present in >1% were taken into account. In the model, despite Pichia pastoris is able to use sphingoid bases of 20 carbons (<5%), only sphingoid bases of 18 carbons were assumed and the fraction of 20 carbons bases was added to the corresponding 18-carbon base (indicated with * in the fo…
					Glucosylceramide (GlcCer)
						Formula	C	H	N	O		Fraction (mol/mol)o	C	H	N	O
					glccer180	C42H83NO9	42	83	1	9		0.02209	0.92778	1.83347	0.02209	0.19881
					glccer181	C42H81NO9	42	81	1	9		0.03422	1.43724	2.77182	0.03422	0.30798
					glccer162	C40H75NO9	40	75	1	9		0.05929	2.3716	4.44675	0.05929	0.53361
					glccer182	C42H79NO9	42	79	1	9		0.22541	9.46722	17.8074	0.22541	2.02869
					glccer162m	C41H77NO9	41	77	1	9		0.05758	2.36078	4.43366	0.05758	0.51822
					glccer182m	C43H81NO9	43	81	1	9		0.60141	25.8606	48.7142	0.60141	5.41269	avge MW (g/mol)
												TOTAL	42.4252	80.0073	1	9	748.201
					IPC
						Formula	C	H	N	O	P	Fraction o	C	H	N	O	P
					ipc118*	C42H83NO11P	42	83	1	11	1	0.0995	4.179	8.2585	0.0995	1.0945	0.0995
					ipc224	C48H95NO12P	48	95	1	12	1	0.017	0.816	1.615	0.017	0.204	0.017
					ipc324	C48H95NO13P	48	95	1	13	1	0.4296	20.6208	40.812	0.4296	5.5848	0.4296
					ipc424	C48H95NO14P	48	95	1	14	1	0.0364	1.7472	3.458	0.0364	0.5096	0.0364
					ipc226	C50H99NO12P	50	99	1	12	1	0.0137	0.685	1.3563	0.0137	0.1644	0.0137
					ipc326*	C50H99NO13P	50	99	1	13	1	0.3691	18.455	36.5409	0.3691	4.7983	0.3691
					ipc426	C50H99NO14P	50	99	1	14	1	0.0347	1.735	3.4353	0.0347	0.4858	0.0347	avge MW (g/mol)
												TOTAL	48.238	95.476	1	12.8414	1	926.041
					MIPC
						Formula	C	H	N	O	P	Fraction o	C	H	N	O	P
					mipc324	C54H105NO18P	54	105	1	18	1	0.5798	31.3092	60.879	0.5798	10.4364	0.5798
					mipc424	C54H105NO19P	54	105	1	19	1	0.0354	1.9116	3.717	0.0354	0.6726	0.0354
					mipc326*	C56H109NO18P	56	109	1	18	1	0.3617	20.2552	39.4253	0.3617	6.5106	0.3617
					mipc426	C56H109NO19P	59	109	1	19	1	0.0231	1.3629	2.5179	0.0231	0.4389	0.0231	avge MW (g/mol)
												TOTAL	54.8389	106.539	1	18.0585	1	1099.94
					M(IP)2C
						Formula	C	H	N	O	P	Fraction o	C	H	N	O	P
					mip2c324	C60H115NO26P2	60	115	1	26	2	0.5881	35.286	67.6315	0.5881	15.2906	1.1762
					mip2c424	C60H115NO27P2	60	115	1	27	2	0.0107	0.642	1.2305	0.0107	0.2889	0.0214
					mip2c326*	C62H119NO26P2	62	119	1	27	2	0.4012	24.8744	47.7428	0.4012	10.8324	0.8024
												1	60.8024	116.605	1	26.4119	2	1346.34
					RNA p
						mRNA (5%)	tRNA(20%)	rRNA (75%)
						mol/mol	mol/mol	mol/mol	mol/mol RNA	MW q	g/mol RNA	mmol/g RNA
					AMP	0.2945	0.198	0.303	0.281575	328.198	92.4124	0.879353
					CMP	0.2055	0.342	0.227	0.248925	304.173	75.7164	0.777388
					GMP	0.2055	0.289	0.21	0.225575	344.198	77.6424	0.704467
					UMP	0.2945	0.171	0.26	0.243925	305.158	74.4357	0.761773
											320.207	3.12298
					p RNA composition was adapted from PpaMBEL1254 [12] model, mRNA composition was modified according to genomic DNA used [13]
					q MW corresponds to the nucleotide monophosphate residue, and H2O is subtracted from the monophosphate. In this case, OH is subtracted due to the charged form of the nucleotide and considering RNA as a polyanion at pH 7.3
					DNA r
						MW s	mol/mol r	g/mol DNA	mmol/g DNA
					dAMP	312.199	0.2945	91.9425	0.956495
					dCMP	288.174	0.2055	59.2198	0.667435
					dGMP	328.198	0.2055	67.4447	0.667435
					dTMP	303.185	0.2945	89.2881	0.956495
								307.895
					r Fractions of each nucleotide was calculated from [13] G-C content (41,1%)
					s MW corresponds to the deoxynucleotide monophosphate residue, and H2O is subtracted from the deoxynucleotid monophosphate. In this case, OH is subtracted due to the charged form of the deoxynucleotide and considering DNA as a polyanion at pH 7.3
					Cofactor
					Essential molecules are included in biomass composition in order to consider the essentiality of their biosynthesis pathways. The amounts to biomass composition is not quantitative and it is only considered its qualitative contribution.
						mmol/gDCW
					NAD	1e-06
					NADP	1e-06
					CoA	1e-06
					THF	1e-06
					FMN	1e-06
					FAD	1e-06
					thiamine	1e-06
					ubiquinone	1e-06
					Glutathione	1e-06
					Protoheme	1e-06
					Biotin	1e-06

## Sheet: 005_G40M60
BIOMASS COMPOSITION
Macromolecular composition a					Proteins
	Component	g/g DCW	Polymerization ATP (mmol/g biomass)	Polymerization (mmol/g macromol)	Amino acid residue	mol/mol prot b	MW c	g/mol prot	mmol/g prot
	Protein	0.4272	16.1054	37.7	Ala	0.086	71.0779	6.13725	0.777025
	Carbohydrate	0.2905	3.7184		Arg	0.075	156.186	11.761	0.677638
	Lipid	0.073			Asn	0.0495	114.103	5.67077	0.447241
	RNA	0.0449	1.1674	26	Asp	0.0495	114.079	5.66961	0.447241
	DNA	0.0029	0.0754	26	Cys	0.004	103.144	0.414233	0.0361407
	Sulphate	0.0086			Gln	0.0685	128.129	8.81211	0.618909
	H2O	0.0632			Glu	0.0685	128.106	8.81051	0.618909
	Others	0.0897			Gly	0.079	57.0514	4.52516	0.713779
a The composition is taken from Jordà et al. 2014		1	21.0666		His	0.023	137.139	3.16687	0.207809
					Ile	0.045	113.158	5.11255	0.406583
					Leu	0.073	113.158	8.29369	0.659568
					Lys	0.066	128.172	8.49335	0.596321
					Met	0.002	131.197	0.263448	0.0180703
					Orn	0	114.146	0	0
					Phe	0.034	147.174	5.02401	0.307196
					Pro	0.051	97.1152	4.97277	0.460794
					Ser	0.064	87.0773	5.59533	0.578251
					Thr	0.065	101.104	6.59815	0.587286
					Trp	0.01	186.21	1.86958	0.0903517
					Tyr	0.026	163.173	4.25954	0.234914
					Val	0.057	99.1311	5.67317	0.515005
						0.996	Protein MW	111.123	8.99903
					b Protein composition is taken from [2]
					c MW corresponds to the amino acid residue, and H2O MW is subtracted from the amino acid MW
					Carbohydrates (CH)
						g/g CH	g/g DCW d
					Glycogen	0.286802	0.083316
					Trehalose	0.00761421	0.00221193
					Others	0.705584	0.204972
							0.2905
					d Composition taken from [1].
					In previous reconstructions, β-D-glucan is considered other than trehalose and glycogen, nevertheless, in this reconstruction, data from [3] is taken into account. It makes possible an approximation of chitin, mannan and D-glucan fractions on DCW from chitin-glucan complexes (CGC). CGC represents around 18-26% of DCW, an average composition is assumed (22% g CGC / g DCW)
					CGC content (g CGC/g DCW)	0.22
					CGC component	g/g CGC	g/g DCW	Formula (monomer)	MW (monomer)	mmol/g DCW	mmol/g CH
					Chitin	0.07	0.0154	C8H13NO5	186.162	0.0827236	0.284763
					β-D-glucan	0.35	0.077	C6H10O5	162.141	0.474896	1.63476
					Mannan	0.28	0.0616	C6H10O5	162.141	0.379917	1.3078
							0.154
					Carbohydrate final composition
						g/g DCW	g/g DCW e	g/g CH	MW (monomer)	mmol/g CH
					Glycogen f	0.083316	0.083316	0.286802	162.141	1.76885
					Trehalose	0.00221193	0.00221193	0.00761421	342.296	0.0222445
					Chitin	0.0154	0.0154	0.053012	203.193	0.260896
					Mannan f	0.0616	0.0616	0.212048	162.141	1.3078
					β-D-glucan	0.077	0.127972	0.440524	162.141	2.71692
					Others	0.0509721	-	-	-	-
					CARBOHYDRATES	0.2905	0.2905
					e "Others" fraction is assumed to be a glucan due to the absence of more detailed information, and is included in β-D-glucan fraction.
					f Glycogen and D-glucan are considered as 6 carbon molecule (glucose residues without water). Mannan is considered as 6 carbon mannose polymer and chitin as a single N-acetylglucosamine residue.
					Lipid (LIP)
						g/g LIP g	g/g DCW	MW	mmol/g LIP	mmol/g DCW
					Glycerides h	0.572	0.0414336	779.461	0.728174	0.0531567
					Sterol	0.19065	0.01381	396.404	0.477236	0.0348382
					SE	0.077168	0.00558977	655.336	0.116844	0.00852962
					Phospholipids	0.16	0.0115898	772.969	0.205396	0.0149939
					Sphingolipids	0.00796315	0.000576821	1016.14	0.00777616	0.00056766
						1.00778
					g Lipid composition from [1]. Sterol and Steryl Esters (SE) in [1] appear as a single fraction, nevertheless, the total amount (0,268 g/g LIP) is divided in two fractions based on total amounts of ergosterol and SE in [4] and [5] respectively
					h Glycerides composition is adapted from [1] considering triglycerides fraction as addition of diglycerides and triglycerides on a ratio according to [6]
					Glycerides (Glyc)
						g/g Glyc	Core MW	Fatty acid residues	Total MW	mmol/g Glyc	mol/mol Glyc	g/mol Glyc
					Diacylglycerides	0.27027	146.098	2	609.958	0.443097	0.345376	210.665
					Triacylglycerides	0.72973	173.1	3	868.89	0.839842	0.654624	568.796
										1.28294	1	779.461	Glyceride MW
					Fatty acids (FA)									Formula			Average Formula
						FA	g/100 g FA i	g/100 g FA j	MW	mmol/g FA	mmol/mmol FA	g/mol FA		C	H	O	C	H	O
					Tetradecanoate	C14:0	0.3	0.303951	227.36	0.0133687	0.00368895	0.838721		14	27	2	0.0516454	0.0996018	0.00737791
					Hexadecanoate	C16:0	12.4	12.5633	255.42	0.491869	0.135726	34.6671		16	31	2	2.17162	4.2075	0.271452
					Hexadecenoate	C16:1	3	3.03951	253.4	0.119949	0.0330987	8.38721		16	29	2	0.529579	0.959862	0.0661974
					Octadecanoate	C18:0	3.6	3.64742	283.47	0.12867	0.0355052	10.0646		18	35	2	0.639093	1.24268	0.0710103
					Octadecenoate	C18:1	30.5	30.9017	281.45	1.09795	0.302967	85.2699		18	33	2	5.4534	9.9979	0.605933
					Octadecynoate	C18:2	27.1	27.4569	279.44	0.98257	0.27113	75.7644		18	31	2	4.88033	8.40502	0.542259
					Octatrienoate	C18:3	21.2	21.4792	277.42	0.77425	0.213646	59.2696		18	29	2	3.84562	6.19573	0.427291
					Hexacosanoate	C26	0.6	0.607903	395.68	0.0153635	0.00423939	1.67744		26	51	2	0.110224	0.216209	0.00847878
						Others	1.2	-	-	-	-	-		-	-	-	-	-	-
					TOTAL		99.9	100		3.62399	1	275.939				Formula	17.6815	31.3245	2
					Total taken into account		98.7										212.367	31.5732	31.9988	275.939
																R-group*	16.6815	31.3245	0	231.93
					i Fatty acid (FA) fractions are taken from [7]											*COO from acyl group is included in the core molecular formula in each compound with an acyl group associated
					j FA taken into account, fraction recalculated
					Sterols
						μg/mg protein k	g/g sterol	MW	mmol/g sterol	mol/mol sterol	g/mol
					Zymosterol	0.7	0.0366492	384.638	0.0952824	0.0377703	14.5279
					Ergosterol	17.7	0.926702	396.648	2.33633	0.92613	367.348
					Fecosterol	0.3	0.0157068	398.664	0.0393986	0.0156178	6.22624
					Episterol	0.3	0.0157068	398.664	0.0393986	0.0156178	6.22624
					Lanosterol	0.1	0.0052356	426.717	0.0122695	0.00486367	2.07541
					TOTAL	19.1	1		2.52268	1	396.404	avge sterol MW
					k Despite in [1], this fraction is described as sterol and sterol ester, only sterols are considered and assumed to be the whole fraction due to the lack of detailed information. If available, lipid composition has to be redefined.
					k amounts taken from [8] and fractions of each sterol were calculated from sterol μg/mg of protein grown on glucose
					Steryl Ester
						mmol/mmol SE l	MW	g/mol
					Zymosteryl ester	0.0377703	643.57	24.3078
					Ergosteryl ester	0.92613	655.58	607.153
					Fecosteryl ester	0.0156178	657.596	10.2702
					Episteryl ester	0.0156178	657.596	10.2702
					Lanosteryl ester	0.00486367	685.649	3.33477
						1	avge SE MW	655.336
					l SE fractions were assumed equivalent to sterol fractions, from [8], due to the lack of information. MW is calculated assuming an average fatty acid R group
					Phospholipids (PL)
							g/g PL m	MW	Fatty acid residues	Total MW	mmol/g PL	mol/mol PL	g/mol	R	Backbone
					Phosphatidate		2.17	224.062	2	687.922	0.0318597	0.0246266	16.9412	2	chebi:57739
					Phosphatidylinositol		6.73	387.211	2	851.07	0.0798676	0.0617352	52.541	2	chebi:57739
					Phosphatidylserine		6.41	312.147	2	776.007	0.0834283	0.0644875	50.0428	2	chebi:58436
					Phosphatidylcholine		50.3	311.226	2	775.085	0.65545	0.506643	392.691	2	chebi:49183
					Phosphatidylethanolamine		30.86	269.146	2	733.006	0.425216	0.328679	240.924	2	chebi:57613
					Cardiolipin		2.54	506.203	4	1433.92	0.0178908	0.013829	19.8297	4	chebi:62237
					Lysophospholipids		(1,0)	-	-	-
					Dimethylphosphatidylethanolamine		-	-	-	-
							99.01				1.29371	1	772.969
					m Phospholipid composition is taken from [7]. Lysophospholipids are not included due to its uncaracterization and low proportion in relation to other phospholipids
					Sphingolipid (SPHL)
						mmol/gDCW n	MW	g/gDCW	mmol/g LIP	g/g LIP	mol/mol SPHL	g/mol SPHL	mmol/g SPHL
					Ceramide	2.90769e-05	628.791	1.82833e-05	0.000398314	0.000250456	0.0508269	31.9595	0.0500197
					GlcCer	0.000126	748.201	9.42733e-05	0.00172603	0.00129142	0.22025	164.791	0.216752
						0.000139	926.041	0.00012872	0.00190411	0.00176328	0.242974	225.004	0.239115
					IPC	0.000139	1099.94	0.000152892	0.00190411	0.00209441	0.242974	267.258	0.239115
						0.000139	1346.34	0.000187141	0.00190411	0.00256358	0.242974	327.126	0.239115
									0.00783667	0.00796315	1	1016.14
					n GlcCer global amount was taken from [9] and a factor of 4,2 was used for WCW to DCW conversion [10]. Ceramide amount is calculated considering that most sphingolids are in plasma membrane and using the relation of μg/mg protein between ceramide and GlcCer from [7]. IPC derived species contribution is taken from "complex sphingolipid" in yeast 7 [11] and all three subspecies (IPC, MIPC and M(IP)…
					Ceramide (cer)
						Formula	C	H	N	O		Fraction o	C	H	N	O
					cer1_18	C36H73NO3	36	73	1	3		0.05979	2.15244	4.36467	0.05979	0.17937
					cer16d4	C34H67NO3	34	67	1	3		0.03923	1.33382	2.62841	0.03923	0.11769
					cer18d4	C36H71NO3	36	71	1	3		0.15172	5.46192	10.7721	0.15172	0.45516
					cer2'16d4	C34H67NO4	34	67	1	4		0.01136	0.38624	0.76112	0.01136	0.04544
					cer2'18d4	C36H71NO4	36	71	1	4		0.12008	4.32288	8.52568	0.12008	0.48032
					cer16d48	C34H65NO3	34	65	1	3		0.02215	0.7531	1.43975	0.02215	0.06645
					cer18d48	C36H69NO3	36	69	1	3		0.06015	2.1654	4.15035	0.06015	0.18045
					cer2'18d48	C36H69NO4	36	69	1	4		0.03913	1.40868	2.69997	0.03913	0.15652
					cer2_24	C42H85NO4	42	85	1	4		0.05362	2.25204	4.5577	0.05362	0.21448
					cer2_26	C44H89NO4	44	89	1	4		0.01888	0.83072	1.68032	0.01888	0.07552
					cer3_24	C42H85NO5	42	85	1	5		0.27266	11.4517	23.1761	0.27266	1.3633
					cer3_26	C44H89NO5	44	89	1	5		0.15123	6.65412	13.4595	0.15123	0.75615	avge MW (g/mol)
												TOTAL	39.1731	78.2157	1	4.09085	628.791
					o Fractions of each specie was obtained from [7], assuming relative peak areas as relative mol-%. Only species present in >1% were taken into account. In the model, despite Pichia pastoris is able to use sphingoid bases of 20 carbons (<5%), only sphingoid bases of 18 carbons were assumed and the fraction of 20 carbons bases was added to the corresponding 18-carbon base (indicated with * in the fo…
					Glucosylceramide (GlcCer)
						Formula	C	H	N	O		Fraction (mol/mol)o	C	H	N	O
					glccer180	C42H83NO9	42	83	1	9		0.02209	0.92778	1.83347	0.02209	0.19881
					glccer181	C42H81NO9	42	81	1	9		0.03422	1.43724	2.77182	0.03422	0.30798
					glccer162	C40H75NO9	40	75	1	9		0.05929	2.3716	4.44675	0.05929	0.53361
					glccer182	C42H79NO9	42	79	1	9		0.22541	9.46722	17.8074	0.22541	2.02869
					glccer162m	C41H77NO9	41	77	1	9		0.05758	2.36078	4.43366	0.05758	0.51822
					glccer182m	C43H81NO9	43	81	1	9		0.60141	25.8606	48.7142	0.60141	5.41269	avge MW (g/mol)
												TOTAL	42.4252	80.0073	1	9	748.201
					IPC
						Formula	C	H	N	O	P	Fraction o	C	H	N	O	P
					ipc118*	C42H83NO11P	42	83	1	11	1	0.0995	4.179	8.2585	0.0995	1.0945	0.0995
					ipc224	C48H95NO12P	48	95	1	12	1	0.017	0.816	1.615	0.017	0.204	0.017
					ipc324	C48H95NO13P	48	95	1	13	1	0.4296	20.6208	40.812	0.4296	5.5848	0.4296
					ipc424	C48H95NO14P	48	95	1	14	1	0.0364	1.7472	3.458	0.0364	0.5096	0.0364
					ipc226	C50H99NO12P	50	99	1	12	1	0.0137	0.685	1.3563	0.0137	0.1644	0.0137
					ipc326*	C50H99NO13P	50	99	1	13	1	0.3691	18.455	36.5409	0.3691	4.7983	0.3691
					ipc426	C50H99NO14P	50	99	1	14	1	0.0347	1.735	3.4353	0.0347	0.4858	0.0347	avge MW (g/mol)
												TOTAL	48.238	95.476	1	12.8414	1	926.041
					MIPC
						Formula	C	H	N	O	P	Fraction o	C	H	N	O	P
					mipc324	C54H105NO18P	54	105	1	18	1	0.5798	31.3092	60.879	0.5798	10.4364	0.5798
					mipc424	C54H105NO19P	54	105	1	19	1	0.0354	1.9116	3.717	0.0354	0.6726	0.0354
					mipc326*	C56H109NO18P	56	109	1	18	1	0.3617	20.2552	39.4253	0.3617	6.5106	0.3617
					mipc426	C56H109NO19P	59	109	1	19	1	0.0231	1.3629	2.5179	0.0231	0.4389	0.0231	avge MW (g/mol)
												TOTAL	54.8389	106.539	1	18.0585	1	1099.94
					M(IP)2C
						Formula	C	H	N	O	P	Fraction o	C	H	N	O	P
					mip2c324	C60H115NO26P2	60	115	1	26	2	0.5881	35.286	67.6315	0.5881	15.2906	1.1762
					mip2c424	C60H115NO27P2	60	115	1	27	2	0.0107	0.642	1.2305	0.0107	0.2889	0.0214
					mip2c326*	C62H119NO26P2	62	119	1	27	2	0.4012	24.8744	47.7428	0.4012	10.8324	0.8024
												1	60.8024	116.605	1	26.4119	2	1346.34
					RNA p
						mRNA (5%)	tRNA(20%)	rRNA (75%)
						mol/mol	mol/mol	mol/mol	mol/mol RNA	MW q	g/mol RNA	mmol/g RNA
					AMP	0.2945	0.198	0.303	0.281575	328.198	92.4124	0.879353
					CMP	0.2055	0.342	0.227	0.248925	304.173	75.7164	0.777388
					GMP	0.2055	0.289	0.21	0.225575	344.198	77.6424	0.704467
					UMP	0.2945	0.171	0.26	0.243925	305.158	74.4357	0.761773
											320.207	3.12298
					p RNA composition was adapted from PpaMBEL1254 [12] model, mRNA composition was modified according to genomic DNA used [13]
					q MW corresponds to the nucleotide monophosphate residue, and H2O is subtracted from the monophosphate. In this case, OH is subtracted due to the charged form of the nucleotide and considering RNA as a polyanion at pH 7.3
					DNA r
						MW s	mol/mol r	g/mol DNA	mmol/g DNA
					dAMP	312.199	0.2945	91.9425	0.956495
					dCMP	288.174	0.2055	59.2198	0.667435
					dGMP	328.198	0.2055	67.4447	0.667435
					dTMP	303.185	0.2945	89.2881	0.956495
								307.895
					r Fractions of each nucleotide was calculated from [13] G-C content (41,1%)
					s MW corresponds to the deoxynucleotide monophosphate residue, and H2O is subtracted from the deoxynucleotid monophosphate. In this case, OH is subtracted due to the charged form of the deoxynucleotide and considering DNA as a polyanion at pH 7.3
					Cofactor
					Essential molecules are included in biomass composition in order to consider the essentiality of their biosynthesis pathways. The amounts to biomass composition is not quantitative and it is only considered its qualitative contribution.
						mmol/gDCW
					NAD	1e-06
					NADP	1e-06
					CoA	1e-06
					THF	1e-06
					FMN	1e-06
					FAD	1e-06
					thiamine	1e-06
					ubiquinone	1e-06
					Glutathione	1e-06
					Protoheme	1e-06
					Biotin	1e-06
																						0
																						0
