# Supplementary material for: Integration and Validation of the Genome-Scale Metabolic Models of Pichia pastoris: A Comprehensive Update of Protein Glycosylation Pathways, Lipid and Energy Metabolism
Source: PLoS One. 2016 Jan 26;11(1):e0148031. doi: 10.1371/journal.pone.0148031 (PMC4734642; doi:10.1371/journal.pone.0148031)
Supplement: S3 File — DNA, RNA and amino acid compositions for the FAB and ROL recombinant proteins expressed in P. pastoris and tested in the model. (XLSX) [file pone.0148031.s004.xlsx]

## Sheet: Contents
Supporting Information S3 - Recombinant protein composition
	File content
		FAB	Details of the aminoacid, RNA and DNA composition of the antibody fragment 2F5 expressed in P. pastoris [1]
		ROL	Details of the aminoacid, RNA and DNA composition of the Rhizopus oryzae lipase expressed in P. pastoris [2]
	References
		1.	Gasser B, Maurer M, Gach J, Kunert R, Mattanovich D. Engineering of Pichia pastoris for improved production of antibody fragments. Biotechnol Bioeng. 2006;94: 353–361. doi:10.1002/bit.20851
		2.	Minning S, Schmidt-Dannert C, Schmid RD. Functional expression of Rhizopus oryzae lipase in Pichia pastoris: high-level production and some properties. J Biotechnol. 1998;66: 147–156. doi:10.1016/S0168-1656(98)00142-4
		3.	Stephanopoulos G, Aristidou A, Nielsen J. Review of Cellular Metabolism. Metabolic Engineering. Elsevier; 1998. pp. 21–79. doi:10.1016/B978-012666260-3/50003-0

## Sheet: FAB
	FAB composition
		FAB 2F5 amino acid composition
			Amino acid residue	#aa/prot	mol/mol prot	MW a	g/mol prot	mmol/g prot
			Ala	28	0.0534351	71.0779	3.79806	0.495497
			Arg	19	0.0362595	156.186	5.66323	0.33623
			Asn	14	0.0267176	114.103	3.04855	0.247748
			Asp	23	0.0438931	114.079	5.00731	0.407015
			Cys	13	0.0248092	103.144	2.55891	0.230052
			Gln	19	0.0362595	128.129	4.64591	0.33623
			Glu	21	0.0400763	128.106	5.13402	0.371623
			Gly	36	0.0687023	57.0514	3.91956	0.637067
			His	10	0.019084	137.139	2.61716	0.176963
			Ile	15	0.028626	113.158	3.23925	0.265445
			Leu	41	0.0782443	113.158	8.85394	0.725549
			Lys	29	0.0553435	128.172	7.09351	0.513193
			Met	3	0.00572519	131.197	0.751128	0.053089
			Orn	0	0	114.146	0	0
			Phe	22	0.0419847	147.174	6.17906	0.389319
			Pro	42	0.0801527	97.1152	7.78404	0.743245
			Ser	66	0.125954	87.0773	10.9678	1.16796
			Thr	51	0.0973282	101.104	9.84027	0.902512
			Trp	7	0.0133588	186.21	2.48754	0.123874
			Tyr	16	0.0305344	163.173	4.98239	0.283141
			Val	49	0.0935115	99.1311	9.26989	0.86712
				524	1		107.841	9.27287
							Req. ATP b	39.8733
			a MW corresponds to the amino acid residue, and H2O MW is subtracted from the amino acid MW
			b ATP values taken from [3]
			30.6 h2o[c] + 0.336 gln_L[c] + 0.372 glu_L[c] + 39.873 atp[c] + 0.053 met_L[c] + 1.168 ser_L[c] + 0.495 ala_L[c] + 0.407 asp_L[c] + 0.637 gly[c] + 0.248 asn_L[c] + 0.336 arg_L[c] + 0.124 trp_L[c] + 0.389 phe_L[c] + 0.513 lys_L[c] + 0.283 tyr_L[c] + 0.903 thr_L[c] + 0.23 cys_L[c] + 0.726 leu_L[c] + 0.177 his_L[c] + 0.867 val_L[c] + 0.743 pro_L[c] + 0.265 ile_L[c] -> 39.873 h[c] + 39.873 pi[c] + 39…
		FAB 2F5 mRNA composition
				N. Nucl/mRNA	mol/mol pRNA	MW c	g/mol pRNA	mmol/g pRNA
			A	323	0.205079	328.198	67.3067	0.637473
			C	396	0.251429	304.173	76.4779	0.781546
			G	487	0.309206	344.198	106.428	0.961143
			U	369	0.234286	305.158	71.4942	0.728258
				1575	1		321.707	3.10842
							Req. ATP d	7.46021
			c MW corresponds to the nucleotide monophosphate residue, and H2O is subtracted from the ribonucleotide monophosphate. In this case, OH is subtracted due to the charged form of the nucleotide and considering RNA as a polyanion at pH 7.3
			d ATP values taken from [3]
			4.352 h2o[c] + 7.46 atp[c] + 0.673 amp[c] + 0.728 ump[c] + 0.961 gmp[c] + 0.782 cmp[c] -> 7.46 h[c] + 7.46 pi[c] + 7.46 adp[c] + fabRNA[c]
		FAB 2F5 DNA composition
				N. Nucl/pDNA	mol/mol pDNA	MW e	g/mol pDNA	mmol/g pDNA
			A	369	0.234286	312.199	73.1437	0.763284
			C	487	0.309206	288.174	89.1052	1.00737
			G	396	0.251429	328.198	82.5184	0.819134
			T	323	0.205079	303.185	62.1771	0.668132
				1575			306.944	3.25792
							Req. ATP f	11.0769
			e MW corresponds to the deoxynucleotide monophosphate residue, and H2O is subtracted from the deoxynucleotide monophosphate. In this case, OH is subtracted due to the charged form of the deoxynucleotide and considering DNA as a polyanion at pH 7.3
			f ATP values taken from [3]
			7.819 h2o[c] + 11.077 atp[c] + 0.763 damp[c] + 0.668 dtmp[c] + 1.007 dcmp[c] + 0.819 dgmp[c] -> 11.077 h[c] + 11.077 pi[c] + 11.077 adp[c] + fabDNA[c]
		Assembling reaction
			0.997 fabAA[c] + 0.003 fabRNA[c] + 2.84e-005 fabDNA[c] -> fab[c]

## Sheet: ROL
	FAB composition
		ROL amino acid composition
			Amino acid residue	#aa/prot	mol/mol prot	MW a	g/mol prot	mmol/g prot
			Ala	15	0.0557621	71.0779	3.96345	0.507975
			Arg	9	0.0334572	156.186	5.22555	0.304785
			Asn	11	0.0408922	114.103	4.66591	0.372515
			Asp	13	0.0483271	114.079	5.51314	0.440245
			Cys	6	0.0223048	103.144	2.30061	0.20319
			Gln	13	0.0483271	128.129	6.19212	0.440245
			Glu	9	0.0334572	128.106	4.28608	0.304785
			Gly	21	0.0780669	57.0514	4.45382	0.711165
			His	6	0.0223048	137.139	3.05887	0.20319
			Ile	16	0.0594796	113.158	6.73057	0.54184
			Leu	17	0.063197	113.158	7.15123	0.575705
			Lys	15	0.0557621	128.172	7.14716	0.507975
			Met	1	0.00371747	131.197	0.487722	0.033865
			Orn	0	0	114.146	0	0
			Phe	15	0.0557621	147.174	8.20672	0.507975
			Pro	15	0.0557621	97.1152	5.41535	0.507975
			Ser	24	0.0892193	87.0773	7.76898	0.81276
			Thr	22	0.0817844	101.104	8.26872	0.74503
			Trp	3	0.0111524	186.21	2.07669	0.101595
			Tyr	12	0.0446097	163.173	7.27911	0.40638
			Val	26	0.0966543	99.1311	9.58144	0.88049
				269	1		109.773	9.10969
							Req. ATP b	39.1717
			a MW corresponds to the amino acid residue, and H2O MW is subtracted from the amino acid MW
			b ATP values taken from [3]
			30.062 h2o[c] + 0.44 gln_L[c] + 0.305 glu_L[c] + 39.172 atp[c] + 0.034 met_L[c] + 0.813 ser_L[c] + 0.508 ala_L[c] + 0.44 asp_L[c] + 0.711 gly[c] + 0.373 asn_L[c] + 0.305 arg_L[c] + 0.102 trp_L[c] + 0.508 phe_L[c] + 0.508 lys_L[c] + 0.406 tyr_L[c] + 0.745 thr_L[c] + 0.203 cys_L[c] + 0.576 leu_L[c] + 0.203 his_L[c] + 0.88 val_L[c] + 0.508 pro_L[c] + 0.542 ile_L[c] -> 39.172 h[c] + 39.172 pi[c] + 39…
		ROL mRNA composition
				N. Nucl/mRNA	mol/mol pRNA	MW c	g/mol pRNA	mmol/g pRNA
			A	255	0.314815	328.198	103.322	0.976503
			C	157	0.193827	304.173	58.9571	0.601219
			G	211	0.260494	344.198	89.6614	0.808008
			U	187	0.230864	305.158	70.4501	0.716102
				810	1		322.39	3.10183
							Req. ATP d	7.4444
			c MW corresponds to the nucleotide monophosphate residue, and H2O is subtracted from the ribonucleotide monophosphate. In this case, OH is subtracted due to the charged form of the nucleotide and considering RNA as a polyanion at pH 7.3
			d ATP values taken from [3]
			4.342 h2o[c] + 7.444 atp[c] + 0.977 amp[c] + 0.716 ump[c] + 0.808 gmp[c] + 0.601 cmp[c] -> 7.444 h[c] + 7.444 pi[c] + 7.444 adp[c] + fabRNA[c]
		ROL DNA composition
				N. Nucl/pDNA	mol/mol pDNA	MW e	g/mol pDNA	mmol/g pDNA
			A	187	0.230864	312.199	72.0755	0.753955
			C	211	0.260494	288.174	75.0676	0.85072
			G	157	0.193827	328.198	63.6137	0.633
			T	255	0.314815	303.185	95.4472	1.02812
				810			306.204	3.2658
							Req. ATP f	11.1037
			e MW corresponds to the deoxynucleotide monophosphate residue, and H2O is subtracted from the deoxynucleotide monophosphate. In this case, OH is substracted due to the charged form of the deoxynucleotide and considering DNA as a polyanion at pH 7.3
			f ATP values taken from [3]
			7.838 h2o[c] + 11.104 atp[c] + 0.754 damp[c] + 1.028 dtmp[c] + 0.851 dcmp[c] + 0.633 dgmp[c] -> 11.104 h[c] + 11.104 pi[c] + 11.104 adp[c] + fabDNA[c]
		Assembling reaction
			0.997 rolAA[c] + 0.003 rolRNA[c] + 2.84e-005 rolDNA[c] -> rol[c]
