# Supplementary material for: Integration and Validation of the Genome-Scale Metabolic Models of Pichia pastoris: A Comprehensive Update of Protein Glycosylation Pathways, Lipid and Energy Metabolism
Source: PLoS One. 2016 Jan 26;11(1):e0148031. doi: 10.1371/journal.pone.0148031 (PMC4734642; doi:10.1371/journal.pone.0148031)
Supplement: S4 File — List of modified, added and excluded reactions in iMT1026. (XLSX) [file pone.0148031.s005.xlsx]

## Sheet: Contents
Supporting Information S4 - Modified, added and excluded reactions
	File content
		Modified	Reaction modifications included in the new model
		Added	Added reactions in the new model
		Excluded	Deleted reactions from the previous models
	References
		Modified
		m1	Cooper TG, Sumrada R. Urea transport in Saccharomyces cerevisiae. J Bacteriol. 1975;121: 571–576.
		m2	Vozza A, Blanco E, Palmieri L, Palmieri F. Identification of the mitochondrial GTP/GDP transporter in Saccharomyces cerevisiae. J Biol Chem. 2004;279: 20850–7. doi:10.1074/jbc.M313610200
		m3	Przybyla-Zawislak B, Dennis R a, Zakharkin SO, McCammon MT. Genes of succinyl-CoA ligase from Saccharomyces cerevisiae. Eur J Biochem. 1998;258: 736–743. doi:10.1046/j.1432-1327.1998.2580736.x
		m4	Aung HW, Henry S a, Walker LP. Revising the Representation of Fatty Acid, Glycerolipid, and Glycerophospholipid Metabolism in the Consensus Model of Yeast Metabolism. Ind Biotechnol (New Rochelle N Y). 2013;9: 215–228. doi:10.1089/ind.2013.0013
		m5	Koch B, Schmidt C, Daum G. Storage lipids of yeasts: A survey of non-polar lipid metabolism in Saccharomyces cerevisiae, Pichia pastoris and Yarrowia lipolytica. FEMS Microbiol Rev. 2014; 1–24. doi:10.1111/1574-6976.12069
		m6	Nakagawa T, Iamanaka T, Morita M, Ishiguro K, Yurimoto H, Yamashita A, et al. Peroxisomal Membrane Protein Pmp47 Is Essential in the Metabolism of Middle-chain Fatty Acid in Yeast Peroxisomes and Is Associated with Peroxisome Proliferation. J Biol Chem. 2000;275: 3455–3461. doi:10.1074/jbc.275.5.3455
		m7	Rottensteiner H, Theodoulou FL. The ins and outs of peroxisomes: co-ordination of membrane transport and peroxisomal metabolism. Biochim Biophys Acta. 2006;1763: 1527–40. doi:10.1016/j.bbamcr.2006.08.012
		m8	Burda P, Aebi M. The dolichol pathway of N-linked glycosylation. Biochim Biophys Acta - Gen Subj. 1999;1426: 239–257. doi:10.1016/S0304-4165(98)00127-5
		m9	Krämer R. Mitochondrial carrier proteins can reversibly change their transport mode: the cases of the aspartate/glutamate and the phosphate carrier. Exp Physiol. 1998;83: 259–265. doi:10.1113/expphysiol.1998.sp004111
		m10	Österlund T, Nookaew I, Bordel S, Nielsen J. Mapping condition-dependent regulation of metabolism in yeast through genome-scale modeling. BMC Syst Biol. 2013;7: 36. doi:10.1186/1752-0509-7-36
		m11	Orlean P, Menon AK. Thematic review series: lipid posttranslational modifications. GPI anchoring of protein in yeast and mammalian cells, or: how we learned to stop worrying and love glycophospholipids. J Lipid Res. 2007;48: 993–1011. doi:10.1194/jlr.R700002-JLR200
		Added
		a1	Aung HW, Henry S a, Walker LP. Revising the Representation of Fatty Acid, Glycerolipid, and Glycerophospholipid Metabolism in the Consensus Model of Yeast Metabolism. Ind Biotechnol. 2013;9: 215–228. doi:10.1089/ind.2013.0013
		a2	Mazat J-P, Ransac S, Heiske M, Devin A, Rigoulet M. Mitochondrial energetic metabolism-some general principles. IUBMB Life. 2013;65: 171–9. doi:10.1002/iub.1138
		a3	Bridges HR, Fearnley IM, Hirst J. The subunit composition of mitochondrial NADH:ubiquinone oxidoreductase (complex I) from Pichia pastoris. Mol Cell Proteomics. 2010;9: 2318–26. doi:10.1074/mcp.M110.001255
		a4	De Schutter K, Lin Y-C, Tiels P, Van Hecke A, Glinka S, Weber-Lehmann J, et al. Genome sequence of the recombinant protein production host Pichia pastoris. Nat Biotechnol. 2009;27: 561–6. doi:10.1038/nbt.1544
		a5	Delic M, Valli M, Graf AB, Pfeffer M, Mattanovich D, Gasser B. The secretory pathway: exploring yeast diversity. FEMS Microbiol Rev. 2013;37: 872–914. doi:10.1111/1574-6976.12020
		a6	Lehle L, Strahl S, Tanner W. Protein Glycosylation, Conserved from Yeast to Man: A Model Organism Helps Elucidate Congenital Human Diseases. Angew Chemie Int Ed. 2006;45: 6802–6818. doi:10.1002/anie.200601645
		a7	Burda P, Aebi M. The dolichol pathway of N-linked glycosylation. Biochim Biophys Acta - Gen Subj. 1999;1426: 239–257. doi:10.1016/S0304-4165(98)00127-5
		a8	Ternes P, Wobbe T, Schwarz M, Albrecht S, Feussner K, Riezman I, et al. Two pathways of sphingolipid biosynthesis are separated in the yeast Pichia pastoris. J Biol Chem. 2011;286: 11401–14. doi:10.1074/jbc.M110.193094
		a9	Baumann K, Carnicer M, Dragosits M, Graf AB, Stadlmann J, Jouhten P, et al. A multi-level study of recombinant Pichia pastoris in different oxygen conditions. BMC Syst Biol. 2010;4: 141. doi:10.1186/1752-0509-4-141
		a10	Grillitsch K, Tarazona P, Klug L, Wriessnegger T, Zellnig G, Leitner E, et al. Isolation and characterization of the plasma membrane from the yeast Pichia pastoris. Biochim Biophys Acta. 2014;1838: 1889–97. doi:10.1016/j.bbamem.2014.03.012
		a11	Ejsing CS, Moehring T, Bahr U, Duchoslav E, Karas M, Simons K, et al. Collision-induced dissociation pathways of yeast sphingolipids and their molecular profiling in total lipid extracts: a study by quadrupole TOF and linear ion trap-orbitrap mass spectrometry. J Mass Spectrom. 2006;41: 372–89. doi:10.1002/jms.997
		a12	Ternes P, Sperling P, Albrecht S, Franke S, Cregg JM, Warnecke D, et al. Identification of fungal sphingolipid C9-methyltransferases by phylogenetic profiling. J Biol Chem. 2006;281: 5582–92. doi:10.1074/jbc.M512864200
		a13	Leipelt M, Warnecke D, Zähringer U, Ott C, Müller F, Hube B, et al. Glucosylceramide synthases, a gene family responsible for the biosynthesis of glucosphingolipids in animals, plants, and fungi. J Biol Chem. 2001;276: 33621–9. doi:10.1074/jbc.M104952200
		a14	Büchel F, Rodriguez N, Swainston N, Wrzodek C, Czauderna T, Keller R, et al. Path2Models: large-scale generation of computational models from biochemical pathway maps. BMC Syst Biol. 2013;7: 116. doi:10.1186/1752-0509-7-116
		a15	Schomburg I, Chang A, Placzek S, Söhngen C, Rother M, Lang M, et al. BRENDA in 2013: integrated reactions, kinetic data, enzyme function data, improved disease classification: new options and contents in BRENDA. Nucleic Acids Res. 2013;41: D764–72. doi:10.1093/nar/gks1049
		a16	Nett JH, Cook WJ, Chen M-T, Davidson RC, Bobrowicz P, Kett W, et al. Characterization of the Pichia pastoris protein-O-mannosyltransferase gene family. PLoS One. 2013;8. doi:10.1371/journal.pone.0068325
		a17	Govindappa N, Hanumanthappa M, Venkatarangaiah K, Kanojia K, Venkatesan K, Chatterjee A, et al. PMT1 gene plays a major role in O-mannosylation of insulin precursor in Pichia pastoris. Protein Expr Purif. 2013;88: 164–71. doi:10.1016/j.pep.2012.12.009
		a18	Lommel M, Strahl S. Protein O-mannosylation: conserved from bacteria to humans. Glycobiology. 2009;19: 816–28. doi:10.1093/glycob/cwp066
		a19	Grabińska K, Palamarczyk G. Dolichol biosynthesis in the yeast Saccharomyces cerevisiae: An insight into the regulatory role of farnesyl diphosphate synthase. FEMS Yeast Research. 2002. pp. 259–265. doi:10.1016/S1567-1356(02)00110-1
		a20	Kersey PJ, Allen JE, Christensen M, Davis P, Falin LJ, Grabmueller C, et al. Ensembl Genomes 2013: scaling up access to genome-wide data. Nucleic Acids Res. 2014;42: D546–52. doi:10.1093/nar/gkt979
		a21	Faulkner A, Chen X, Rush J, Horazdovsky B, Waechter CJ, Carman GM, et al. The LPP1 and DPP1 gene products account for most of the isoprenoid phosphate phosphatase activities in Saccharomyces cerevisiae. J Biol Chem. 1999;274: 14831–14837. doi:10.1074/jbc.274.21.14831
		a22	Caspi R, Altman T, Dreher K, Fulcher C a, Subhraveti P, Keseler IM, et al. The MetaCyc database of metabolic pathways and enzymes and the BioCyc collection of pathway/genome databases. Nucleic Acids Res. 2012;40: D742–53. doi:10.1093/nar/gkr1014
		a23	Janik A, Juchimiuk M, Kruszewska J, Orłowski J, Pasikowska M, Palamarczyk G. Impact of yeast glycosylation pathway on cell integrity and morphology. Glycosylation. 2012; 259–272. doi:10.5772/2917
		a24	Cantagrel V, Lefeber DJ, Ng BG, Guan Z, Silhavy JL, Bielas SL, et al. SRD5A3 Is Required for Converting Polyprenol to Dolichol and Is Mutated in a Congenital Glycosylation Disorder. Cell. 2010;142: 203–217. doi:10.1016/j.cell.2010.06.001
		a25	Alonso S, Arévalo-Villena M, Úbeda J, Briones A. Study of starch degradation by yeasts during fermentation for using in animal feed. Appl Biochem Biotechnol. 2010;162: 2058–2066. doi:10.1007/s12010-010-8981-5
		a26	Orlean P, Menon AK. Thematic review series: lipid posttranslational modifications. GPI anchoring of protein in yeast and mammalian cells, or: how we learned to stop worrying and love glycophospholipids. J Lipid Res. 2007;48: 993–1011. doi:10.1194/jlr.R700002-JLR200
		a27	Wilson MSC, Livermore TM, Saiardi A. Inositol pyrophosphates: between signalling and metabolism. Biochem J. 2013;452: 369–79. doi:10.1042/BJ20130118
		a28	Lin H, Fridy PC, Ribeiro A a., Choi JH, Barma DK, Vogel G, et al. Structural analysis and detection of biological inositol pyrophosphates reveal that the family of VIP/Diphosphoinositol pentakisphosphate kinases Are1/3-kinases. J Biol Chem. 2009;284: 1863–1872. doi:10.1074/jbc.M805686200
		a29	Carnicer M, Baumann K, Töplitz I, Sánchez-Ferrando F, Mattanovich D, Ferrer P, et al. Macromolecular and elemental composition analysis and extracellular metabolite balances of Pichia pastoris growing at different oxygen levels. Microb Cell Fact. 2009;8: 65. doi:10.1186/1475-2859-8-65
		a30	Cheng H, Lv J, Wang H, Wang B, Li Z, Deng Z. Genetically engineered Pichia pastoris yeast for conversion of glucose to xylitol by a single-fermentation process. Appl Microbiol Biotechnol. 2014;98: 3539–3552. doi:10.1007/s00253-013-5501-x
		a31	Fonseca C, Neves AR, Antunes AMM, Noronha JP, Hahn-Hägerdal B, Santos H, et al. Use of in vivo 13C nuclear magnetic resonance spectroscopy to elucidate L-arabinose metabolism in yeasts. Appl Environ Microbiol. 2008;74: 1845–1855. doi:10.1128/AEM.02453-07
		a32	Tarrío N, Díaz Prado S, Cerdán ME, González Siso MI. The nuclear genes encoding the internal (KlNDI1) and external (KlNDE1) alternative NAD(P)H:ubiquinone oxidoreductases of mitochondria from Kluyveromyces lactis. Biochim Biophys Acta - Bioenerg. 2005;1707: 199–210. doi:10.1016/j.bbabio.2004.12.008
		a33	Tarrío N, Cerdán ME, Siso MIG. Characterization of the second external alternative dehydrogenase from mitochondria of the respiratory yeast Kluyveromyces lactis. Biochim Biophys Acta - Bioenerg. 2006;1757: 1476–1484. doi:10.1016/j.bbabio.2006.09.002
		a34	Tehlivets O, Scheuringer K, Kohlwein SD. Fatty acid synthesis and elongation in yeast. Biochim Biophys Acta - Mol Cell Biol Lipids. 2007;1771: 255–270. doi:10.1016/j.bbalip.2006.07.004
		a35	Gasser B, Maurer M, Gach J, Kunert R, Mattanovich D. Engineering of Pichia pastoris for improved production of antibody fragments. Biotechnol Bioeng. 2006;94: 353–361. doi:10.1002/bit.20851
		a36	Jordà J, De Jesus SS, Peltier S, Ferrer P, Albiol J. Metabolic flux analysis of recombinant Pichia pastoris growing on different glycerol/methanol mixtures by iterative fitting of NMR-derived 13C-labelling data from proteinogenic amino acids. N Biotechnol. 2014;31: 120–132. doi:10.1016/j.nbt.2013.06.007
		a37	Minning S, Schmidt-Dannert C, Schmid RD. Functional expression of Rhizopus oryzae lipase in Pichia pastoris: high-level production and some properties. J Biotechnol. 1998;66: 147–156. doi:10.1016/S0168-1656(98)00142-4
		a38	Wriessnegger T, Gübitz G, Leitner E, Ingolic E, Cregg J, de la Cruz BJ, et al. Lipid composition of peroxisomes from the yeast Pichia pastoris grown on different carbon sources. Biochim Biophys Acta. 2007;1771: 455–61. doi:10.1016/j.bbalip.2007.01.004
		a39	Kurtzman CP. Description of Komagataella phaffii sp. nov. and the transfer of Pichia pseudopastoris to the methylotrophic yeast genus Komagataella. Int J Syst Evol Microbiol. 2005;55: 973–976. doi:10.1099/ijs.0.63491-0
		a40	Prielhofer R, Cartwright SP, Graf AB, Valli M, Bill RM, Mattanovich D, et al. Pichia pastoris regulates its gene-specific response to different carbon sources at the transcriptional, rather than the translational, level. BMC Genomics. 2015;16: 167. doi:10.1186/s12864-015-1393-8
		Excluded
		e1	Hirz M, Richter G, Leitner E, Wriessnegger T, Pichler H. A novel cholesterol-producing Pichia pastoris strain is an ideal host for functional expression of human Na,K-ATPase α3β1 isoform. Appl Microbiol Biotechnol. 2013;97: 9465–78. doi:10.1007/s00253-013-5156-7
		e2	Michell RH. Inositol lipids: from an archaeal origin to phosphatidylinositol 3,5-bisphosphate faults in human disease. FEBS J. 2013;280: 6281–94. doi:10.1111/febs.12452
		e3	Aung HW, Henry S a, Walker LP. Revising the Representation of Fatty Acid, Glycerolipid, and Glycerophospholipid Metabolism in the Consensus Model of Yeast Metabolism. Ind Biotechnol (New Rochelle N Y). 2013;9: 215–228. doi:10.1089/ind.2013.0013
		e4	Österlund T, Nookaew I, Bordel S, Nielsen J. Mapping condition-dependent regulation of metabolism in yeast through genome-scale modeling. BMC Syst Biol. 2013;7: 36. doi:10.1186/1752-0509-7-36
		e5	Cowart LA, Obeid LM. Yeast sphingolipids: recent developments in understanding biosynthesis, regulation, and function. Biochim Biophys Acta. 2007;1771: 421–31. doi:10.1016/j.bbalip.2006.08.005
		e6	Ternes P, Wobbe T, Schwarz M, Albrecht S, Feussner K, Riezman I, et al. Two pathways of sphingolipid biosynthesis are separated in the yeast Pichia pastoris. J Biol Chem. 2011;286: 11401–14. doi:10.1074/jbc.M110.193094
		e7	Büchel F, Rodriguez N, Swainston N, Wrzodek C, Czauderna T, Keller R, et al. Path2Models: large-scale generation of computational models from biochemical pathway maps. BMC Syst Biol. 2013;7: 116. doi:10.1186/1752-0509-7-116
		e8	Pitkänen E, Jouhten P, Hou J, Syed MF, Blomberg P, Kludas J, et al. Comparative Genome-Scale Reconstruction of Gapless Metabolic Networks for Present and Ancestral Species. Nielsen J, editor. PLoS Comput Biol. 2014;10: e1003465. doi:10.1371/journal.pcbi.1003465
		e9	Castro H, Romao S, Carvalho S, Teixeira F, Sousa C, Tomás AM. Mitochondrial redox metabolism in trypanosomatids is independent of tryparedoxin activity. PLoS One. 2010;5: 1–12.
		e10	Van Schaftingen E, Gerin I. The glucose-6-phosphatase system. Biochem J. 2002;362: 513–32. Available: http://www.pubmedcentral.nih.gov/articlerender.fcgi?artid=1222414&tool=pmcentrez&rendertype=abstract
		e11	Caspi R, Altman T, Billington R, Dreher K, Foerster H, Fulcher C a., et al. The MetaCyc database of metabolic pathways and enzymes and the BioCyc collection of Pathway/Genome Databases. Nucleic Acids Res. 2014;42: 459–471. doi:10.1093/nar/gkt1103
		e12	Schomburg I, Chang A, Placzek S, Söhngen C, Rother M, Lang M, et al. BRENDA in 2013: integrated reactions, kinetic data, enzyme function data, improved disease classification: new options and contents in BRENDA. Nucleic Acids Res. 2013;41: D764–72. doi:10.1093/nar/gks1049
		e13	Duarte NC, Herrgård MJ, Palsson BØ. Reconstruction and validation of Saccharomyces cerevisiae iND750, a fully compartmentalized genome-scale metabolic model. Genome Res. 2004;14: 1298–309. doi:10.1101/gr.2250904
		e14	Bretthauer RK. Genetic engineering of Pichia pastoris to humanize N-glycosylation of proteins. Trends Biotechnol. 2003;21: 459–62. doi:10.1016/j.tibtech.2003.09.005
		e15	Aguilera-Romero A, Gehin C, Riezman H. Sphingolipid homeostasis in the web of metabolic routes. Biochim Biophys Acta. Elsevier B.V.; 2014;1841: 647–56. doi:10.1016/j.bbalip.2013.10.014
		e16	Nagan N, Zoeller RA. Plasmalogens: biosynthesis and functions. Prog Lipid Res. 2001;40: 199–229. doi:10.1016/S0163-7827(01)00003-0
		e17	Gasser B, Dragosits M, Mattanovich D. Engineering of biotin-prototrophy in Pichia pastoris for robust production processes. Metab Eng. Elsevier; 2010;12: 573–580. doi:10.1016/j.ymben.2010.07.002
		e18	Hildyard JCW, Halestrap AP. Identification of the mitochondrial pyruvate carrier in Saccharomyces cerevisiae. Biochem J. 2003;374: 607–11. doi:10.1042/BJ20030995
		e19	Rogers TO, Herman C. Characterization of the Biotin Characterization of the Biotin Transport System Saccharomyces cerevisiaet. 1969;
		e20	Stolz J, Hoja U, Meier S, Sauer N, Schweizer E. Identification of the Plasma Membrane H+-Biotin Symporter of Saccharomyces cerevisiae by Rescue of a Fatty Acid-auxotrophic Mutant. J Biol Chem. 1999;274: 18741–18746. doi:10.1074/jbc.274.26.18741
		e21	Jin JH. High-affinity myo-inositol transport in Candida albicans: substrate specificity and pharmacology. Microbiology. 2003;149: 3371–3381. doi:10.1099/mic.0.26644-0
		e22	Han E-K, Cotty F, Sottas C, Jiang H, Michels C a. Characterization of AGT1 encoding a general alpha-glucoside transporter from Saccharomyces. Mol Microbiol. 1995;17: 1093–1107. doi:10.1111/j.1365-2958.1995.mmi_17061093.x
		e23	McClelland GB, Khanna S, González GF, Eric Butz C, Brooks G a. Peroxisomal membrane monocarboxylate transporters: evidence for a redox shuttle system? Biochem Biophys Res Commun. 2003;304: 130–135. doi:10.1016/S0006-291X(03)00550-3
		e24	Visser WF, van Roermund CWT, Ijlst L, Waterham HR, Wanders RJ a. Metabolite transport across the peroxisomal membrane. Biochem J. 2007;401: 365–75. doi:10.1042/BJ20061352
		e25	Regenberg B, Düring-Olsen L, Kielland-Brandt MC, Holmberg S. Substrate specificity and gene expression of the amino-acid permeases in Saccharomyces cerevisiae. Curr Genet. 1999;36: 317–328. doi:10.1007/s002940050506
		e26	Horák J. Yeast nutrient transporters. Biochim Biophys Acta - Rev Biomembr. 1997;1331: 41–79. doi:10.1016/S0304-4157(96)00015-9
		e27	Tehlivets O, Scheuringer K, Kohlwein SD. Fatty acid synthesis and elongation in yeast. Biochimica et Biophysica Acta - Molecular and Cell Biology of Lipids. 2007. pp. 255–270. doi:10.1016/j.bbalip.2006.07.004
		e28	Van Roermund CWT, Ijlst L, Majczak W, Waterham HR, Folkerts H, Wanders RJ a, et al. Peroxisomal fatty acid uptake mechanism in Saccharomyces cerevisiae. J Biol Chem. 2012;287: 20144–53. doi:10.1074/jbc.M111.332833
		e29	Kurtzman CP. Description of Komagataella phaffii sp. nov. and the transfer of Pichia pseudopastoris to the methylotrophic yeast genus Komagataella. Int J Syst Evol Microbiol. 2005;55: 973–976. doi:10.1099/ijs.0.63491-0

## Sheet: Modified
Modifications in reactions already present in any of the models
Gene-reaction association modifcations
					aGene modification codes
					g1	Gene not included
					g2	Inclusion of additional gene from one of the models with "or" or "and" rule
					g3	Addition of a new gene
					g4	Gene substitution
Is present?			ReactionID	Reaction description	Reaction equation	Gene-association in original models			Gene-association in merged model	aModification code	Notes
PpaMBEl1254	iPP668	iLC915				PpaMBEl1254	iPP668	iLC915
1	1	1	MAN6PI	mannose-6-phosphate isomerase	man6p[c] <=> f6p[c]		PAS_chr3_1115	(PAS_chr3_1115 or PAS_chr2-2_0049)	PAS_chr3_1115	g1	PAS_chr2-2_0049 annotated as "NAD(+)-dependent histone deacetylase"
1	1	1	PGMT	phosphoglucomutase	g1p[c] <=> g6p[c]		PAS_chr1-4_0264	(PAS_chr1-4_0264 or PAS_chr2-1_0771)	(PAS_chr1-4_0264 or PAS_chr2-1_0771)	g2	Genes taken from iLC915
1	1	1	MALS	malate synthase	h2o[c] + accoa[c] + glx[c] -> h[c] + coa[c] + mal-L[c]		PAS_chr4_0191	PAS_chr4_0191	PAS_chr1-4_0459 or PAS_chr4_0191	g3	PAS_chr1-4_0459 included from Pichia pastoris BMID000000140620 model from Path2Models
0	1	1	5HOXINDACTOX	5-Hydroxyindoleacetaldehyde:NAD+ oxidoreductase	nad[c] + h2o[c] + 5hoxindact[c] -> nadh[c] + 2 h[c] + 5hoxindoa[c]		NR	NA	PAS_chr1-4_0064	g3	PAS_chr1-4_0064 included from Pichia pastoris BMID000000140620 model from Path2Models
0	0	0	FACOAE180	fatty-acid--CoA ligase (octadecanoate)	atp[c] + coa[c] + ocdca[c] => amp[c] + ppi[c] + stcoa[c]		NR	PAS_chr2-1_0545	PAS_chr2-2_0107	g4	PAS_chr2-2_0107 included from Pichia pastoris BMID000000140620 model from Path2Models in substitution of PAS_chr2-1_0545 which encodes for a peroxisomal protein
1	1	1	HEX1	hexokinase (D-glucose:ATP)	glc-D[c] + atp[c] -> h[c] + adp[c] + g6p[c]		PAS_chr4_0624 or PAS_chr3_1192	(PAS_chr3_1192 or PAS_chr4_0624 or PAS_chr1-4_0447 or PAS_chr1-4_0561)	(PAS_chr3_1192 or PAS_chr4_0624 or PAS_chr1-4_0447 or PAS_chr1-4_0561)	g2	Genes taken from iLC915
1	1	1	AOD	Alcohol oxidase	o2[x] + meoh[x] -> h2o2[x] + fald[x]		PAS_chr4_0821	(PAS_chr4_0821 or PAS_chr4_0152)	(PAS_chr4_0821 or PAS_chr4_0152)	g2	Genes taken from iLC915
1	1	1	SPRMS	spermine synthase	ametam[c] + spmd[c] -> h[c] + 5mta[c] + sprm[c]		PAS_chr4_0648	(PAS_chr2-1_0885 or PAS_chr4_0648)	(PAS_chr2-1_0885 or PAS_chr4_0648)	g2	Genes taken from iLC915
1	1	1	HCYSMT	homocysteine S-methyltransferase	amet[c] + hcys-L[c] -> h[c] + ahcys[c] + met-L[c]		PAS_chr4_0664	(PAS_chr4_0664 or PAS_chr2-1_0160)	(PAS_chr4_0664 or PAS_chr2-1_0160)	g2	Genes taken from iLC915
1	1	1	LNS14DM	cytochrome P450 lanosterol 14-alpha-demethylase (NADP)	2 h[c] + 3 nadph[c] + 3 o2[c] + lanost[c] -> 4 h2o[c] + 3 nadp[c] + 44mctr[c] + for[c]		PAS_chr3_0957 or PAS_chr4_0806	(PAS_chr3_0957 or PAS_chr1-3_0212 or PAS_chr4_0806)	(PAS_chr3_0957 or PAS_chr1-3_0212 or PAS_chr4_0806)	g2	Genes taken from iLC915
1	1	1	SUCFUMtm	succinate-fumarate transport, mitochondrial	succ[c] + fum[m] <=> fum[c] + succ[m]		PAS_chr4_0877 or PAS_chr4_0688	(PAS_chr4_0877 or PAS_chr4_0688 or PAS_chr2-1_0166)	(PAS_chr4_0877 or PAS_chr4_0688 or PAS_chr2-1_0166)	g2	Genes taken from iLC915
1	1	1	ASNN	L-asparaginase	h2o[c] + asn-L[c] -> asp-L[c] + nh4[c]		PAS_chr3_0591	(PAS_chr3_0591 or PAS_chr2-2_0481)	(PAS_chr3_0591 or PAS_chr2-2_0481)	g2	Genes taken from iLC915
1	1	1	GLUDC	Glutamate Decarboxylase	h[c] + glu-L[c] -> co2[c] + 4abut[c]		PAS_chr3_0965	(PAS_chr3_0965 or PAS_chr2-1_0343)	(PAS_chr3_0965 or PAS_chr2-1_0343)	g2	Genes taken from iLC915
1	1	1	MAN6PI	mannose-6-phosphate isomerase	man6p[c] <=> f6p[c]		PAS_chr3_1115	(PAS_chr3_1115 or PAS_chr2-2_0049)	PAS_chr3_1115	g2	Genes taken from iLC915
1	1	1	PGMT	phosphoglucomutase	g1p[c] <=> g6p[c]		PAS_chr1-4_0264	(PAS_chr1-4_0264 or PAS_chr2-1_0771)	(PAS_chr1-4_0264 or PAS_chr2-1_0771)	g2	Genes taken from iLC915
1	1	1	PYRDC	pyruvate decarboxylase	h[c] + pyr[c] -> co2[c] + acald[c]		PAS_chr3_0188	(PAS_chr3_0188 or PAS_chr1-1_0394)	(PAS_chr3_0188 or PAS_chr1-1_0394)	g2	Genes taken from iLC915
1	1	1	PGM	phosphoglycerate mutase	2pg[c] <=> 3pg[c]		PAS_chr3_0826 or PAS_chr3_0693	(PAS_chr3_0826 or PAS_chr1-1_0427 or PAS_chr2-2_0177 or PAS_chr3_0693)	(PAS_chr3_0826 or PAS_chr1-1_0427 or PAS_chr2-2_0177 or PAS_chr3_0693)	g2	Genes taken from iLC915
1	1	1	FBA	fructose-bisphosphate aldolase	fdp[c] <=> dhap[c] + g3p[c]		PAS_chr1-1_0072	(PAS_chr1-1_0072 or PAS_chr1-1_0319)	(PAS_chr1-1_0072 or PAS_chr1-1_0319)	g2	Genes taken from iLC915
1	1	1	ACS	acetyl-CoA synthetase	atp[c] + coa[c] + ac[c] -> ppi[c] + amp[c] + accoa[c]		PAS_chr3_0403	(PAS_chr3_0403 or PAS_chr2-1_0767)	(PAS_chr3_0403 or PAS_chr2-1_0767)	g2	Genes taken from iLC915
1	1	1	HCITSm	homocitrate synthase	h2o[m] + accoa[m] + akg[m] -> h[m] + coa[m] + hcit[m]		PAS_chr1-1_0313	(PAS_chr1-4_0421 or PAS_chr1-1_0313)	(PAS_chr1-4_0421 or PAS_chr1-1_0313)	g2	Genes taken from iLC915
1	1	1	TALA	transaldolase	g3p[c] + s7p[c] <=> e4p[c] + f6p[c]		PAS_chr2-2_0337	(PAS_chr2-2_0337 or PAS_chr2-2_0338)	(PAS_chr2-2_0337 or PAS_chr2-2_0338)	g2	Genes taken from iLC915
1	1	1	FDH	formate dehydrogenase	nad[c] + for[c] -> co2[c] + nadh[c]		PAS_chr3_0932	(PAS_chr3_0932 or PAS_chr4_0593)	(PAS_chr3_0932 or PAS_chr4_0593)	g2	Genes taken from iLC915
1	1	1	HEX7	hexokinase (D-fructose:ATP)	atp[c] + fru[c] -> h[c] + adp[c] + f6p[c]		PAS_chr3_1192	(PAS_chr3_1192 or PAS_chr4_0624 or PAS_chr1-4_0447 or PAS_chr1-4_0561)	(PAS_chr3_1192 or PAS_chr4_0624 or PAS_chr1-4_0447 or PAS_chr1-4_0561)	g2	Genes taken from iLC915
1	1	1	MAN1PT	mannose-1-phosphate guanylyltransferase	h[c] + gtp[c] + man1p[c] -> ppi[c] + gdpmann[c]		PAS_chr3_0870	(PAS_chr2-1_0093 or PAS_chr3_0870)	(PAS_chr2-1_0093 or PAS_chr3_0870)	g2	Genes taken from iLC915
1	1	1	HEX4	hexokinase (D-mannose:ATP)	atp[c] + man[c] -> h[c] + adp[c] + man6p[c]		PAS_chr3_1192	(PAS_chr3_1192 or PAS_chr4_0624 or PAS_chr1-4_0447 or PAS_chr1-4_0561)	(PAS_chr3_1192 or PAS_chr4_0624 or PAS_chr1-4_0447 or PAS_chr1-4_0561)	g2	Genes taken from iLC915
1	1	1	ARGN	arginase	h2o[c] + arg-L[c] -> urea[c] + orn[c]		PAS_chr2-2_0288	(PAS_chr2-2_0288 or PAS_chr4_0684)	(PAS_chr2-2_0288 or PAS_chr4_0684)	g2	Genes taken from iLC915
1	1	1	SPMS	spermidine synthase	ametam[c] + ptrc[c] -> h[c] + spmd[c] + 5mta[c]		PAS_chr2-1_0885	(PAS_chr2-1_0885 or PAS_chr4_0648)	(PAS_chr2-1_0885 or PAS_chr4_0648)	g2	Genes taken from iLC915
1	1	1	SERD_L	L-serine deaminase	ser-L[c] -> pyr[c] + nh4[c]		PAS_chr2-2_0408	(PAS_chr1-4_0243 or PAS_chr2-2_0408)	(PAS_chr1-4_0243 or PAS_chr2-2_0408)	g2	Genes taken from iLC915
1	1	1	TRPS1	tryptophan synthase (indoleglycerol phosphate)	ser-L[c] + 3ig3p[c] -> h2o[c] + trp-L[c] + g3p[c]		PAS_chr2-1_0679	(PAS_chr3_0634 or PAS_chr2-1_0679)	(PAS_chr3_0634 or PAS_chr2-1_0679)	g2	Genes taken from iLC915
1	1	1	ANS	anthranilate synthase	gln-L[c] + chor[c] -> h[c] + glu-L[c] + pyr[c] + anth[c]		PAS_chr3_0962 or PAS_chr2-1_0158	(PAS_chr3_0962 or PAS_chr2-1_0158 or PAS_chr2-2_0075)	(PAS_chr3_0962 or PAS_chr2-1_0158 or PAS_chr2-2_0075)	g2	Genes taken from iLC915
1	1	1	CHORM	chorismate mutase	chor[c] -> pphn[c]		PAS_chr4_0050	(PAS_chr4_0437 or PAS_chr4_0050)	(PAS_chr4_0437 or PAS_chr4_0050)	g2	Genes taken from iLC915
1	1	1	TMPPP	thiamine-phosphate diphosphorylase	h[c] + 4mpetz[c] + 2mahmp[c] -> ppi[c] + thmmp[c]		PAS_chr3_0843	(PAS_chr4_0065 or PAS_chr3_0843)	(PAS_chr4_0065 or PAS_chr3_0843)	g2	Genes taken from iLC915
1	1	1	HETZK	hydroxyethylthiazole kinase	atp[c] + 4mhetz[c] -> h[c] + adp[c] + 4mpetz[c]		PAS_chr3_0843	(PAS_chr3_0648 or PAS_chr3_0843)	(PAS_chr3_0648 or PAS_chr3_0843)	g2	Genes taken from iLC915
1	1	1	PMPK	phosphomethylpyrimidine kinase	atp[c] + 4ampm[c] -> adp[c] + 2mahmp[c]		PAS_chr3_0842	(PAS_chr1-4_0141 or PAS_chr3_0842)	(PAS_chr1-4_0141 or PAS_chr3_0842)	g2	Genes taken from iLC915
1	1	1	PRAIS	phosphoribosylaminoimidazole synthase	atp[c] + fpram[c] -> 2 h[c] + pi[c] + adp[c] + air[c]		PAS_chr3_0770	(PAS_chr2-1_0121 or PAS_chr3_0770)	(PAS_chr2-1_0121 or PAS_chr3_0770)	g2	Genes taken from iLC915
1	1	1	ADNCYC	adenylate cyclase	atp[c] -> ppi[c] + camp[c]		PAS_chr4_0356	(PAS_chr1-4_0566 or PAS_chr4_0356)	(PAS_chr1-4_0566 or PAS_chr4_0356)	g2	Genes taken from iLC915
1	1	1	NDPK1	nucleoside-diphosphate kinase (ATP:GDP)	atp[c] + gdp[c] <=> adp[c] + gtp[c]		PAS_chr2-2_0059	(PAS_chr2-2_0059 or PAS_chr2-1_0769)	(PAS_chr2-2_0059 or PAS_chr2-1_0769)	g2	Genes taken from iLC915
1	1	1	NDPK5	nucleoside-diphosphate kinase (ATP:dGDP)	atp[c] + dgdp[c] <=> adp[c] + dgtp[c]		PAS_chr2-2_0059	(PAS_chr2-2_0059 or PAS_chr2-1_0769)	(PAS_chr2-2_0059 or PAS_chr2-1_0769)	g2	Genes taken from iLC915
1	1	1	NDP3	nucleoside-diphosphatase (GDP)	h2o[c] + gdp[c] -> h[c] + pi[c] + gmp[c]		PAS_chr1-1_0063	(PAS_chr1-1_0063 or PAS_chr2-2_0017)	(PAS_chr1-1_0063 or PAS_chr2-2_0017)	g2	Genes taken from iLC915
1	1	1	HXPRT	hypoxanthine phosphoribosyltransferase (Hypoxanthine)	prpp[c] + hxan[c] -> ppi[c] + imp[c]		PAS_chr3_0887	(PAS_chr2-1_0681 or PAS_chr3_0887)	(PAS_chr2-1_0681 or PAS_chr3_0887)	g2	Genes taken from iLC915
1	1	1	DUTPDP	dUTP diphosphatase	h2o[c] + dutp[c] -> h[c] + ppi[c] + dump[c]		PAS_chr2-1_0478	(PAS_chr3_1255 or PAS_chr2-1_0478)	(PAS_chr3_1255 or PAS_chr2-1_0478)	g2	Genes taken from iLC915
1	1	1	RBFSa	riboflavin synthase	db4p[c] + 4r5au[c] -> 2 h2o[c] + pi[c] + dmlz[c]		PAS_chr3_1037	(PAS_chr4_0081 or PAS_chr3_1037)	(PAS_chr4_0081 or PAS_chr3_1037)	g2	Genes taken from iLC915
1	1	1	2HPMBQMTm	2-hexaprenyl-6-methoxy-1,4-benzoquinone methyltransferase, mitochondrial	amet[m] + 2hp6mbq[m] -> h[m] + ahcys[m] + 2hpmmbq[m]		PAS_chr2-1_0763	(PAS_chr2-1_0615 or PAS_chr2-1_0763 or PAS_chr1-1_0169)	(PAS_chr2-1_0615 or PAS_chr2-1_0763 or PAS_chr1-1_0169)	g2	Genes taken from iLC915
1	1	1	2HPMMBQMOm	2-hexaprenyl-3-methyl-6-methoxy-1,4-benzoquinone monooxygenase, mitochondrial	h[m] + o2[m] + nadph[m] + 2hpmmbq[m] -> h2o[m] + nadp[m] + 2hpmhmbq[m]		PAS_chr1-1_0169	(PAS_chr1-1_0169 or PAS_chr2-2_0303)	(PAS_chr1-1_0169 or PAS_chr2-2_0303)	g2	Genes taken from iLC915
1	1	1	DMATT	dimethylallyltranstransferase	ipdp[c] + dmpp[c] -> ppi[c] + grdp[c]		PAS_chr1-4_0314	(PAS_chr1-4_0314 or PAS_chr3_1007)	(PAS_chr1-4_0314 or PAS_chr3_1007)	g2	Genes taken from iLC915
1	1	1	GRTT	geranyltranstransferase	ipdp[c] + grdp[c] -> ppi[c] + frdp[c]		PAS_chr1-4_0314	(PAS_chr1-4_0314 or PAS_chr3_1007)	(PAS_chr1-4_0314 or PAS_chr3_1007)	g2	Genes taken from iLC915
1	1	1	TAUDO	Taurine dioxygenase	o2[c] + akg[c] + taur[c] -> h[c] + co2[c] + succ[c] + so3[c] + aacald[c]		PAS_c034_0014	(PAS_chr2-1_0014 or PAS_chr2-1_0198 or PAS_c034_0014)	(PAS_chr2-1_0014 or PAS_chr2-1_0198 or PAS_c034_0014)	g2	Genes taken from iLC915
1	1	1	C24STRer	C-s24 sterol reductase, endoplamic reticular	h[r] + nadph[r] + ergtetrol[r] -> nadp[r] + ergst[r]		PAS_chr4_0063	(PAS_chr4_0063 or PAS_chr4_0737)	(PAS_chr4_0063 or PAS_chr4_0737)	g2	Genes taken from iLC915
1	1	1	C14STR	C-14 sterol reductase	h[c] + nadph[c] + 44mctr[c] -> nadp[c] + 44mzym[c]		PAS_chr1-1_0411	(PAS_chr1-1_0411 or PAS_chr4_0063)	(PAS_chr1-1_0411 or PAS_chr4_0063)	g2	Genes taken from iLC915
1	1	1	GLCGSD	glucan 1,4-alpha-glucosidase	h2o[c] + glycogen[c] -> glc-D[c]		PAS_chr2-2_0437	(PAS_chr4_0579 or PAS_chr2-2_0437)	(PAS_chr4_0579 or PAS_chr2-2_0437)	g2	Genes taken from iLC915
1	1	1	PPA	inorganic diphosphatase	h2o[c] + ppi[c] -> h[c] + 2 pi[c]		PAS_chr1-3_0028	(PAS_chr1-3_0028 or PAS_chr1-3_0070 or PAS_chr2-1_0101)	(PAS_chr1-3_0028 or PAS_chr1-3_0070 or PAS_chr2-1_0101)	g2	Genes taken from iLC915
1	1	1	FACOAL160	fatty-acid--CoA ligase (hexadecanoate)	atp[c] + coa[c] + hdca[c] -> ppi[c] + amp[c] + pmtcoa[c]		PAS_chr2-1_0785	(PAS_chr2-1_0785 or PAS_chr4_0352 or PAS_chr1-4_0080)	(PAS_chr2-1_0785 or PAS_chr4_0352 or PAS_chr1-4_0080)	g2	Genes taken from iLC915
0	0	1	FACOAL180	fatty-acid--CoA ligase (octadecanoate)	atp[c] + coa[c] + ocdca[c] -> amp[c] + ppi[c] + stcoa[c]		PAS_chr2-1_0785	(PAS_chr2-1_0785 or PAS_chr4_0352 or PAS_chr1-4_0080)	(PAS_chr2-1_0785 or PAS_chr4_0352 or PAS_chr1-4_0080)	g2	Genes taken from iLC915
1	1	1	FE2t	iron (II) transport	fe2[e] -> fe2[c]		PAS_chr2-2_0009	(PAS_chr4_0008 or PAS_chr2-2_0009)	(PAS_chr4_0008 or PAS_chr2-2_0009)	g2	Genes taken from iLC915
1	1	1	ALLTNti	allantoin irreversible uniport	alltn[e] -> alltn[c]		PAS_chr3_0022	(PAS_chr1-1_0287 or PAS_chr1-1_0354 or PAS_chr3_0022)	(PAS_chr1-1_0287 or PAS_chr1-1_0354 or PAS_chr3_0022)	g2	Genes taken from iLC915
1	1	1	GLNt7	L-glutamine transport out via proton symport, vacuolar	h[v] + gln-L[v] -> h[c] + gln-L[c]		PAS_chr3_0295 or PAS_chr2-2_0343	(PAS_chr3_0295 or PAS_chr2-2_0343 or PAS_chr3_0226 or PAS_chr2-2_0160)	(PAS_chr3_0295 or PAS_chr2-2_0343 or PAS_chr3_0226 or PAS_chr2-2_0160)	g2	Genes taken from iLC915
1	1	1	TYRt6	L-tyrosine transport in via proton antiport (vacuolar)	h[v] + tyr-L[c] -> h[c] + tyr-L[v]		PAS_chr3_0519 or PAS_chr3_0226	(PAS_chr3_0519 or PAS_chr3_0226 or PAS_chr3_1201)	(PAS_chr3_0519 or PAS_chr3_0226 or PAS_chr3_1201)	g2	Genes taken from iLC915
1	1	1	ILEt7	L-isoleucine transport out via proton symport, vacuolar	h[v] + ile-L[v] -> h[c] + ile-L[c]		PAS_chr3_0295 or PAS_chr2-2_0343	(PAS_chr3_0295 or PAS_chr2-2_0343 or PAS_chr3_0226)	(PAS_chr3_0295 or PAS_chr2-2_0343 or PAS_chr3_0226)	g2	Genes taken from iLC915
1	1	1	LCYSTintv	L-cystine transport via proton symport (vacuolar)	h[v] + Lcystin[v] -> h[c] + Lcystin[c]		PAS_chr3_0821	(PAS_chr3_0821 or PAS_chr3_0226)	(PAS_chr3_0821 or PAS_chr3_0226)	g2	Genes taken from iLC915
1	1	1	ASNt7	L-asparagine transport out via proton symport, vacuolar	h[v] + asn-L[v] -> h[c] + asn-L[c]		PAS_chr3_0295 or PAS_chr2-2_0343	(PAS_chr3_0295 or PAS_chr2-2_0343 or PAS_chr3_0226)	(PAS_chr3_0295 or PAS_chr2-2_0343 or PAS_chr3_0226)	g2	Genes taken from iLC915
1	1	1	ATPtp-H	ADP/ATP transporter, peroxisomal	atp[c] + h[x] + adp[x] <=> h[c] + adp[c] + atp[x]		PAS_chr4_0347	(PAS_chr4_0347 or PAS_chr4_0122)	(PAS_chr4_0347 or PAS_chr4_0122)	g2	Genes taken from iLC915
1	1	1	ATP2tp_H	AMP/ATP transporter, peroxisomal	atp[c] + amp[x] + h[x] <=> h[c] + amp[c] + atp[x]		PAS_chr4_0347	(PAS_chr4_0347 or PAS_chr4_0122)	(PAS_chr4_0347 or PAS_chr4_0122)	g2	Genes taken from iLC915
1	1	1	ASPGLU2m	Aspartate-glutamate transporter	glu-L[c] + asp-L[m] -> glu-L[m] + asp-L[c]		PAS_chr3_0434	(PAS_chr3_0434 or PAS_chr4_0592)	(PAS_chr3_0434 or PAS_chr4_0592)	g2	Genes taken from iLC915
1	1	1	CITtam	citrate transport, mitochondrial	cit[c] + mal-L[m] <=> cit[m] + mal-L[c]		PAS_chr3_0177	(PAS_chr3_0177 or PAS_chr1-4_0420 or PAS_chr3_0769)	(PAS_chr3_0177 or PAS_chr1-4_0420 or PAS_chr3_0769)	g2	Genes taken from iLC915
1	1	1	CITtcm	citrate transport, mitochondrial	cit[c] + icit[m] <=> icit[c] + cit[m]		PAS_chr3_0177	(PAS_chr3_0177 or PAS_chr3_0769)	(PAS_chr3_0177 or PAS_chr3_0769)	g2	Genes taken from iLC915
1	1	1	ORNt3m	ornithine mitochondrial transport via proton antiport	h[c] + orn[m] <=> h[m] + orn[c]		PAS_chr3_0100	(PAS_chr2-1_0530 or PAS_chr3_0100)	(PAS_chr2-1_0530 or PAS_chr3_0100)	g2	Genes taken from iLC915
0	1	1	CERS124	Ceramide-1 synthase (24C)	sphgn[c] + ttccoa[c] -> h[c] + coa[c] + cer1_24[c]		PAS_chr1-1_0358	(PAS_chr1-1_0358 or PAS_chr2-2_0193)	(PAS_chr1-1_0358 or PAS_chr2-2_0193)	g2	Genes taken from iLC915
0	1	1	CERS126	Ceramide-1 synthase (26C)	sphgn[c] + hexccoa[c] -> h[c] + coa[c] + cer1_26[c]		PAS_chr1-1_0358	(PAS_chr1-1_0358 or PAS_chr2-2_0193)	(PAS_chr1-1_0358 or PAS_chr2-2_0193)	g2	Genes taken from iLC915
0	1	1	CERS224	Ceramide-2 synthase (24C)	ttccoa[c] + psphings[c] -> h[c] + coa[c] + cer2_24[c]		PAS_chr1-1_0358	(PAS_chr1-1_0358 or PAS_chr2-2_0193)	(PAS_chr1-1_0358 or PAS_chr2-2_0193)	g2	Genes taken from iLC915
0	1	1	CERS226	Ceramide-2 synthase (26C)	hexccoa[c] + psphings[c] -> h[c] + coa[c] + cer2_26[c]		PAS_chr1-1_0358	(PAS_chr1-1_0358 or PAS_chr2-2_0193)	(PAS_chr1-1_0358 or PAS_chr2-2_0193)	g2	Genes taken from iLC915
1	1	1	FACOAL181	fatty-acid--CoA ligase (octadecenoate)	atp[c] + coa[c] + ocdcea[c] -> ppi[c] + amp[c] + odecoa[c]		PAS_chr2-1_0785	(PAS_chr2-1_0785 or PAS_chr4_0352 or PAS_chr1-4_0080)	(PAS_chr2-1_0785 or PAS_chr4_0352 or PAS_chr1-4_0080)	g2	Genes taken from iLC915
1	1	1	FACOAL182	fatty-acid--CoA ligase (octadecynoate)	atp[c] + coa[c] + ocdcya[c] -> ppi[c] + amp[c] + ocdycacoa[c]		PAS_chr2-1_0785	(PAS_chr2-1_0785 or PAS_chr4_0352 or PAS_chr1-4_0080)	(PAS_chr2-1_0785 or PAS_chr4_0352 or PAS_chr1-4_0080)	g2	Genes taken from iLC915
1	1	1	MCITDm	2-methylcitrate dehydratase, mitochondrial	hcit[m] <=> h2o[m] + b124tc[m]		PAS_chr1-1_0313	PAS_chr4_0795	PAS_chr4_0795	g1	PAS_chr1-1_0313 annotated as "Homocitrate synthase isozyme, catalyzes the condensation of acetyl-CoA and alpha-ketoglutarate", does not correspond to the reaction
1	1	1	TYRTAi	tyrosine transaminase, irreversible	34hpp[c] + glu-L[c] -> akg[c] + tyr-L[c]		PAS_chr1-4_0608 or PAS_chr4_0147 or PAS_chr4_0974	(PAS_chr1-4_0608 or PAS_chr4_0147)	PAS_chr1-4_0608 or PAS_chr4_0147 or PAS_chr4_0974	g2	Genes taken from iPP668
1	1	1	THFATm	tetrahydrofolate aminomethyltransferase, mitochondrial	h2o[m] + methf[m] -> h[m] + 5fthf[m]		PAS_FragB_0053 or PAS_chr2-2_0492 or PAS_FragB_0009 or PAS_chr1-4_0593 and PAS_chr2-2_0294	PAS_chr2-2_0492	PAS_FragB_0053 or PAS_chr2-2_0492 or PAS_FragB_0009 or PAS_chr1-4_0593 and PAS_chr2-2_0294	g2	Genes taken from iPP668
1	1	1	NADK	NAD kinase	atp[c] + nad[c] -> h[c] + nadp[c] + adp[c]		PAS_chr4_0912 or PAS_chr1-4_0124	PAS_chr4_0912	PAS_chr4_0912 or PAS_chr1-4_0124	g2	Genes taken from iPP668
1	1	1	SQLErx	Squalene epoxidase, endoplasmic reticular (NAD)	h[r] + o2[r] + sql[r] + nadh[r] -> h2o[r] + Ssq23epx[r] + nad[r]		PAS_chr3_0124 or PAS_chr4_0953 or PAS_chr4_0737 or PAS_chr4_0149	(PAS_chr3_0124 or PAS_chr4_0953)	PAS_chr3_0124 or PAS_chr4_0953 or PAS_chr4_0737 or PAS_chr4_0149	g2	Genes taken from iPP668
1	1	1	C22STDS	C-22 sterol desaturase (NADP)	h[c] + nadph[c] + o2[c] + ergtrol[c] -> 2 h2o[c] + nadp[c] + ergtetrol[c]		PAS_chr4_0806 or PAS_chr3_0507	PAS_chr3_0507	PAS_chr4_0806 or PAS_chr3_0507	g2	Genes taken from iPP668
1	1	1	TRE6PP	trehalose-phosphatase	h2o[c] + tre6p[c] -> pi[c] + tre[c]		PAS_c131_0017 and PAS_chr1-3_0054 and PAS_chr2-1_0739	PAS_chr1-3_0054	PAS_c131_0017 and PAS_chr1-3_0054 and PAS_chr2-1_0739	g2	Genes taken from iPP668. Gene addition with "and" rule
1	1	1	ASNS1	asparagine synthase (glutamine-hydrolysing)	h2o[c] + atp[c] + gln-L[c] + asp-L[c] -> h[c] + ppi[c] + amp[c] + glu-L[c] + asn-L[c]		PAS_chr3_0675 or PAS_chr3_0199	PAS_chr3_0675	PAS_chr3_0675 or PAS_chr3_0199	g2	Genes taken from iPP668
1	1	1	CBPS	carbamoyl-phosphate synthase (glutamine-hydrolysing)	h2o[c] + 2 atp[c] + hco3[c] + gln-L[c] -> 2 h[c] + pi[c] + glu-L[c] + 2 adp[c] + cbp[c]		PAS_chr4_0138 and PAS_chr3_0799 or PAS_chr2-2_0142	PAS_chr2-2_0142	PAS_chr4_0138 and PAS_chr3_0799 or PAS_chr2-2_0142	g2	Genes taken from iPP668
1	1	1	PDHcm	pyruvate dehydrogenase (dihydrolipoamide dehydrogenase)	nad[m] + dhlam[m] -> h[m] + nadh[m] + lpam[m]		PAS_chr2-1_0089 or PAS_chr2-2_0048 or PAS_chr1-3_0094	PAS_chr2-2_0048	PAS_chr2-1_0089 or PAS_chr2-2_0048 or PAS_chr1-3_0094	g2	Genes taken from iPP668
1	1	1	LALDO3	L-Lactaldehyde:NADP+ 1-oxidoreductase	h[c] + nadph[c] + mthgxl[c] -> nadp[c] + lald-L[c]		PAS_chr3_0744 or PAS_chr4_0336	PAS_chr3_0744	PAS_chr3_0744 or PAS_chr4_0336	g2	Genes taken from iPP668
1	1	1	AKGDbm	oxoglutarate dehydrogenase (dihydrolipoamide S-succinyltransferase)	coa[m] + sdhlam[m] -> dhlam[m] + succoa[m]		PAS_chr2-1_0089 or PAS_chr2-2_0048 or PAS_chr1-3_0094	PAS_chr1-3_0094	PAS_chr2-1_0089 or PAS_chr2-2_0048 or PAS_chr1-3_0094	g2	Genes taken from iPP668
1	1	1	ACGSm	N-acteylglutamate synthase, mitochondrial	accoa[m] + glu-L[m] -> h[m] + coa[m] + acglu[m]		PAS_chr1-4_0215 or PAS_chr3_0176	PAS_chr1-4_0215	PAS_chr1-4_0215 or PAS_chr3_0176	g2	Genes taken from iPP668
1	1	1	GCCam	glycine-cleavage complex (lipoylprotein), mitochondrial	h[m] + gly[m] + lpro[m] <=> co2[m] + alpro[m]		PAS_FragB_0053 or PAS_chr2-2_0048 or PAS_chr2-2_0492 or PAS_FragB_0009	PAS_FragB_0053	PAS_FragB_0053 or PAS_chr2-2_0048 or PAS_chr2-2_0492 or PAS_FragB_0009	g2	Genes taken from iPP668
1	1	1	GCCbim	glycine-cleavage complex (lipoylprotein) irreversible, mitochondrial	thf[m] + alpro[m] -> nh4[m] + mlthf[m] + dhlpro[m]		PAS_FragB_0053 or PAS_chr2-2_0048 or PAS_chr2-2_0492 or PAS_FragB_0009	PAS_chr2-2_0492	PAS_FragB_0053 or PAS_chr2-2_0048 or PAS_chr2-2_0492 or PAS_FragB_0009	g2	Genes taken from iPP668
1	1	1	GCCcm	glycine-cleavage complex (lipoylprotein), mitochondrial	nad[m] + dhlpro[m] <=> h[m] + nadh[m] + lpro[m]		PAS_FragB_0053 or PAS_chr2-2_0048 or PAS_chr2-2_0492 or PAS_FragB_0009	PAS_chr2-2_0048	PAS_FragB_0053 or PAS_chr2-2_0048 or PAS_chr2-2_0492 or PAS_FragB_0009	g2	Genes taken from iPP668
1	1	1	GTHOm	glutathione oxidoreductase	h[m] + nadph[m] + gthox[m] -> nadp[m] + 2 gthrd[m]		PAS_chr1-4_0207 or PAS_chr3_1011	PAS_chr3_1011	PAS_chr1-4_0207 or PAS_chr3_1011	g2	Genes taken from iPP668
1	1	1	GTHO	glutathione oxidoreductase	h[c] + nadph[c] + gthox[c] -> nadp[c] + 2 gthrd[c]		PAS_chr2-1_0060 or PAS_chr4_0840 or PAS_chr3_1011	PAS_chr3_1011	PAS_chr2-1_0060 or PAS_chr4_0840 or PAS_chr3_1011	g2	Genes taken from iPP668
1	1	1	RNDR4	ribonucleoside-diphosphate reductase (UDP)	udp[c] + trdrd[c] -> h2o[c] + dudp[c] + trdox[c]		PAS_chr4_0284 or PAS_chr1-1_0282 and PAS_chr4_0197	(PAS_chr1-1_0282 and PAS_chr4_0197)	PAS_chr4_0284 or PAS_chr1-1_0282 and PAS_chr4_0197	g2	Genes taken from iPP668
1	1	1	DHORTS	dihydroorotase	h2o[c] + dhor-S[c] <=> h[c] + cbasp[c]		PAS_chr2-2_0142 or PAS_chr2-1_0593	PAS_chr2-1_0593	PAS_chr2-2_0142 or PAS_chr2-1_0593	g2	Genes taken from iPP668
1	1	1	TRDR	thioredoxin reductase (NADPH)	h[c] + nadph[c] + trdox[c] -> nadp[c] + trdrd[c]		PAS_chr2-2_0480 or PAS_chr4_0284	PAS_chr2-2_0480	PAS_chr2-2_0480 or PAS_chr4_0284	g2	Genes taken from iPP668
1	1	1	RNDR3	ribonucleoside-diphosphate reductase (CDP)	cdp[c] + trdrd[c] -> h2o[c] + dcdp[c] + trdox[c]		PAS_chr4_0284 or PAS_chr1-1_0282 and PAS_chr4_0197	(PAS_chr1-1_0282 and PAS_chr4_0197)	PAS_chr4_0284 or PAS_chr1-1_0282 and PAS_chr4_0197	g2	Genes taken from iPP668
1	1	1	THFGLUS	Tetrahydrofolate:L-glutamate gamma-ligase (ADP-forming)	atp[c] + glu-L[c] + thf[c] <=> h[c] + pi[c] + adp[c] + thfglu[c]		PAS_chr1-4_0009 or PAS_chr4_0196	PAS_chr4_0196	PAS_chr1-4_0009 or PAS_chr4_0196	g2	Genes taken from iPP668
1	1	1	SERTRS	Seryl-tRNA synthetase	atp[c] + ser-L[c] + trnaser[c] -> ppi[c] + amp[c] + sertrna[c]		PAS_chr1-4_0104 or PAS_chr1-4_0463	PAS_chr1-4_0463	PAS_chr1-4_0104 or PAS_chr1-4_0463	g2	Genes taken from iPP668
1	1	1	PROTRS	Prolyl-tRNA synthetase	atp[c] + pro-L[c] + trnapro[c] -> ppi[c] + amp[c] + protrna[c]		PAS_chr2-2_0209 or PAS_chr1-1_0391	PAS_chr2-2_0209	PAS_chr2-2_0209 or PAS_chr1-1_0391	g2	Genes taken from iPP668
1	1	1	13GS	1,3-beta-glucan synthase	udpg[c] -> 13BDglcn[c] + h[c] + udp[c]		PAS_chr3_0306 or PAS_chr1-3_0225 and PAS_chr3_0602 or PAS_chr2-1_0263 and PAS_chr3_0602 or PAS_chr2-1_0661 and PAS_chr3_0602 or PAS_chr1-3_0226 or PAS_chr3_0184	(PAS_chr2-1_0661 or PAS_chr1-3_0225 or PAS_chr2-1_0263)	PAS_chr3_0306 or PAS_chr1-3_0225 and PAS_chr3_0602 or PAS_chr2-1_0263 and PAS_chr3_0602 or PAS_chr2-1_0661 and PAS_chr3_0602 or PAS_chr1-3_0226 or PAS_chr3_0184	g2	Genes taken from iPP668
1	1	1	ACOATAm	Acetyl-CoA ACP transacylase	accoa[m] + ACP[m] <=> coa[m] + acACP[m]		PAS_chr3_0631 or PAS_chr3_1119 or PAS_chr2-1_0856 or PAS_chr2-1_0224 or PAS_chr4_0311 or PAS_chr4_0511	PAS_chr2-1_0224	PAS_chr3_0631 or PAS_chr3_1119 or PAS_chr2-1_0856 or PAS_chr2-1_0224 or PAS_chr4_0311 or PAS_chr4_0511	g2	Genes taken from iPP668
1	1	1	MCOATAm	Malonyl-CoA-ACP transacylase, mitochondrial	malcoa[m] + ACP[m] <=> coa[m] + malACP[m]		PAS_chr3_0631 or PAS_chr3_1119 or PAS_chr2-1_0856 or PAS_chr2-1_0224 or PAS_chr4_0311 or PAS_chr4_0511	PAS_chr2-1_0224	PAS_chr3_0631 or PAS_chr3_1119 or PAS_chr2-1_0856 or PAS_chr2-1_0224 or PAS_chr4_0311 or PAS_chr4_0511	g2	Genes taken from iPP668
1	1	1	PIN3K_PP	1-phosphatidylinositol 3-kinase, yeast-specific	atp[c] + ptd1ino_SC[c] -> h[c] + adp[c] + pi3p[c]		PAS_chr2-1_0557 or PAS_chr4_0478	PAS_chr4_0478	PAS_chr2-1_0557 or PAS_chr4_0478	g2	Genes taken from iPP668
1	1	1	PI45BP5P	1-phosphatidylinositol-4,5-bisphosphate 5-phosphatase, yeast-specific	h2o[c] + ptd145bp_SC[c] -> pi[c] + pi4p[c]		PAS_chr1-3_0235 or PAS_chr2-1_0424 or PAS_chr2-1_0178	PAS_chr1-4_0617	PAS_chr1-3_0235 or PAS_chr2-1_0424 or PAS_chr2-1_0178	g2	Genes taken from iPP668
1	1	1	PIt2r	phosphate reversible transport via symport	h[e] + pi[e] <=> h[c] + pi[c]		PAS_chr3_0495 or PAS_chr4_0337 or PAS_chr2-1_0235	(PAS_chr4_0337 or PAS_chr2-1_0235)	PAS_chr3_0495 or PAS_chr4_0337 or PAS_chr2-1_0235	g2	Genes taken from iPP668
1	1	1	PPYRDC	Phenylpyruvate decarboxylase	h[c] + phpyr[c] -> co2[c] + pacald[c]		PAS_chr3_0188 or PAS_chr3_0095	(PAS_chr3_0095 or PAS_chr4_0314)	PAS_chr3_0188 or PAS_chr3_0095 or PAS_chr4_0314	g2	Genes from both models possible according to gene description
1	1	1	GTHPm	glutathione peroxidase, mitochondria	h2o2[m] + 2 gthrd[m] <=> 2 h2o[m] + gthox[m]		PAS_chr1-4_0207	PAS_chr2-2_0382	PAS_chr1-4_0207 or PAS_chr2-2_0382	g2	Genes from both models possible according to gene description
1	1	1	PFK26	6-phosphofructo-2-kinase	atp[c] + f6p[c] -> h[c] + adp[c] + f26bp[c]		PAS_FragB_0064 or PAS_chr2-2_0060	(PAS_chr2-1_0110 or PAS_chr2-1_0870 or PAS_chr2-2_0060 or PAS_chr4_0266)	(PAS_chr2-1_0870 or PAS_chr2-2_0060 or PAS_chr4_0266)	g1	PAS_chr2-1_0110 is annotated as "Fructose-2,6-bisphosphatase, required for glucose metabolism" and is responsible for the reverse reaction
1	1	1	PHCDm	L-1-pyrroline-3-hydroxy-5-carboxylate dehydrogenase	2 h2o[m] + nad[m] + 1p3h5c[m] -> h[m] + nadh[m] + e4hglu[m]		PAS_chr2-2_0496	(PAS_chr2-1_0853 or PAS_chr4_0254)	PAS_chr2-2_0496	g1	Genes from iLC915 (PAS_chr2-1_0853, PAS_chr4_0254) are annotated as "hypothetical protein" and "Protein of unknown function" respectively and could only be related with reaction by GO:0016620 ("oxidoreductase activity, acting on the aldehyde or oxo group of donors, NAD or NADP as acceptor").
1	1	1	PSPHS	Phytosphingosine synthesis	h[c] + nadph[c] + sphgn[c] + o2[c] -> h2o[c] + nadp[c] + psphings[c]		PAS_chr3_0425	PAS_chr3_0939	PAS_chr3_0425	g1	PAS_chr3_0939 is annotated as "delta 4-(E)-sphingolipid desaturase" and corresponds to the reaction sphngd4d from sphingolipid metabolism
1	1	1	CRNCARtm	carnithine-acetylcarnithine carrier, mitochondrial	acrn[c] + crn[m] <=> acrn[m] + crn[c]		PAS_chr2-2_0355	PAS_chr3_0069	PAS_chr2-2_0355	g1	PAS_chr3_0069 is annotated as "Carnitine acetyl-CoA transferase present in both mitochondria and peroxisomes, transfers activated acetyl groups to carnitine to form acetylcarnitine which can be shuttled across membranes" and therefore is the responsible for reaction r404. Transport is mediated by the protein encoded by PAS_chr2-2_0355 ("Mitochondrial inner membrane carnitine transporter")
1	1	1	FBP26	Fructose-2,6-bisphosphate 2-phosphatase	h2o[c] + f26bp[c] -> pi[c] + f6p[c]		PAS_chr2-1_0110	PAS_chr2-1_0870	PAS_chr2-1_0110 or PAS_chr2-1_0870	g2	Genes taken from both iPP669 and iLC915
1	1	1	GUAPRT	guanine phosphoribosyltransferase	prpp[c] + gua[c] -> ppi[c] + gmp[c]		PAS_chr3_0887	PAS_chr3_1138	PAS_chr3_0887	g1	PAS_chr3_1138 is annotated as "Adenine phosphoribosyltransferase, catalyzes the formation of AMP"
1	1	1	PFK	phosphofructokinase	atp[c] + f6p[c] -> h[c] + adp[c] + fdp[c]		PAS_chr1-4_0047 and PAS_chr2-1_0402	(PAS_chr1-4_0047 and PAS_chr2-1_0402 and PAS_chr4_0308)	PAS_chr1-4_0047 and PAS_chr2-1_0402	g1	PAS_chr4_0308 is annotated as "Transcription elongation factor"
1	1	1	MTHFDm	methylenetetrahydrofolate dehydrogenase (NADP), mitochondrial	nadp[m] + mlthf[m] <=> nadph[m] + methf[m]		PAS_chr1-4_0632	PAS_chr1-3_0220	PAS_chr1-4_0632	g1	PAS_chr1-3_0220 encodes for a cytosolic protein while the reaction is mitochondrial
1	1	1	PMETM_PP	Phosphatidyl-N-methylethanolamine N-methyltransferase, yeast-specific	amet[c] + ptd2meeta_SC[c] -> h[c] + ahcys[c] + pc_SC[c]		PAS_chr3_0859	PAS_chr1-4_0093	PAS_chr3_0859 or PAS_chr1-4_0093	g2	Genes taken from both iPP669 and iLC915
1	1	1	MFAPS_PP	methylene-fatty-acyl-phospholipid synthase, yeast-specific	amet[c] + ptdmeeta_SC[c] -> h[c] + ahcys[c] + ptd2meeta_SC[c]		PAS_chr3_0859	PAS_chr1-4_0093	PAS_chr3_0859 or PAS_chr1-4_0093	g2	Genes taken from both iPP669 and iLC915
1	1	1	RNDR2	ribonucleoside-diphosphate reductase (GDP)	gdp[c] + trdrd[c] -> h2o[c] + dgdp[c] + trdox[c]		PAS_chr4_0284 or PAS_chr1-1_0282 and PAS_chr4_0197	((PAS_chr1-1_0282 and PAS_chr4_0197) or (PAS_chr2-1_0209))	((PAS_chr1-1_0282 and PAS_chr4_0197) or (PAS_chr2-1_0209) or (PAS_chr1-1_0282))	g2	Genes taken from both iPP669 and iLC915
1	1	1	RNDR1	ribonucleoside-diphosphate reductase (ADP)	adp[c] + trdrd[c] -> h2o[c] + dadp[c] + trdox[c]		PAS_chr4_0197 and PAS_chr1-1_0282 or PAS_chr4_0284	((PAS_chr1-1_0282 and PAS_chr4_0197) or (PAS_chr2-1_0209))	((PAS_chr1-1_0282 and PAS_chr4_0197) or (PAS_chr2-1_0209) or (PAS_chr1-1_0282))	g2	Genes taken from both iPP669 and iLC915
1	1	1	13BGH	Endo-1,3-beta-glucan glucohydrase	h2o[c] + 13BDglcn[c] -> glc-D[c]		PAS_chr1-4_0426	(PAS_chr1-4_0082 or PAS_chr2-1_0454 or PAS_chr4_0692)	(PAS_chr1-4_0082 or PAS_chr2-1_0454 or PAS_chr4_0692 or PAS_chr1-4_0426)	g2	Genes taken from both iPP669 and iLC915
1	1	1	D-LACDcm	D-lactate dehydrogenase, cytosolic/mitochondrial	2 ficytC[m] + lac-D[c] -> pyr[c] + 2 focytC[m]		PAS_chr4_0018 or PAS_chr3_1021 or PAS_chr3_0674	(PAS_chr4_0272 or PAS_chr4_0018)	(PAS_chr4_0272 or PAS_chr4_0018 or PAS_chr4_0018 or PAS_chr3_1021 or PAS_chr3_0674)	g2	Genes taken from both iPP669 and iLC915
1	1	1	GLYCt	glycerol transport via channel	glyc[c] <=> glyc[e]		PAS_chr4_0784	(PAS_chr3_1099 or PAS_chr4_0269)	(PAS_chr3_1099 or PAS_chr4_0269 or PAS_chr4_0784)	g2	Genes taken from both iPP669 and iLC915
1	1	1	D-LACDm	D-lactate dehydrogenase, mitochondrial	2 ficytC[m] + lac-D[m] -> pyr[m] + 2 focytC[m]		PAS_chr4_0018 or PAS_chr3_0674	(PAS_chr3_0674 or PAS_chr3_1021)	(PAS_chr3_0674 or PAS_chr3_1021 or PAS_chr4_0018)	g2	Genes taken from both iPP669 and iLC915
1	1	1	CCP2m	Cytochrome c peroxidase, mitochondrial	h2o2[m] + 2 focytC[m] -> 2 h2o[m] + 2 ficytC[m]		PAS_chr4_0018 or PAS_chr2-2_0127	(PAS_chr2-2_0127 or PAS_chr2-1_0115)	(PAS_chr2-2_0127 or PAS_chr2-1_0115 or PAS_chr4_0018)	g2	Genes taken from both iPP669 and iLC915
1	1	1	ECOAH4p	3-hydroxyacyl-CoA dehydratase (3-hydroxydecanoyl-CoA), peroxisomal	3hdcoa[x] <=> dc2coa[x] + h2o[x]		PAS_chr2-1_0776	PAS_chr4_0338	PAS_chr2-1_0776 or PAS_chr4_0338	g2	Genes taken from both iPP669 and iLC915
1	1	1	ECOAH5p	3-hydroxyacyl-CoA dehydratase (3-hydroxydodecanoyl-CoA), peroxisomal	3hddcoa[x] <=> dd2coa[x] + h2o[x]		PAS_chr2-1_0776	PAS_chr4_0338	PAS_chr2-1_0776 or PAS_chr4_0338	g2	Genes taken from both iPP669 and iLC915
1	1	1	ECOAH6p	3-hydroxyacyl-CoA dehydratase (3-hydroxytetradecanoyl-CoA), peroxisomal	3htdcoa[x] <=> td2coa[x] + h2o[x]		PAS_chr2-1_0776	PAS_chr4_0338	PAS_chr2-1_0776 or PAS_chr4_0338	g2	Genes taken from both iPP669 and iLC915
1	1	1	ECOAH7p	3-hydroxyacyl-CoA dehydratase (3-hydroxyhexadecanoyl-CoA), peroxisomal	3hhdcoa[x] <=> hdd2coa[x] + h2o[x]		PAS_chr2-1_0776	PAS_chr4_0338	PAS_chr2-1_0776 or PAS_chr4_0338	g2	Genes taken from both iPP669 and iLC915
1	1	1	ECOAH8p	3-hydroxyacyl-CoA dehydratase (3-hydroxyoctadecanoyl-CoA), peroxisomal	3hodcoa[x] <=> od2coa[x] + h2o[x]		PAS_chr2-1_0776	PAS_chr4_0338	PAS_chr2-1_0776 or PAS_chr4_0338	g2	Genes taken from both iPP669 and iLC915
1	1	1	ECOAH11p	3-hydroxyacyl-CoA dehydratase (3-hydroxyhexacosyl-CoA), peroxisomal	3hxccoa[x] <=> hxc2coa[x] + h2o[x]		PAS_chr2-1_0776	PAS_chr4_0338	PAS_chr2-1_0776 or PAS_chr4_0338	g2	Genes taken from both iPP669 and iLC915
1	1	1	ACACT4p	acetyl-CoA C-acetyltransferase (octanoyl-CoA), peroxisomal	coa[x] + 3odcoa[x] -> accoa[x] + occoa[x]		PAS_chr2-2_0267	(PAS_chr2-1_0776 or PAS_chr1-3_0016)	PAS_chr2-2_0267 or PAS_chr2-1_0776 or PAS_chr1-3_0016	g2	Genes taken from both iPP669 and iLC915
1	1	1	ACACT5p	acetyl-CoA C-acyltransferase (decanoyl-CoA), peroxisomal	coa[x] + 3oddcoa[x] -> accoa[x] + dcacoa[x]		PAS_chr2-2_0267	(PAS_chr2-1_0776 or PAS_chr1-3_0016)	PAS_chr2-2_0267 or PAS_chr2-1_0776 or PAS_chr1-3_0016	g2	Genes taken from both iPP669 and iLC915
1	1	1	ACACT6p	acetyl-CoA C-acetyltransferase (dodecanoyl), peroxisomal	coa[x] + 3otdcoa[x] -> accoa[x] + ddcacoa[x]		PAS_chr2-2_0267	(PAS_chr2-1_0776 or PAS_chr1-3_0016)	PAS_chr2-2_0267 or PAS_chr2-1_0776 or PAS_chr1-3_0016	g2	Genes taken from both iPP669 and iLC915
1	1	1	ACACT7p	acetyl-CoA acyltransferase (tetradecanoyl-CoA), peroxisomal	coa[x] + 3ohdcoa[x] -> accoa[x] + tdcoa[x]		PAS_chr2-2_0267	(PAS_chr2-1_0776 or PAS_chr1-3_0016)	PAS_chr2-2_0267 or PAS_chr2-1_0776 or PAS_chr1-3_0016	g2	Genes taken from both iPP669 and iLC915
1	1	1	ACACT8p	acetyl-CoA acyltransferase (hexadecanoyl-CoA), peroxisomal	coa[x] + 3ohodcoa[x] -> accoa[x] + pmtcoa[x]		PAS_chr2-2_0267	(PAS_chr2-1_0776 or PAS_chr1-3_0016)	PAS_chr2-2_0267 or PAS_chr2-1_0776 or PAS_chr1-3_0016	g2	Genes taken from both iPP669 and iLC915
1	1	1	METS	methionine synthase	hcys-L[c] + 5mthf[c] -> h[c] + met-L[c] + thf[c]		PAS_chr2-1_0160	PAS_chr4_0664	PAS_chr2-1_0160 or PAS_chr4_0664	g2	Genes taken from both iPP669 and iLC915
1	1	1	GPDDA1	Glycerophosphodiester phosphodiesterase (Glycerophosphocholine)	h2o[c] + g3pc[c] -> h[c] + chol[c] + glyc3p[c]		PAS_chr2-2_0314	PAS_chr3_0305	PAS_chr2-2_0314 or PAS_chr3_0305	g2	Genes taken from both iPP669 and iLC915
1	1	1	GTPH1	GTP diphosphohydrolase	2 h2o[c] + gtp[c] -> 2 h[c] + 2 pi[c] + gmp[c]		PAS_chr1-1_0063	PAS_chr3_1255	PAS_chr1-1_0063 or PAS_chr3_1255	g2	Genes taken from both iPP669 and iLC915
1	1	1	UTPH1	UTP diphosphohydrolase	2 h2o[c] + utp[c] -> 2 h[c] + 2 pi[c] + ump[c]		PAS_chr1-1_0063	PAS_chr3_1255	PAS_chr1-1_0063 or PAS_chr3_1255	g2	Genes taken from both iPP669 and iLC915
1	1	1	URIDK2r	uridylate kinase (dUMP)	atp[c] + dump[c] <=> adp[c] + dudp[c]		PAS_chr2-1_0543	PAS_chr3_0262	PAS_chr3_0262 or PAS_chr2-1_0543	g2	Genes taken from both iPP669 and iLC915
1	1	1	HACD4p	3-hydroxyacyl-CoA dehydrogenase (3-oxodecanoyl-CoA), peroxisomal	3odcoa[x] + h[x] + nadh[x] <=> 3hdcoa[x] + nad[x]		PAS_chr2-1_0776	(PAS_chr4_0368 or PAS_chr4_0988)	PAS_chr4_0368 or PAS_chr4_0988 or PAS_chr2-1_0776	g2	Genes taken from both iPP669 and iLC915
1	1	1	HACD5p	3-hydroxyacyl-CoA dehydrogenase (3-oxodecanoyl-CoA), peroxisomal	3oddcoa[x] + h[x] + nadh[x] <=> 3hddcoa[x] + nad[x]		PAS_chr2-1_0776	(PAS_chr4_0368 or PAS_chr4_0988)	PAS_chr4_0368 or PAS_chr4_0988 or PAS_chr2-1_0776	g2	Genes taken from both iPP669 and iLC915
1	1	1	HACD6p	3-Hydroxyacyl-CoA dehydrogenase (3-oxotetradecanoyl-CoA), peroxisomal	3otdcoa[x] + h[x] + nadh[x] <=> 3htdcoa[x] + nad[x]		PAS_chr2-1_0776	(PAS_chr4_0368 or PAS_chr4_0988)	PAS_chr4_0368 or PAS_chr4_0988 or PAS_chr2-1_0776	g2	Genes taken from both iPP669 and iLC915
1	1	1	HACD7p	3-hydroxyacyl-CoA dehydrogenase (3-oxohexadecanoyl-CoA), peroxisomal	3ohdcoa[x] + h[x] + nadh[x] <=> 3hhdcoa[x] + nad[x]		PAS_chr2-1_0776	(PAS_chr4_0368 or PAS_chr4_0988)	PAS_chr4_0368 or PAS_chr4_0988 or PAS_chr2-1_0776	g2	Genes taken from both iPP669 and iLC915
1	1	1	HACD8p	3-hydroxyacyl-CoA dehydrogenase (3-oxooctadecanoyl-CoA), peroxisomal	3ohodcoa[x] + h[x] + nadh[x] <=> 3hodcoa[x] + nad[x]		PAS_chr2-1_0776	(PAS_chr4_0368 or PAS_chr4_0988)	PAS_chr4_0368 or PAS_chr4_0988 or PAS_chr2-1_0776	g2	Genes taken from both iPP669 and iLC915
1	1	1	HACD10p	3-hydroxyacyl-CoA dehydrogenase (3-oxohexacosyl-CoA), peroxisomal	3hxccoa[x] + nad[x] <=> 3ohxccoa[x] + h[x] + nadh[x]		PAS_chr2-1_0776	(PAS_chr4_0368 or PAS_chr4_0988)	PAS_chr4_0368 or PAS_chr4_0988 or PAS_chr2-1_0776	g2	Genes taken from both iPP669 and iLC915
1	1	1	EHGLAT	L-erythro-4-Hydroxyglutamate:2-oxoglutarate aminotransferase	akg[c] + e4hglu[c] -> glu-L[c] + 4h2oglt[c]		PAS_chr4_0974	PAS_chr4_0645	PAS_chr4_0645 or PAS_chr4_0974	g2	Genes taken from both iPP669 and iLC915
1	1	1	MALtm	malate transport, mitochondrial	pi[m] + mal-L[c] <=> pi[c] + mal-L[m]		PAS_chr4_0877	PAS_chr1-1_0402	PAS_chr1-1_0402 or PAS_chr4_0877	g2	Genes taken from both iPP669 and iLC915
1	1	1	CSNATm	carnitine O-aceyltransferase, mitochondrial	coa[m] + acrn[m] <=> accoa[m] + crn[m]		PAS_chr3_0069	(PAS_chr1-4_0074 or PAS_chr3_0761)	PAS_chr3_0069	g1	PAS_chr1-4_0074 and PAS_chr3_0761 product is cytosolic, while the reaction is mitochondrial
1	1	1	ALCD2x	alcohol dehydrogenase (ethanol)	nad[c] + etoh[c] <=> h[c] + nadh[c] + acald[c]		PAS_chr3_1028	(PAS_chr3_0006 or PAS_chr1-1_0357 or PAS_chr4_0576)	(PAS_chr3_0006 or PAS_chr1-1_0357 or PAS_chr4_0576)	g1	PAS_chr3_1028 is annotated as "S-(Hydroxymethyl)glutathione dehydrogenase"
0	1	1	ACACT9p	acetyl-CoA acyltransferase (tetracosanoyl-CoA), peroxisomal	coa[x] + 3ohxccoa[x] -> accoa[x] + ttccoa[x]		PAS_chr2-2_0267	PAS_chr1-4_0538	PAS_chr2-2_0267 or PAS_chr2-1_0776 or PAS_chr1-3_0016	g4	Assignation according to genes for the other fatty acids equivalent reactions (e.g. ACACT5p, and others described as "acetyl-CoA acyltransferase (acyl-coa), peroxisomal")
1	1	1	TAGL_PP	Triacylglycerol lipase, yeast-specific	h2o[c] + triglyc_SC[c] -> h[c] + 12dgr_SC[c] + faR[c]		PAS_chr3_0467 or PAS_chr3_0218	(PAS_chr2-1_0694 or PAS_chr3_0218)	(PAS_chr2-1_0694 or PAS_chr3_0218 or PAS_chr3_0467 or PAS_chr2-1_0466 or PAS_chr2-1_0279 or PAS_chr2-1_0794)	g2, g3	PAS_chr2-1_0466, PAS_chr2-1_0279 and PAS_chr2-1_0794 included from Pichia pastoris BMID000000140620 model from Path2Models
1	1	1	AGAT_PP	1-Acyl-glycerol-3-phosphate acyltransferase, yeast-specific	1ag3p_SC[c] + faRcoa[c] -> coa[c] + pa_SC[c]		PAS_chr1-3_0156	(PAS_chr1-3_0156 or PAS_chr3_0271)	(PAS_chr1-3_0156 or PAS_chr3_0271)	g2	Genes taken from iLC915
1	1	1	LPCAT_PP	Lyso-phosphatidylcholine acyltransferase acyltransferase, yeast-specific	faRcoa[c] + 1agpc_SC[c] -> coa[c] + pc_SC[c]		PAS_chr3_0845	PAS_chr3_0271	PAS_chr3_0271	g2	Gene taken from iLC915, gene from iPP668 is described as "Lyso-phosphatidylcholine acyltransferase"
1	1	0	udpg4e	UDPglucose 4-epimerase	udpg[c] <=> udpgal[c]				FN392322.1583228...1584412	g4	Gene from iPP668 encodes for a "C-3 sterol dehydrogenase". In De Schutter et al. 2011 genome sequence, no UDP-glucose 4-epimerase is identified, nevertheless in Küberl et al. 2011, this gene is identified as "PP7435_chr4-0112", and corresponds to the fragment of chromosome 4 FN392322.1583228...1584412 from GS115 sequence.
0	0	1	UREAt	Urea permease	urea[c] <=> urea[e]		(PAS_chr2-1_0055 or PAS_chr3_0024 or PAS_chr3_0282 or PAS_chr4_0439)			g1	Both active (proton-linked) and passive transport by diffusion mechanisms are possible in S. cerevisiae [m1]. Therefore, for the diffusion reaction, no genes are associated
0	0	1	GPIAT	Phosphatidylinositol glycan	gpail_pp[r] + pmtcoa[r] <=> gacpail_pp[r] + coa[r]			PAS_chr3_0369	PAS_chr3_0369 or PAS_chr3_0454	g3	Gene from equivalent cytosolic excluded reaction (r324)
0	1	0	FAS240_L	fatty acid synthase (n-C24:0), lumped reaction	9 h[c] + 6 nadph[c] + 3 malcoa[c] + ocdca[c] -> 3 h2o[c] + 6 nadp[c] + 3 co2[c] + 3 coa[c] + ttc[c]	PAS_chr3_0602 PAS_chr3_0236 PAS_chr4_0780			PAS_chr3_0602 PAS_chr3_0236 PAS_chr4_0780 PAS_chr3_1250 PAS_chr3_0222	g2	Genes from iLC915 detailed very long chain fatty acid elongation were added to the lumped reaction
0	1	0	FAS260	fatty acid synthase (n-C26:0)	3 h[c] + 2 nadph[c] + malcoa[c] + ttc[c] -> h2o[c] + 2 nadp[c] + co2[c] + coa[c] + hexc[c]	PAS_chr3_0602 PAS_chr3_0236 PAS_chr4_0780			PAS_chr3_0602 PAS_chr3_0236 PAS_chr4_0780 PAS_chr3_1250 PAS_chr3_0222	g2	Genes from iLC915 detailed very long chain fatty acid elongation were added to the condensed
1	1	1	CSNATm	carnitine O-aceyltransferase, mitochondrial	coa[m] + acrn[m] <=> accoa[m] + crn[m]	PAS_chr3_0069			PAS_chr3_0069 PAS_chr2-2_0355	g2	In iLC915, the excluded reaction (r406) has the equivalent reversible reaction CSNATm in the model, nevertheless the gene from r406 (PAS_chr2-2_0355) is included
1	1	1	ATPS3m	ATP synthase, mitochondrial	3 h[c] + pi[m] + adp[m] -> 2 h[m] + h2o[m] + atp[m]	PAS_chr3_0576 PAS_chr3_0460 PAS_chr1-4_0465 PAS_chr3_0819 PAS_chr2-2_0165 PAS_chr1-1_0315 PAS_chr1-1_0191 PAS_chr1-4_0445 PAS_chr2-1_0751 PAS_chr3_0059 PAS_chr4_0892 PAS_chr2-2_0119			PAS_chr3_0576 PAS_chr3_0460 PAS_chr1-4_0465 PAS_chr3_0819 PAS_chr2-2_0165 PAS_chr1-1_0315 PAS_chr1-1_0191 PAS_chr1-4_0445 PAS_chr2-1_0751 PAS_chr3_0059 PAS_chr4_0892 PAS_chr2-2_0119 PAS_chr1-1_0484 PAS_chr1-4_0445 PAS_chr2-1_0612	g2	Genes taken from iPP668 but three additional genes from iLC915 were added
1	1	1	ATPS3v	ATP synthase, vacuole	3 h[c] + pi[v] + adp[v] -> 2 h[v] + h2o[v] + atp[v]	PAS_chr3_0704 PAS_chr4_0990 PAS_chr1-1_0195 PAS_chr3_1236 PAS_chr2-1_0687 PAS_c131_0021 PAS_chr3_1040 PAS_chr2-2_0227 PAS_chr4_0255 PAS_chr4_0674 PAS_chr1-1_0309 PAS_chr2-1_0246 PAS_chr3_1093			PAS_chr3_0704 PAS_chr4_0990 PAS_chr1-1_0195 PAS_chr3_1236 PAS_chr2-1_0687 PAS_c131_0021 PAS_chr3_1040 PAS_chr2-2_0227 PAS_chr4_0255 PAS_chr4_0674 PAS_chr1-1_0309 PAS_chr2-1_0246 PAS_chr3_1093 PAS_chr1-3_0066	g2	Genes taken from iPP668 but an additional gene from iLC915 was added
1	0	0	PYDAMK	pyridoxamine kinase	atp[c] + pydam[c] -> h[c] + adp[c] + pyam5p[c]				PAS_chr1-4_0144 or PAS_chr2-1_0273	g3	Genes included from Pichia pastoris BMID000000140620 model from Path2Models
1	0	0	PYDXK	pyridoxal kinase	atp[c] + pydx[c] -> h[c] + adp[c] + pydx5p[c]				PAS_chr1-4_0144 or PAS_chr2-1_0273	g3	Genes included from Pichia pastoris BMID000000140620 model from Path2Models
1	0	0	PYDXNK	pyridoxine kinase	atp[c] + pydxn[c] -> h[c] + adp[c] + pdx5p[c]				PAS_chr1-4_0144 or PAS_chr2-1_0273	g3	Genes included from Pichia pastoris BMID000000140620 model from Path2Models
0	1	0	PDXPHT	pyridoxal phosphatase	h2o[c] + pydx5p[c] -> pi[c] + pydx[c]				PAS_chr1-4_0144 or PAS_chr2-1_0273	g3	Genes included from Pichia pastoris BMID000000140620 model from Path2Models
1	0	0	HYPOE	hypothetical enyme	h2o[c] + pyam5p[c] -> pi[c] + pydam[c]				PAS_chr1-4_0144 or PAS_chr2-1_0273	g3	Genes included from Pichia pastoris BMID000000140620 model from Path2Models
1	1	1	DAGPYP_PP	diacylglycerol pyrophosphate phosphatase, yeast-specific	h2o[c] + pa_SC[c] -> pi[c] + 12dgr_SC[c]	PAS_chr1-1_0498 or PAS_chr3_0198			PAS_chr1-1_0498 or PAS_chr3_0198 or PAS_chr3_0512	g3	PAS_chr3_0512 included from Pichia pastoris BMID000000140620 model from Path2Models
0	1	0	FAS240_L	fatty acid synthase (n-C24:0), lumped reaction	9 h[c] + 6 nadph[c] + 3 malcoa[c] + ocdca[c] -> 3 h2o[c] + 6 nadp[c] + 3 co2[c] + 3 coa[c] + ttc[c]	PAS_chr3_0602 and PAS_chr3_0236 and PAS_chr4_0780 and PAS_chr3_1250	PAS_chr3_0222		PAS_chr3_0602 and PAS_chr3_0236 and PAS_chr4_0780 and PAS_chr3_1250 and PAS_chr3_0222	g2	PAS_chr3_0222 was missing in iPP668 condensed reaction for very-long-chain fatty acid biosynthesis, but it was present in the non-condensed reactions from iLC915
0	1	0	FAS260	fatty acid synthase (n-C26:0)	3 h[c] + 2 nadph[c] + malcoa[c] + ttc[c] -> h2o[c] + 2 nadp[c] + co2[c] + coa[c] + hexc[c]	PAS_chr3_0602 and PAS_chr3_0236 and PAS_chr4_0780 and PAS_chr3_1250	PAS_chr3_0222		PAS_chr3_0602 and PAS_chr3_0236 and PAS_chr4_0780 and PAS_chr3_1250 and PAS_chr3_0222	g2	PAS_chr3_0222 was missing in iPP668 condensed reaction for very-long-chain fatty acid biosynthesis, but it was present in the non-condensed reactions from iLC915
0	1	1	lplipa2	Lysophospholipase L (acyl-glycerophosphoethanolamine)	h2o[c] + 1agpe_SC[c] -> faR[c] + g3pe[c] + h[c]		PAS_chr4_0153		PAS_chr4_0153 or PAS_chr1-1_0009	g2	PAS_chr1-1_0009 added from Pichia pastoris BMID000000140620 model from Path2Models
0	1	0	plbpc_ppe2	phospholipase B (1-Acyl-sn-glycerol-3-phosphocholine), yeast-specific (extracellular)	h2o[e] + 1agpc_SC[e] -> faR[e] + g3pc[e]	PAS_chr4_0153			PAS_chr4_0153 or PAS_chr1-1_0009	g2	PAS_chr1-1_0009 added from Pichia pastoris BMID000000140620 model from Path2Models
0	1	1	LPASE	lysophospholipase	h2o[c] + 1agpc_SC[c] -> faR[c] + g3pc[c] + h[c]				PAS_chr1-1_0009 or PAS_chr4_0153	g3	PAS_chr1-1_0009 and PAS_chr4_0153 included from Pichia pastoris BMID000000140620 model from Path2Models
1	1	1	CYOOm	cytochrome c oxidase, mitochondrial	8 h[m] + o2[m] + 4 focytC[m] -> 4 h[c] + 2 h2o[m] + 4 ficytC[m]	PAS_chr4_0018	(PAS_chr3_0824 and PAS_chr3_0615 and PAS_chr2-1_0363 and PAS_chr4_0422 and PAS_chr2-2_0266 and PAS_chr2-1_0115 and PAS_chr2-1_0226 and PAS_chr2-1_0344 and PAS_chr2-2_0092 and PAS_chr3_0428 and PAS_chr3_0745 and PAS_chr4_0449 and PAS_chr4_0744)		(PAS_chr3_0824 and PAS_chr3_0615 and PAS_chr2-1_0363 and PAS_chr4_0422 and PAS_chr2-2_0266 and PAS_chr2-1_0115 and PAS_chr2-1_0226 and PAS_chr2-1_0344 and PAS_chr2-2_0092 and PAS_chr3_0428 and PAS_chr3_0745 and PAS_chr4_0449 and PAS_chr4_0744 and PAS_chr4_0018)	g2	Genes taken from iLC915
1	1	1	CYOR_u6m	ubiquinol-6 cytochrome c reductase	2 h[m] + 2 ficytC[m] + q6h2[m] -> 4 h[c] + q6[m] + 2 focytC[m]	PAS_chr4_0018	(PAS_chr2-1_0850 and PAS_chr1-1_0322 and PAS_chr1-1_0322 and PAS_chr1-4_0313)		(PAS_chr2-1_0850 and PAS_chr1-1_0322 and PAS_chr1-1_0322 and PAS_chr1-4_0313 and PAS_chr4_0018)	g2	Genes taken from iLC915
0	0	1	pla2_2	phospholipase A2	h2o[c] + pc_SC[c] -> faR[c] + 1agpc_SC[c]	PAS_chr4_0153			PAS_chr4_0153 or PAS_chr2-1_0466	g3	PAS_chr2-1_0466 added from Pichia pastoris BMID000000140620 model from Path2Models
0	1	0	pla2_2e	phospholipase B (phosphatidylcholine), yeast-specific (extracellular)	h2o[e] + pc_SC[e] -> faR[e] + 1agpc_SC[e]		PAS_chr4_0153		PAS_chr4_0153 or PAS_chr2-1_0466	g2	PAS_chr2-1_0466 added from Pichia pastoris BMID000000140620 model from Path2Models
1	0	0	G6PDA	glucosamine-6-phosphate deaminase	h2o[c] + gam6p[c] -> nh4[c] + f6p[c]				PAS_chr2-1_0626	g3	PAS_chr2-1_0626 added from Pichia pastoris BMID000000140620 model from Path2Models
1	0	0	NTP4	nucleoside-triphosphatase (dGTP)	h2o[c] + dgtp[c] -> h[c] + pi[c] + dgdp[c]				PAS_chr1-1_0063	g3	PAS_chr1-1_0063 added from Pichia pastoris BMID000000140620 model from Path2Models
1	1	0	G6PI	Glucose-6-phosphate isomerase	g6p[c] <=> g6p-B[c]		PAS_chr3_0456		PAS_chr3_0456 or PAS_chr1-4_0042	g3	PAS_chr1-4_0042 added from Pichia pastoris BMID000000140620 model from Path2Models
0	0	1	FCYTB5R	NADH:ferricytochrome-b5 oxidoreductase	nadh[c] + 2 ficytb5[c] -> nad[c] + h[c] + 2 focytb5[c]		PAS_chr4_0149		PAS_chr4_0149 or PAS_chr2-1_0199	g3	PAS_chr2-1_0199 added from Pichia pastoris BMID000000140620 model from Path2Models
0	0	1	CLPNAH	cardiolipin acylhydrolase	h2o[m] + clpn_SC[m] -> faR[m] + mlclpn[m]				PAS_chr2-1_0786 or PAS_chr2-1_0242	g3	PAS_chr2-1_0242 added from Pichia pastoris BMID000000140620 model from Path2Models
1	1	1	DDPA	3-deoxy-D-arabino-heptulosonate 7-phosphate synthetase	h2o[c] + pep[c] + e4p[c] -> 2dda7p[c] + pi[c]	PAS_chr1-4_0218 or PAS_chr3_0936	(PAS_chr1-4_0218 or PAS_chr3_0936)		PAS_chr1-4_0218 or PAS_chr3_0936 or PAS_chr2-1_0473	g3	PAS_chr2-1_0473 added from Pichia pastoris BMID000000140620 model from Path2Models and orthologous gene found in Saccharomyces cerevisiae consensus model 7
0	0	1	H6ET3er	H6 phosphoethanolaminyl transferase, endoplasmic reticulum	m2emgacpail_pp[r] + pe_SC[r] -> 12dgr_SC[r] + em2emgacpail_pp[r]		PAS_chr1-4_0381		PAS_chr1-4_0381 or PAS_chr4_0652	g3	PAS_chr4_0652 added from Pichia pastoris BMID000000140620 model from Path2Models and orthologous gene found in Saccharomyces cerevisiae consensus model 7
0	0	1	EAR100ym	enoyl-[acyl-carrier-protein] reductase (NADPH) (n-C10:0)	nadp[m] + dcaACP[m] <=> h[m] + nadph[m] + tdec2eACP[m]		(PAS_chr4_0780 or PAS_chr4_0311)		PAS_chr4_0311	g3	PAS_chr4_0780 is not mitochondrial, it encodes for the same activity in cytosolic fatty acid elongation
0	0	1	EAR120ym	enoyl-[acyl-carrier-protein] reductase (NADPH) (n-C12:0)	nadp[m] + ddcaACP[m] <=> h[m] + nadph[m] + tddec2eACP[m]		(PAS_chr4_0780 or PAS_chr4_0311)		PAS_chr4_0311	g3	PAS_chr4_0780 is not mitochondrial, it encodes for the same activity in cytosolic fatty acid elongation
0	0	1	EAR140ym	enoyl-[acyl-carrier-protein] reductase (NADPH) (n-C14:0)	nadp[m] + myrsACP[m] <=> h[m] + nadph[m] + tmrs2eACP[m]		(PAS_chr4_0780 or PAS_chr4_0311)		PAS_chr4_0311	g3	PAS_chr4_0780 is not mitochondrial, it encodes for the same activity in cytosolic fatty acid elongation
0	0	1	EAR160ym	enoyl-[acyl-carrier-protein] reductase (NADPH) (n-C16:0)	nadp[m] + palmACP[m] <=> h[m] + nadph[m] + tpalm2eACP[m]		(PAS_chr4_0780 or PAS_chr4_0311)		PAS_chr4_0311	g3	PAS_chr4_0780 is not mitochondrial, it encodes for the same activity in cytosolic fatty acid elongation
0	0	1	EAR180xm	enoyl-[acyl-carrier-protein] reductase (NADH) (n-C18:0)	h[m] + nadph[m] + toctd2eACP[m] <=> nadp[m] + ocdcaACP[m]		(PAS_chr4_0780 or PAS_chr4_0311)		PAS_chr4_0311	g3	PAS_chr4_0780 is not mitochondrial, it encodes for the same activity in cytosolic fatty acid elongation
0	0	1	EAR40ym	enoyl-[acyl-carrier-protein] reductase (NADPH) (n-C4:0)	nadp[m] + butACP[m] <=> h[m] + nadph[m] + but2eACP[m]		(PAS_chr4_0780 or PAS_chr4_0311)		PAS_chr4_0311	g3	PAS_chr4_0780 is not mitochondrial, it encodes for the same activity in cytosolic fatty acid elongation
0	0	1	EAR60ym	enoyl-[acyl-carrier-protein] reductase (NADPH) (n-C6:0)	nadp[m] + hexACP[m] <=> h[m] + nadph[m] + thex2eACP[m]		(PAS_chr4_0780 or PAS_chr4_0311)		PAS_chr4_0311	g3	PAS_chr4_0780 is not mitochondrial, it encodes for the same activity in cytosolic fatty acid elongation
0	0	1	EAR80ym	enoyl-[acyl-carrier-protein] reductase (NADPH) (n-C8:0)	nadp[m] + ocACP[m] <=> h[m] + nadph[m] + toct2eACP[m]		(PAS_chr4_0780 or PAS_chr4_0311)		PAS_chr4_0311	g3	PAS_chr4_0780 is not mitochondrial, it encodes for the same activity in cytosolic fatty acid elongation
Modifications in reaction stoichiometry
PpaMBEl1254	iPP668	iLC915	ReactionID	Description	Equation	Modification	Notes
0	1	1	FOLR	5,6,7,8-Tetrahydrofolate:NADP+ oxidoreductase	h[m] + 2 nadph[m] + fol[m] -> 2 nadp[m] + thf[m]	Substitution of NAD and NADH for NADP and NADPH	According to KEGGID and PAS_chr1-4_0697 Gene Ontology annotation
1	1	1	CHTNS	chitin synthase	uacgam[c] -> h[c] + udp[c] + chitin[c]	Substitution of udpacgal for uacgam	According to KEGGID, metacyc reaction (CHITIN-SYNTHASE-RXN) chitin is formed by UDP-N-acetyl-D-glucosamine and not UDP-N-acetyl-D-galactosamine
0	0	1	CHTNASE	chitinase	h2o[c] + chitin[c] -> acgam[c]	Deletion of chitin[c] from substrate side and considering chitin as a monomer
0	0	1	FCYTDESAT18	steroyl-CoA,hydrogen-donor:oxygen oxidoreductase	2 h[c] + o2[c] + 2 focytb5[c] + stcoa[c] -> 2 h2o[c] + 2 ficytb5[c] + odecoa[c]	Substitution of stearoyl-ACP for stearoyl-CoA (stcoa[c]) and octadecanoyl-ACP for octadecenoyl-CoA (stcoa[c])
1	1	1	SUCOASm	Succinate--CoA ligase (ADP-forming)	coa[m] + atp[m] + succ[m] <=> pi[m] + adp[m] + succoa[m]	Substitution of GTP and GDP for ATP and ADP respectively	According to S. Cerevisiae available literature [m2, m3]
1	1	1	SHCHD	sirohydrochlorin dehydrogenase	nad[c] + dscl[c] -> h[c] + nadh[c] + scl[c]	Substitution of NADP and NADPH for NAD and NADH	In iPP668 and PpaMBEL1254 NADP is used, while iLC915 and bigg uses NAD
0	1	1	DOLASNT	STT	g3m8mpdol[r] -> dolpp[r] + g3m8masn[r] + h[r]	Protein asparagine removed	See main article, N-glycosylation pathway section
0	0	1	OGLYCOS	dolichyl-phosphate-mannose-protein mannosyltransferase	dolmanp[r] <=> dolp[r] + manserthr[r]	Protein serine removed	See main article, N-glycosylation pathway section
0	0	1	LANOSTD24	lanosterol delta24-reductase	h[c] + nadph[c] + lanost[c] <=> nadp[c] + 24,25-Dihydrolanosterol[c]	Substitution of lathstrl[c] (lathosterol) for lanost[c] (lanosterol) according to reaction description and KEGGID
0	0	1	SPODM	superoxide dismutase	2 h[c] + 2 o2s[c] <=> h2o2[c] + o2[c]	Substitution of o2 in reactants for superoxide anion
0	0	1	SPODMm	superoxide dismutase	2 h[m] + 2 o2s[m] <=> h2o2[m] + o2[m]	Substitution of o2 in reactants for superoxide anion, furthermore is reassigned to mitochondrial localization, according to its genes' GO annotation.
0	0	1	3OASTO	3-Oxo-5alpha-steroid:(acceptor) delta4-oxidoreductase	nad[c] + 3-Oxo-5alpha-steroid[c] <=> nadh[c] + 3-Oxo-delta4-steroid[c]	Deletion of "reduced acceptor" metabolite in products
0	0	1	FA183COAabcp	peroxisomal transport of (9Z,12Z,15Z)-Octadecatrienoyl-CoA	atp[c] + lnlncacoa[c] + h2o[c] -> h[c] + adp[c] + pi[c] + lnlncacoa[x]	h2o and h balancing	ATP hydrolysis for acyl-coa takes place in the cytosolic side. The reaction taken from iLC915 and balanced with the corresponding metabolites
0	1	1	FA182COAabcp	fatty acyl-CoA peroxisomal transport via ABC system	atp[c] + ocdycacoa[c] + h2o[c] -> h[c] + adp[c] + pi[c] + ocdycacoa[x]	h2o and h balancing	ATP hydrolysis for acyl-coa takes place in the cytosolic side. The reaction taken from iLC915 and balanced with the corresponding metabolites
0	0	1	FA240COAabcp	peroxisomal transport of tetracosanoyl-CoA	atp[c] + h2o[c] + ttccoa[c] -> adp[c] + h[c] + ttccoa[x] + pi[c]	h2o and h balancing	ATP hydrolysis for acyl-coa takes place in the cytosolic side. The reaction taken from iLC915 and balanced with the corresponding metabolites
0	0	1	FA260COAabcp	peroxisomal transport of tatradecanoyl-CoA	atp[c] + h2o[c] + hexccoa[c] -> adp[c] + h[c] + hexccoa[x] + pi[c]	h2o and h balancing	ATP hydrolysis for acyl-coa takes place in the cytosolic side. The reaction taken from iLC915 and balanced with the corresponding metabolites
0	1	1	DESAT18_10	fatty acyl-CoA desaturase (n-C18:2CoA -> n-C18:3CoA)	h[c] + nadph[c] + o2[c] + lnlncacoa[c] -> 2 h2o[c] + nadp[c] + strdnccoa[c]	nadph, lnlncacoa, strdnccoa	Cofactor balancing (NADPH): there was one additional NADPH in reactants. In addition, according to [m3, m4] desaturation occurs via acyl-CoA forms of fatty acids (not free fatty acid)
1	0	0	GDPtg	GDP intracellular transport	gdp[g] <=> gdp[c]	Deletion of h from both sides of the equation	According to yeast 7 model [m4], gdp is transported by diffusion
1	1	1	SPHPL	sphinganine phosphate lyase	sph1p[c] -> ethamp[c] + hxdcal[c]	Substitution of hexadecenal for hxdcal (hexadecanal), as in the equivalent iPP668 and PpaMBEL1254 reactions
0	0	1	PI1456PP	1D-myo-Inositol 1,4,5,6-tetrakisphosphate	h2o[c] + mi1456p[c] -> pi[c] + mi145p[c]	Substitution of an ATP for pi in the products side	GDP diffusion instead of H+-antiport
0	0	1	IND3ACS	Transferases	indole[c] + ac[c] <=> ind3ac[c] + 2 h[c]	Addition of acetate	Previously reaction was unbalanced, then an acetate is added to reactants
Fatty acid R group
PpaMBEl1254	iPP668	iLC915	ReactionID	Reaction description	Equation	R group
0	1	1	ZYMSTAT_PP	Acyl-CoA:zymosterol acyltransferase, yeast-specific	faRcoa[c] + zymst[c] -> coa[c] + zymstest_SC[c]	Fatty acyl-CoA
0	1	1	ERGSTAT_PP	Acyl-CoA:ergosterol acyltransferase, yeast-specific	faRcoa[c] + ergst[c] -> coa[c] + ergstest_SC[c]	Fatty acyl-CoA
0	1	1	EPISTAT_PP	Acyl-CoA:episterol acyltransferase, yeast-specific	faRcoa[c] + epist[c] -> coa[c] + epistest_SC[c]	Fatty acyl-CoA
0	1	1	FECOSTAT_PP	Acyl-CoA:fecosterol acyltransferase, yeast-specific	faRcoa[c] + fecost[c] -> coa[c] + fecostest_SC[c]	Fatty acyl-CoA
0	1	1	LANOSTAT_PP	Acyl-CoA:lanosterol acyltransferase, yeast-specific	faRcoa[c] + lanost[c] -> coa[c] + lanostest_SC[c]	Fatty acyl-CoA
0	1	1	ZYMSTESTH_PP	zymosterol ester hydrolase, yeast-specific	h2o[c] + zymstest_SC[c] -> h[c] + zymst[c] + faR[c]	Fatty acid
0	1	1	ERGSTESTH_PP	ergosterol ester hydrolase, yeast-specific	h2o[c] + ergstest_SC[c] -> h[c] + ergst[c] + faR[c]	Fatty acid
0	1	1	EPISTESTH_PP	episterol ester hydrolase, yeast-specific	h2o[c] + epistest_SC[c] -> h[c] + epist[c] + faR[c]	Fatty acid
0	1	1	FECOSTESTH_PP	fecosterol ester hydrolase, yeast-specific	h2o[c] + fecostest_SC[c] -> h[c] + fecost[c] + faR[c]	Fatty acid
0	1	1	LANOSTESTH_PP	lanosterol ester hydrolase, yeast-specific	h2o[c] + lanostest_SC[c] -> h[c] + lanost[c] + faR[c]	Fatty acid
1	1	1	TAGL_PP	Triacylglycerol lipase, yeast-specific	h2o[c] + triglyc_SC[c] -> h[c] + 12dgr_SC[c] + faR[c]	Fatty acid
1	1	1	GAT2_PP	glycerol 3-phosphate acyltransferase (glycerone phosphate), yeast-specific	faRcoa[c] + dhap[c] -> coa[c] + 1agly3p_SC[c]	Fatty acyl-CoA
1	1	1	GAT1_PP	glycerol 3-phosphate acyltransferase (glycerol 3-phosphate), yeast-specific	faRcoa[c] + glyc3p[c] -> coa[c] + 1ag3p_SC[c]	Fatty acyl-CoA
1	1	1	TRIGS_PP	triglycerol synthesis	faRcoa[c] + 12dgr_SC[c] -> coa[c] + triglyc_SC[c]	Fatty acyl-CoA
1	1	1	AGAT_PP	1-Acyl-glycerol-3-phosphate acyltransferase, yeast-specific	1ag3p_SC[c] + faRcoa[c] -> coa[c] + pa_SC[c]	Fatty acyl-CoA
0	0	1	AGL_PP	triacylglycerol acylhydrolase	h2o[c] + 1ag3p_SC[c] -> faR[c] + glyc3p[c]	Fatty acid
0	0	1	PAL_PP	triacylglycerol acylhydrolase	h2o[c] + pa_SC[c] -> faR[c] + 1ag3p_SC[c]	Fatty acid
0	0	1	AGPGAT	acyl-CoA:1-acyl-sn-glycero-3-phosphoglycerol O-acyltransferase	faRcoa[c] + 1agpg[c] <=> coa[c] + pg_SC[c]	Fatty acyl-CoA
0	0	1	MLCLPNAT	monolysocardiolipin acyltransferase	faRcoa[c] + mlclpn[c] -> coa[c] + clpn_SC[c]	Fatty acyl-CoA
1	1	1	LPCAT_PP	Lyso-phosphatidylcholine acyltransferase acyltransferase, yeast-specific	faRcoa[c] + 1agpc_SC[c] -> coa[c] + pc_SC[c]	Fatty acyl-CoA
0	0	1	LPEAT_PP	Acyl-CoA:1-acyl-sn-glycero-3-phosphoethanolamine O-acyltransferase	faRcoa[c] + 1agpe_SC[c] -> coa[c] + pe_SC[c]	Fatty acyl-CoA
0	0	1	CLPNAH	cardiolipin acylhydrolase	h2o[c] + clpn_SC[c] -> faR[c] + mlclpn[c]	Fatty acid
0	0	1	pla2_2	phosphatydylcholine acylhydrolase	h2o[c] + pc_SC[c] -> faR[c] + 1agpc_SC[c]	Fatty acid
0	1	1	LPASE	1-Acyl-sn-glycero-3-phosphocholine acylhydrolase	h2o[c] + 1agpc_SC[c] -> faR[c] + g3pc[c]	Fatty acid
0	1	1	lplipa2	1-Acyl-sn-glycero-3-phosphoethanolamine aldehydohydrolase	h2o[c] + 1agpe_SC[c] ->faR[c] + g3pe[c]	Fatty acid
0	0	1	plipa2	Phosphatidylethanolamine 2-acylhydrolase	h2o[c] + pe_SC[c] -> faR[c] + 1agpe_SC[c]	Fatty acid
1	1	0	PLBP1I_PPe	phospholipase B (phosphatidylinositol), yeast-specific (extracellular)	2 h2o[e] + ptd1ino_SC[e] -> 2 h[e] + 2 faR[e] + g3pi[e]	Fatty acid
1	1	1	LPCAT_PP	Acyl-CoA:1-acyl-sn-glycero-3-phosphocholine O-acyltransferase	faRcoa[c] + 1agpc_SC[c] -> coa[c] + pc_SC[c]	Fatty acyl-CoA
Modifications in reversibilities
PpaMBEl1254	iPP668	iLC915	ReactionID	Reaction description	Equation	Reversible?	Justification
1	1	0	PYR5CDm	D1-pyrroline-5-carboxylate dehydrogenase, mitochondrial		y	Reaction equivalent to r249 using NADP, same reversibility is set
0	1	1	ME1	malic enzyme (NAD)	nad[c] + mal-L[c] -> nadh[c] + h[c] + pyr[c] + co2[c]	n	Equivalent reaction in mitochondrion and also with nadp, is not reversible
1	1	1	FACOAL181	fatty-acid--CoA ligase (octadecenoate)	atp[c] + coa[c] + ocdcea[c] -> ppi[c] + amp[c] + odecoa[c]	n	Has reversible reaction as acyl-coa hydrolysis
1	1	1	FACOAL182	fatty-acid--CoA ligase (octadecynoate)	atp[c] + coa[c] + ocdcya[c] -> ppi[c] + amp[c] + ocdycacoa[c]	n	Has reversible reaction as acyl-coa hydrolysis
1	1	0	FACOAL141	fatty-acid--CoA ligase (tetradecenoate)	atp[c] + coa[c] + ttdcea[c] -> ppi[c] + amp[c] + tdecoa[c]	n	Has reversible reaction as acyl-coa hydrolysis
1	1	0	FACOAL161	fatty-acid--CoA ligase (hexadecenoate)	atp[c] + coa[c] + hdcea[c] -> ppi[c] + amp[c] + hdcoa[c]	n	Has reversible reaction as acyl-coa hydrolysis
1	1	0	FACOAL140	fatty-acid--CoA ligase (tetradecanoate)	atp[c] + coa[c] + ttdca[c] -> ppi[c] + amp[c] + tdcoa[c]	n	Has reversible reaction as acyl-coa hydrolysis
1	1	1	FACOAL160	fatty-acid--CoA ligase (hexadecanoate)	atp[c] + coa[c] + hdca[c] -> ppi[c] + amp[c] + pmtcoa[c]	n	Has reversible reaction as acyl-coa hydrolysis
0	0	1	FACOAL180	fatty-acid--CoA ligase (octadecanoate)	atp[c] + coa[c] + ocdca[c] -> ppi[c] + amp[c] + stcoa[c]	n	Has reversible reaction as acyl-coa hydrolysis
1	1	0	FACOAL80p	fatty-acid--CoA ligase (octanoate), peroxisomal	coa[x] + atp[x] + octa[x] -> occoa[x] + ppi[x] + amp[x]	n	Has reversible reaction as acyl-coa hydrolysis
1	1	0	FACOAL100p	fatty-acid--CoA ligase (decanoate), peroxisomal	coa[x] + atp[x] + dca[x] -> dcacoa[x] + ppi[x] + amp[x]	n	Has reversible reaction as acyl-coa hydrolysis
1	1	0	FACOAL120p	fatty-acid--CoA ligase (dodecanoate), peroxisomal	coa[x] + atp[x] + ddca[x] -> ddcacoa[x] + ppi[x] + amp[x]	n	Has reversible reaction as acyl-coa hydrolysis
1	1	0	FACOAL140p	fatty-acid--CoA ligase (tetradecanoate), peroxisomal	coa[x] + atp[x] + ttdca[x] -> tdcoa[x] + ppi[x] + amp[x]	n	Has reversible reaction as acyl-coa hydrolysis
1	1	0	FACOAL141p	fatty-acid--CoA ligase (tetradecenoate), peroxisomal	coa[x] + atp[x] + ttdcea[x] -> ppi[x] + amp[x] + tdecoa[x]	n	Has reversible reaction as acyl-coa hydrolysis
1	1	0	FACOAL160p	fatty-acid--CoA ligase (hexadecanoate), peroxisomal	coa[x] + atp[x] + hdca[x] -> pmtcoa[x] + ppi[x] + amp[x]	n	Has reversible reaction as acyl-coa hydrolysis
1	1	0	FACOAL161p	fatty-acid--CoA ligase (hexadecenoate), peroxisomal	coa[x] + atp[x] + hdcea[x] -> ppi[x] + amp[x] + hdcoa[x]	n	Has reversible reaction as acyl-coa hydrolysis
0	1	0	FACOAL240p	fatty-acid--CoA ligase (n-C24:0), peroxisomal	coa[x] + atp[x] + ttc[x] -> ttccoa[x] + ppi[x] + amp[x]	n	Has reversible reaction as acyl-coa hydrolysis
0	1	0	FACOAL260p	fatty-acid--CoA ligase (n-C26:0), peroxisomal	coa[x] + atp[x] + hexc[x] -> hexccoa[x] + ppi[x] + amp[x]	n	Has reversible reaction as acyl-coa hydrolysis
0	1	1	INOSTK1	ATP:myo-inositol 1-phosphotransferase	atp[c] + inost[c] -> adp[c] + mi1p-D[c]	n	Has reversible reaction as mi1p-D hydrolysis
0	0	1	CHITINt	chitin permease	chitin[e] <=> chitin[c]	y
0	0	1	CHITOSt	Chitosan permease	chitos[e] <=> chitos[c]	y
Compartment assignations
						bModification code
						c1	Whole reaction assignation
						c2	Specific metabolites reassignation
PpaMBEl1254	iPP668	iLC915	ReactionID	Description	Equation	bModification code	Metabolites modified	Justification	Notes
1	1	1	SQLErx	Squalene epoxidase, endoplasmic reticular (NAD)	h[r] + o2[r] + sql[r] + nadh[r] -> h2o[r] + Ssq23epx[r] + nad[r]	c1		Compartment assignation from iPP668 and PpaMBEl1254	[m5]
1	1	1	C24STRer	C-s24 sterol reductase, endoplamic reticular	h[r] + nadph[r] + ergtetrol[r] -> nadp[r] + ergst[r]	c1		Compartment assignation from iPP668 and PpaMBEl1254	[m4, m5]
1	1	1	CDPDGPm_PP	CDP-diacylglycerol--serine O-phosphatidyltransferae, yeast-specific, mitochondrial	glyc3p[m] + cdpdag_SC[m] <=> h[m] + cmp[m] + pgp_SC[m]	c1		Compartment assignation from iPP668 and PpaMBEl1254	According to yeast 7 [m4] this reaction takes place in mitochondrion. In addition, Gene Ontology terms, also describe this reaction to take place in mitochondrion
1	1	1	PGPPAm_PP	phosphatidylglycerol phosphate phosphatase A, yeast-specific, mitochondrial	h2o[m] + pgp_SC[m] -> pi[m] + pg_SC[m]	c1		Compartment assignation from iPP668 and PpaMBEl1254	According to yeast 7 [m4] this reaction takes place in mitochondrion. In addition, Gene Ontology terms, also describe this reaction to take place in mitochondrion
1	1	1	CLPNSm_PP	cardiolipin synthase, yeast-specific, mitochondrial	cdpdag_SC[m] + pg_SC[m] -> h[m] + clpn_SC[m] + cmp[m]	c1		Compartment assignation from iPP668 and PpaMBEl1254	According to yeast 7 [m4] this reaction takes place in mitochondrion. In addition, Gene Ontology terms, also describe this reaction to take place in mitochondrion
1	1	1	FA140COAabcp	fatty acid peroxisomal transport via ABC system	atp[c] + h2o[c] + tdcoa[c] -> tdcoa[x] + h[c] + adp[c] + pi[c]	c2	atp, h2o, h, adp, pi	ATP hydrolysis for acyl-coa takes place in the cytosolic side. Corresponding reaction taken from iLC915 and balanced	[m6, m7]
1	1	0	FA141COAabcp	fatty acid peroxisomal transport via ABC system	atp[c] + h2o[c] + tdecoa[c] -> h[c] + adp[c] + pi[c] + tdecoa[x]	c2	atp, h2o, h, adp, pi	ATP hydrolysis for acyl-coa takes place in the cytosolic side. Corresponding reaction taken from iLC915 and balanced	[m6, m7]
1	1	0	FA161COAabcp	fatty acyl-CoA peroxisomal transport via ABC system	atp[c] + hdcoa[c] + h2o[c] -> h[c] + adp[c] + pi[c] + hdcoa[x]	c2	atp, h2o, h, adp, pi	ATP hydrolysis for acyl-coa takes place in the cytosolic side. Corresponding reaction taken from iLC915 and balanced	[m6, m7]
1	1	1	FA160COAabcp	fatty acyl-CoA peroxisomal transport via ABC system	atp[c] + pmtcoa[c] + h2o[c] -> pmtcoa[x] + h[c] + adp[c] + pi[c]	c2	atp, h2o, h, adp, pi	ATP hydrolysis for acyl-coa takes place in the cytosolic side. Corresponding reaction taken from iLC915 and balanced	[m6, m7]
1	1	1	FA180COAabcp	fatty acyl-CoA transport via ABC system	atp[c] + stcoa[c] + h2o[c] -> stcoa[x] + h[c] + adp[c] + pi[c]	c2	atp, h2o, h, adp, pi	ATP hydrolysis for acyl-coa takes place in the cytosolic side. Corresponding reaction taken from iLC915 and balanced	[m6, m7]
1	1	1	FA181COAabcp	fatty acyl-CoA peroxisomal transport via ABC system	atp[c] + odecoa[c] + h2o[c] -> h[c] + adp[c] + pi[c] + odecoa[x]	c2	atp, h2o, h, adp, pi	ATP hydrolysis for acyl-coa takes place in the cytosolic side. Corresponding reaction taken from iLC915 and balanced	[m6, m7]
0	0	1	M4BET2er	M4B phosphoethanolaminyl transferase, endoplasmic reticulum	pe_SC[r] + mem2emgacpail_pp[r] <=> 12dgr_SC[r] + m(em)3gacpail_pp[r]	c1		Compartment has been changed according to gene PAS_chr2-2_0076 Go assignations and connectivity of the pathway
0	1	1	DOLPMT1	ALG3	dolmanp[r] + m4mpdol[r] -> dolp[r] + m5mpdol[r] + h[r]	c1		This part of the pathway takes place in endoplasmic reticulum	[m8]
0	1	1	DOLPMT2	ALG9	dolmanp[r] + m5mpdol[r] -> dolp[r] + m6mpdol[r] + h[r]	c1		This part of the pathway takes place in endoplasmic reticulum	[m8]
0	1	1	DOLPMT3	ALG12	dolmanp[r] + m6mpdol[r] -> dolp[r] + m7mpdol[r] + h[r]	c1		This part of the pathway takes place in endoplasmic reticulum	[m8]
0	1	1	DOLPMT4	ALG9	dolmanp[r] + m7mpdol[r] -> m8mpdol[r] + dolp[r] + h[r]	c1		This part of the pathway takes place in endoplasmic reticulum	[m8]
0	1	1	DOLPGT1	ALG6	m8mpdol[r] + dolglcp[r] -> dolp[r] + g1m8mpdol[r] + h[r]	c1		This part of the pathway takes place in endoplasmic reticulum	[m8]
0	1	1	DOLPGT2	ALG8	dolglcp[r] + g1m8mpdol[r] -> dolp[r] + g2m8mpdol[r] + h[r]	c1		This part of the pathway takes place in endoplasmic reticulum	[m8]
0	1	1	DOLPGT3	ALG10	dolglcp[r] + g2m8mpdol[r] -> dolp[r] + g3m8mpdol[r] + h[r]	c1		This part of the pathway takes place in endoplasmic reticulum	[m8]
1	1	1	PIt2m	phosphate transporter, mitochondrial	h[c] + pi[c] <=> h[m] + pi[m]	c2	h	Phosphate is transported to mitochondria via proton symport [nm9]. Exchanging proton compartmentalization it is turned into a symport.	[n9]
1	0	1	L-LACtm	L-lactate transport, mitochondrial	h[c] + lac-L[c] <=> h[m] + lac-L[m]	c1	h	As well as the two most recent versions of S. cerevisiae models versions, yeast 7 [m4] and iTO977 [m10], lactate is proposed to be transported via proton symport. Exchanging proton compartmentalization in this reaction, it turned into a symport as iPP668 and PpaMBEL1254 equivalent reaction (D-LACtm)	[m4, m10]
1	1	1	D-LACtm	D-lactate transport, mitochondrial	h[c] + lac-D[c] <=> h[m] + lac-D[m]	c1	h	As well as the two most recent versions of S. cerevisiae models versions, yeast 7 [m4] and iTO977 [m10], lactate is proposed to be transported via proton symport. Exchanging proton compartmentalization in this reaction, it turned into a symport as iPP668 and PpaMBEL1254 equivalent reaction (L-LACtm)	[m4, m10]
0	0	1	GPIAT	glucosaminylphosphatidyl inositol acetyltransferase	gpail_pp[r] + pmtcoa[r] <=> gacpail_pp[r] + coa[r]	c2		Equivalent reaction in ER, in addition, associated gene (PAS_chr3_0454) is annotated as Endoplasmic Reticulum in Gene Ontology
1	1	1	3OPHB5Hm	3-Hexaprenyl-4,5-dihydroxybenzoate hydroxylase, mitochondrial	0.5 o2[m] + 3ophb_5[m] -> 3dh5hpb[m]	c1		According to reaction description "3-Hexaprenyl-4,5-dihydroxybenzoate hydroxylase, mitochondrial" it is mitochondrial, in addition reactions from iLC915 and PpaMBEL1254 take place in mitochondria
0	0	1	GTPGDPtv	GDP-GTP transport into vacuole	gdp[c] + gtp[v] <=> gtp[c] + gdp[v]	c1	gdp, gtp	Reaction is set as antiport, in iLC915 it is represented as simultaneous cotransport of both species in the same direction (gdp[c] + gtp[c] <=> gtp[v] + gdp[v])
0	0	1	MLCLPNAT	monolysocardiolipin acyltransferase	faRcoa[m] + mlclpn[m] -> coa[m] + clpn_SC[m]	c1		Cardiolipin has to be in mitochondria. MLCLPNAT is set to mitochondria due to localization of gene assignation PAS_chr3_0845, PAS_chr2-1_0786 and PAS_chr2-1_0242
0	0	1	CLPNAH	cardiolipin acylhydrolase	h2o[m] + clpn_SC[m] -> faR[m] + mlclpn[m]	c1		Cardiolipin has to be in mitochondria. CLPNAH is set to mitochondria due to localization of gene assignation PAS_chr3_0845, PAS_chr2-1_0786 and PAS_chr2-1_0242
0	0	1	ACGPID	N-acetylglucosaminylphosphatidylinositol deacetylase	h2o[c] + acgpail_pp[c] -> gpail_pp[c] + ac[c]	c1		Second step of GPI-anchor biosynthesis takes place in cytosol, instead of ER [m11]	[m11]

## Sheet: Added
New reactions added into the new model
		aAddition justification code
		a1	Gap filling/Transport reaction needed for metabolite connectivity in other compartments
		a2	Pathway modification/completion
		a3	From automatic reconstructions
		a4	Others
	Reaction	Description	Equation	aAddition code	Justification	Notes
	FACOAE140	fatty-acid-CoA thioesterase (tetradecanoate)	h2o[c] + tdcoa[c] -> coa[c] + h[c] + ttdca[c]	a2	According to the fatty acid metabolism proposed, and [a1]
	DESAT182	stearoyl-CoA desaturase (n-C18:0CoA -> n-C18:1CoA)	h[c] + nadph[c] + o2[c] + ocdycacoa[c] -> 2 h2o[c] + nadp[c] + lnlncacoa[c]	a2	According to the fatty acid metabolism proposed, and [a1]
	FACOAL240	fatty-acid--CoA ligase	atp[c] + coa[c] + ttc[c] -> amp[c] + ppi[c] + ttccoa[c]	a2	According to the fatty acid metabolism proposed, and [a1]
	FACOAL260	fatty-acid--CoA ligase (n-C26:0)	atp[c] + coa[c] + hexc[c] -> amp[c] + hexccoa[c] + ppi[c]	a2	According to the fatty acid metabolism proposed, and [a1]
	PTE141x	peroxisomal acyl-CoA thioesterase (C14:1)	tdecoa[x] + h2o[x] -> coa[x] + h[x] + ttdcea[x]	a2	For details and references, see main article
	PTE161x	peroxisomal acyl-CoA thioesterase (C16:1)	hdcoa[x] + h2o[x] -> coa[x] + h[x] + hdcea[x]	a2	For details and references, see main article
	PTE181x	peroxisomal acyl-CoA thioesterase (C18:1)	odecoa[x] + h2o[x] -> coa[x] + h[x] + ocdcea[x]	a2	For details and references, see main article
	PTE182x	peroxisomal acyl-CoA thioesterase (C18:2)	ocdycacoa[x] + h2o[x] -> coa[x] + h[x] + ocdcya[x]	a2	For details and references, see main article
	PTE183x	peroxisomal acyl-CoA thioesterase (C18:3)	lnlncacoa[x] + h2o[x] -> coa[x] + h[x] + lnlnca[x]	a2	For details and references, see main article
	PTE260x	peroxisomal acyl-CoA thioesterase (c26:0)	hexccoa[x] + h2o[x] -> coa[x] + h[x] + hexc[x]	a2	For details and references, see main article
	FACOAL180p	fatty-acid--CoA ligase (octadecanoate)	atp[x] + coa[x] + ocdca[x] -> amp[x] + ppi[x] + stcoa[x]	a2	For details and references, see main article
	FACOAL181p	fatty-acid--CoA ligase (octadecenoate)	atp[x] + coa[x] + ocdcea[x] -> amp[x] + odecoa[x] + ppi[x]	a2	For details and references, see main article
	FACOAL182p	fatty-acid--CoA ligase (octadecynoate)	atp[x] + coa[x] + ocdcya[x] -> amp[x] + ocdycacoa[x] + ppi[x]	a2	For details and references, see main article
	FACOAL183p	fatty-acid--CoA ligase (octadecatrienoate)	atp[x] + coa[x] + lnlnca[x] -> amp[x] + lnlncacoa[x] + ppi[x]	a2	For details and references, see main article
	NADH2_u6mh	NADH dehydrogenase, mitochondrial	5 h[m] + nadh[m] + q6[m] -> 4 h[c] + nad[m] + q6h2[m]	a2	NADH:ubiquinone dehydrogenase with proton translocation, represents complex I from electron transport chain in oxidative phosphorylation [a2]. 7 nuclear genes from reaction R02163 (KEGGID) from iLC915 and from [a3] encode for core subunits: (PAS_chr2-1_0456 and PAS_chr2-2_0462 and PAS_chr3_0808 and PAS_chr4_0120 and PAS_chr2-1_0359 and PAS_chr3_0619 and PAS_chr3_0585) additional mitochondrial enc…	Metacyc: NADH-DEHYDROG-A-RXN,
	M4MPDOLter	(GlcNAc)2(Man)5(PP-Dol)1 Transport, ER	m4mpdol[c] <=> m4mpdol[r]	a1	After addition of 5 mannoses, the oligosaccharide is flipped to the endoplasmic reticulum [a5-a7]
	M7MASNBterg	m7masnB transport from endoplasmic reticulum to Golgi apparatus	m7masnB[r] <=> m7masnB[g]	a1	The oligosaccharide is flipped to the endoplasmic reticulum [a5-a7]
	MIPCS124_SC	mannose-inositiol phophorylceramide synthase (ceramide-1, 24C), yeast-specific	gdpmann[c] + ipc124_SC[c] -> gdp[c] + h[c] + mipc124_SC[c]	a2	Despite mannose-inositol phosphorylceramide appeared as metabolite, it was unconnected, and its synthesis has to be added [a8, a9]
	MIPCS126_SC	mannose-inositol phosphorylceramide synthase (ceramide-1, 26C), yeast-specific	gdpmann[c] + ipc126_SC[c] -> gdp[c] + h[c] + mipc126_SC[c]	a2	Despite mannose-inositol phosphorylceramide appeared as metabolite, it was unconnected, and its synthesis has to be added [a8, a9]
	MIPCS224_SC	mannose-inositol phosphorylceramide synthase (ceramide-2, 24C), yeast-specific	gdpmann[c] + ipc224_SC[c] -> gdp[c] + h[c] + mipc224_SC[c]	a2	Despite mannose-inositol phosphorylceramide appeared as metabolite, it was unconnected, and its synthesis has to be added [a8, a9]
	MIPCS226_SC	mannose-inositol phosphorylceramide synthase (ceramide-2, 26C), yeast-specific	gdpmann[c] + ipc226_SC[c] -> gdp[c] + h[c] + mipc226_SC[c]	a2	Despite mannose-inositol phosphorylceramide appeared as metabolite, it was unconnected, and its synthesis has to be added [a8, a9]
	MIPCS324_SC	mannose-inositol phosphorylceramide synthase (ceramide-3, 24C), yeast-specific	gdpmann[c] + ipc324_SC[c] -> gdp[c] + h[c] + mipc324_SC[c]	a2	Despite mannose-inositol phosphorylceramide appeared as metabolite, it was unconnected, and its synthesis has to be added [a8, a9]
	MIPCS326_SC	mannose-inositol phosphorylceramide synthase (ceramide-3, 26C), yeast-specific	gdpmann[c] + ipc326_SC[c] -> gdp[c] + h[c] + mipc326_SC[c]	a2	Despite mannose-inositol phosphorylceramide appeared as metabolite, it was unconnected, and its synthesis has to be added [a8, a9]
	MIPCS424_SC	mannose-inositol phosphorylceramide synthase (ceramide-4, 24C), yeast-specific	gdpmann[c] + ipc424_SC[c] -> gdp[c] + h[c] + mipc424_SC[c]	a2	As well as other already described ceramide species, MIPC synthesis has to be added [a10, a8, a11]
	MIPCS426_SC	mannose-inositol phosphorylceramide synthase (ceramide-4, 26C), yeast-specific	gdpmann[c] + ipc426_SC[c] -> gdp[c] + h[c] + mipc426_SC[c]	a2	As well as other already described ceramide species, MIPC synthesis has to be added [a10, a8, a11]
	CERS116	Ceramide-1 synthase (16C)	sphgn[c] + pmtcoa[c] -> h[c] + coa[c] + cer1_16[c]	a2	According to [a8] ceramides and glucoceramides composition. Bar1p is encoded by PAS_chr2-2_0193
	CERS118	Ceramide-1 synthase (18C)	sphgn[c] + stcoa[c] -> h[c] + coa[c] + cer1_18[c]	a2	According to [a8] ceramides and glucoceramides composition. Bar1p is encoded by PAS_chr2-2_0193
	CERS2d16	Ceramide-2' synthase (16C)	h[c] + nadph[c] + o2[c] + cer1_16[c] -> h2o[c] + nadp[c] + cer2'_16[c]	a2	According to [a10, a8, a11], ceramides and glucoceramides composition. PAS_chr3_0535 is the gene encoding for SCS7 that according to [a8] is the responsible for alpha-hydroxylation of the fatty acid
	CERS2d18	Ceramide-2' synthase (18C)	h[c] + nadph[c] + o2[c] + cer1_18[c] -> h2o[c] + nadp[c] + cer2'_18[c]	a2	According to [a10, a8, a11], ceramides and glucoceramides composition. PAS_chr3_0535 is the gene encoding for SCS7 that according to [a8] is the responsible for alpha-hydroxylation of the fatty acid
	CERS424	Ceramide-4 synthase (24C)	h[c] + nadph[c] + o2[c] + cer3_24[c] -> h2o[c] + nadp[c] + cer4_24[c]	a2	According to [a8, a10, a12, a13], ceramides and glucoceramides composition. PAS_chr3_0535 is the gene encoding for SCS7 that according to [a8] is the responsible for hydroxylation of the fatty acid
	CERS426	Ceramide-4 synthase (26C)	h[c] + nadph[c] + o2[c] + cer3_26[c] -> h2o[c] + nadp[c] + cer4_26[c]	a2	According to [a10, a12, a13, a8], ceramides and glucoceramides composition. PAS_chr3_0535 is the gene encoding for SCS7 that according to [a8] is the responsible for hydroxylation of the fatty acid
	IPCS116_PP	Inositol phosphorylceramide synthase (ceramide-1, 16C), yeast-specific	ptd1ino_SC[c] + cer1_16[c] -> 12dgr_SC[c] + ipc116_SC[c]	a2	Species present according to [a10, a8, a11]
	IPCS118_PP	Inositol phosphorylceramide synthase (ceramide-1, 18C), yeast-specific	ptd1ino_SC[c] + cer1_18[c] -> 12dgr_SC[c] + ipc118_SC[c]	a2	Species present according to [a10, a8, a11]
	IPC116PLC_PP	inositol phosphorylceramide, ceramide-1 (16C) phospholipase C	h2o[c] + ipc116_SC[c] -> h[c] + cer1_16[c] + mi1p-D[c]	a2	Species present according to [a10, a8, a11]
	IPC118PLC_PP	inositol phosphorylceramide, ceramide-1 (18C) phospholipase C	h2o[c] + ipc118_SC[c] -> h[c] + cer1_18[c] + mi1p-D[c]	a2	Species present according to [a10, a8, a11]
	IPC424PLC_PP	inositol phosphorylceramide, ceramide-4 (24C) phospholipase C	h2o[c] + ipc424_SC[c] -> h[c] + cer4_24[c] + mi1p-D[c]	a2	Species present according to [a10, a8, a11]
	IPC426PLC_PP	inositol phosphorylceramide, ceramide-4 (26C) phospholipase C	h2o[c] + ipc426_SC[c] -> h[c] + cer4_26[c] + mi1p-D[c]	a2	Species present according to [a10, a8, a11]
	IPCS424_PP	Inositol phosphorylceramide synthase (ceramide-4, 24C), yeast-specific	ptd1ino_SC[c] + cer4_24[c] -> 12dgr_SC[c] + ipc424_SC[c]	a2	Species present according to [a10, a8, a11]
	IPCS426_PP	Inositol phosphoryceramide synthase (ceramide-4, 26C), yeast-specific	ptd1ino_SC[c] + cer4_26[c] -> 12dgr_SC[c] + ipc426_SC[c]	a2	Species present according to [a10, a8, a11]
	CER8DS2d16	Delta-8 sphingolipid desaturase (16C-OH)	nadp[c] + cer2'16d4[c] -> h[c] + nadph[c] + cer2'16d48[c]	a2	According to [a12, a8]. Corresponding gene: PAS_chr1-1_0013
	CER8DS2d18	Delta-8 sphingolipid desaturase (18C-OH)	nadp[c] + cer2'18d4[c] -> h[c] + nadph[c] + cer2'18d48[c]	a2	According to [a12, a8]. Corresponding gene: PAS_chr1-1_0013
	CER4DS16	Delta-4 sphingolipd desaturase (16C)	nadp[c] + cer1_16[c] -> h[c] + nadph[c] + cer16d4[c]	a2	According to [a12, a8]. Corresponding gene: PAS_chr3_0939
	CER4DS18	Delta-4 sphingolipd desaturase (18C)	nadp[c] + cer1_18[c] -> h[c] + nadph[c] + cer18d4[c]	a2	According to [a12, a8]. Corresponding gene: PAS_chr3_0939
	CER8DS16	Delta-8 sphingolipid desaturase (16C)	nadp[c] + cer16d4[c] -> h[c] + nadph[c] + cer16d48[c]	a2	According to [a12, a8]. Corresponding gene: PAS_chr1-1_0013
	CER8DS18	Delta-8 sphingolipid desaturase (18C)	nadp[c] + cer18d4[c] -> h[c] + nadph[c] + cer18d48[c]	a2	According to [a12, a8]. Corresponding gene: PAS_chr1-1_0013
	CER9MET16	Sphingolipid C9-methyltransferase (16C)	amet[c] + cer2'16d48[c] -> ahcys[c] + cer16d48m9[c] + h[c]	a2	According to [a12, a8]. Corresponding gene: PAS_chr4_0465	PAS_chr4_0465
	CER9MET18	Sphingolipid C9-methyltransferase (18C)	amet[c] + cer2'18d48[c] -> ahcys[c] + cer18d48m9[c] + h[c]	a2	According to [a12, a8]. Corresponding gene: PAS_chr4_0465	PAS_chr4_0465
	GLCCERS18	Ceramide glucosyltransferase (C18:0)	udpg[c] + cer2'_18[c] -> udp[c] + glccer180[c]	a2	According to [a12, a8]. Corresponding gene: PAS_chr3_0357 obtained from the sequence of [a13], and blasting the nucleotide sequence to GS115 genome
	GLCCERS16d4	Ceramide glucosyltransferase (C16:1)	udpg[c] + cer2'16d4[c] -> udp[c] + glccer161[c]	a2	According to [a12, a8]. Corresponding gene: PAS_chr3_0357 obtained from the sequence of [a13], and blasting the nucleotide sequence to GS115 genome
	GLCCERS18d4	Ceramide glucosyltransferase (C18:1)	udpg[c] + cer2'18d4[c] -> udp[c] + glccer181[c]	a2	According to [a12, a8]. Corresponding gene: PAS_chr3_0357 obtained from the sequence of [a13], and blasting the nucleotide sequence to GS115 genome
	GLCCERS16d8	Ceramide glucosyltransferase (C16:2)	udpg[c] + cer2'16d48[c] -> udp[c] + glccer162[c]	a2	According to [a12, a8]. Corresponding gene: PAS_chr3_0357 obtained from the sequence of [a13], and blasting the nucleotide sequence to GS115 genome
	GLCCERS18d8	Ceramide glucosyltransferase (C18:2)	udpg[c] + cer2'18d48[c] -> udp[c] + glccer182[c]	a2	According to [a12, a8]. Corresponding gene: PAS_chr3_0357 obtained from the sequence of [a13], and blasting the nucleotide sequence to GS115 genome
	GLCCERS16m9	Ceramide glucosyltransferase (C16:2;1)	udpg[c] + cer16d48m9[c] -> udp[c] + glccer162m[c]	a2	According to [a12, a8]. Corresponding gene: PAS_chr3_0357 obtained from the sequence of [a13], and blasting the nucleotide sequence to GS115 genome
	GLCCERS18m9	Glucoceramide synthase (C18OH:2:9m)	udpg[c] + cer18d48m9[c] -> udp[c] + glccer182m[c]	a2	According to [a12, a8]. Corresponding gene: PAS_chr3_0357 obtained from the sequence of [a13], and blasting the nucleotide sequence to GS115 genome
	CER4DS2d16	Ceramide delta-4 desaturase (C16OH)	nadp[c] + cer2d_16[c] => h[c] + nadph[c] + cer2d16d4[c]	a2	According to [a12, a8]. Corresponding gene: PAS_chr3_0939
	CER4DS2d18	Ceramide delta-4 desaturase (C18OH)	nadp[c] + cer2d_18[c] => h[c] + nadph[c] + cer2d18d4[c]	a2	According to [a12, a8]. Corresponding gene: PAS_chr3_0939
	DAGL_PP	Diacylglycerol lipase	h2o[c] + 12dgr_SC[c] -> h[c] + mag[c] + faR[c]	a2
	MAGL_PP	Monoacylglycerol lipase	h2o[c] + mag[c] -> h[c] + glyc[c] + faR[c]	a2
	mipc424plc_pp	Mannose-inositol phosphorylceramide, ceramide-4 (24C) phospholipase C	h2o[c] + mipc424_SC[c] -> h[c] + cer4_24[c] + manmi1p-D[c]	a2
	mipc426plc_pp	Mannose-inositol phosphorylceramide, ceramide-4 (26C) phospholipase C	h2o[c] + mipc426_SC[c] -> h[c] + cer4_26[c] + manmi1p-D[c]	a2
	mip2cs424_pp	mannose-(inositol-P)2-ceramide synthase (ceramide-4, 24C), yeast specific	ptd1ino_SC[c] + mipc424_SC[c] -> 12dgr_SC[c] + mip2c424_SC[c]	a2
	mip2cs426_pp	mannose-(inositol-P)2-ceramide synthase (ceramide-4, 26C), yeast-specific	ptd1ino_SC[c] + mipc426_SC[c] -> 12dgr_SC[c] + mip2c426_SC[c]	a2
	mip2c424plc_pp	Mannose-(inositol-P)2-ceramide, ceramide-4 (24C) phospholipase C	h2o[c] + mip2c424_SC[c] -> h[c] + cer4_24[c] + man2mi1p-D[c]	a2
	mip2c426plc_pp	Mannose-(inositol-P)2-ceramide, ceramide-4 (26C) phospholipase C	h2o[c] + mip2c426_SC[c] -> h[c] + cer4_26[c] + man2mi1p-D[c]	a3
	POLYPPE	Endopolyhosphatase	20 oligoP[v] <=> polyP[v] + 20 h2o[v]	a2	Reaction corresponding to the activity of the protein encoded by PAS_chr1-4_0017
	POLYPPX	Exopolyphosphatase	oligoP[v] + 4 h2o[v] <=> 5 pi[v]	a2	Exopolyphosphatase encoded by PAS_chr2-1_0101 that, according to its annotation, hydrolyzes polyphosphate to orthophosphate
	OLIGOPK	ATP:oligophosphate phosphotransferase	5 pi[v] + 5 atp[v] <=> 5 adp[v] + oligoP[v]	a2	Polyphosphate polymerization. Genes were taken from reaction r600 from iLC915, which OLIGOPK replaces
	HCO3DH	Carbonate dehydratase	h[m] + hco3[m] <=> h2o[m] + co2[m]	a3	PAS_chr4_0578 encodes for a carbonate dehydratase, but the non-spontaneous equilibrium reaction was not present in any of the models. Reaction and gene association was taken from Pichia pastoris BMID000000140620 model from Path2Models [a14]
	PYDXNDH	pyridoxine dehydrogenase	h[c] + nadph[c] + pydx[c] <=> nadp[c] + pydxn[c]	a3	PAS_chr4_0550 encodes for a pyridoxine 4-dehydrogenase (annotated in the equivalent sequence from [a12] PP7435_Chr4-0424), but the reaction was not present in any of the models. Reaction and gene association was taken from Pichia pastoris BMID000000140620 model from Path2Models [a14]
	PYDXS	pyridoxal 5′-phosphate synthase (glutamine hydrolysing)	ru5p-D[c] + g3p[c] + gln-L[c] <=> glu-L[c] + pi[c] + 3 h2o[c] + h[c] + pydx5p[c]	a3	PAS_chr1-4_0392 and PAS_chr1-4_0393 encode for a possible pyridoxal 5′-phosphate synthase and, according to Pichia pastoris BMID000000140620 model from Path2Models [a14], these genes are associated to EC: 4.3.3.6 activity that is described for Saccharomyces cerevisiae in Brenda database [a15]
	CERASE116	Ceramidase (cer1_16)	h2o[c] + cer1_16[c] -> sphgn[c] + hdca[c]	a2	PAS_chr2-2_0252 and PAS_c034_0025 encode for a ceramidase according to their annotation and BMID000000140620 model from Path2Models [a14]
	CERASE118	Ceramidase (cer1_18)	h2o[c] + cer1_18[c] -> sphgn[c] + ocdca[c]	a2	PAS_chr2-2_0252 and PAS_c034_0025 encode for a ceramidase according to their annotation and BMID000000140620 model from Path2Models [a14]
	CERASE16d4	Ceramidase (cer16d4)	h2o[c] + cer16d4[c] -> sphings[c] + hdca[c]	a2	PAS_chr2-2_0252 and PAS_c034_0025 encode for a ceramidase according to their annotation and BMID000000140620 model from Path2Models [a14]
	CERASE18d4	Ceramidase (cer18d4)	h2o[c] + cer18d4[c] -> sphings[c] + ocdca[c]	a2	PAS_chr2-2_0252 and PAS_c034_0025 encode for a ceramidase according to their annotation and BMID000000140620 model from Path2Models [a14]
	CERASE124	Ceramidase (cer1_24)	h2o[c] + cer1_24[c] -> sphgn[c] + ttc[c]	a2	PAS_chr2-2_0252 and PAS_c034_0025 encode for a ceramidase according to their annotation and BMID000000140620 model from Path2Models [a14]
	CERASE126	Ceramidase (cer1_26)	h2o[c] + cer1_26[c] -> sphgn[c] + hexc[c]	a2	PAS_chr2-2_0252 and PAS_c034_0025 encode for a ceramidase according to their annotation and BMID000000140620 model from Path2Models [a14]
	SPHK21c	Sphingosine kinase	sphings[c] + atp[c] -> h[c] + adp[c] + sphs1p[c]	a2	According to the described sphingoid species, reaction also feasible, equivalent to SLCBK1
	SBPP3er	sphingoid base-phosphate phosphatase (sphingosine 1-phosphate), endoplasmic reticulum	h2o[r] + sphs1p[r] -> sphings[r] + pi[r]	a2	According to the described sphingoid species, reaction also feasible, equivalent to SLCBK2
	SGPL12	Sphingosine phosphate lyase	sphs1p[c] -> ethamp[c] + hxdceal[c]	a2	According to the described sphingoid species, reaction also feasible, equivalent to SPHPL
	SPHS1Pter	Sphingosine transport, ER	sphs1p[c] <=> sphs1p[r]	a2	According to the described sphingoid species, reaction also feasible, equivalent to PSPH1Pter
	OGLYCOStg	O-linked mannosyl transport, Golgi	manserthr[r] <=> manserthr[g]	a1	Transport of O-Mannosylprotein to Golgi Apparatus, required for further mannose residue addition in Golgi Apparatus
	OPMT1	O-linked mannosyl transferase	gdpmann[g] + manserthr[g] -> gdp[g] + m2serthr[g]	a2	According to [a16, a17, a18] mannose residues are transferred in Golgi Apparatus for O-glycosylation. Associated genes were taken from [a16] and from Pichia pastoris BMID000000140620 model from Path2Models [a14]
	OPMT2	O-linked mannosyl transferase	gdpmann[g] + m2serthr[g] -> gdp[g] + m3serthr[g]	a2	According to [a16, a17, a18] mannose residues are transferred in Golgi Apparatus for O-glycosylation. Associated genes were taken from [a16] and from Pichia pastoris BMID000000140620 model from Path2Models [a14]
	MANNANtg	mannan Golgi Apparatus transport via diffusion	mannan[c] <=> mannan[g]	a1	Transport of mannan required for its contribution to biomass
	DAGPYPer_PP	diacylglycerol pyrophosphate phosphatase, yeast-specific	h2o[r] + pa_SC[r] -> pi[r] + 12dgr_SC[r]	a3	PAS_chr3_0072 and PAS_chr3_0512 encode for a phosphatase according to their annotation and BMID000000140620 model from Path2Models [a14] localized in ER
	TYRPYRAT	L-tyrosine:pyruvate aminotransferase	pyr[c] + tyr-L[c] <=> 34hpp[c] + ala-L[c]	a3	Described in Pichia pastoris BMID000000140620 model from Path2Models [a14] and present in yeast consensus model [a1]
	PHEPYRAT	L-phenylalanine:pyruvate aminotransferase	pyr[c] + phe-L[c] <=> ala-L[c] + phpyr[c]	a3	Described in Pichia pastoris BMID000000140620 model from Path2Models [a14] and present in yeast consensus model [a1]
	NTP10	nucleoside-triphosphatase (ITP)	h2o[c] + itp[c] -> h[c] + pi[c] + idp[c]	a3	PAS_chr1-1_0063 is annotated as "Apyrase with wide substrate specificity" and in Pichia pastoris BMID000000140620 model from Path2Models [a14] is associated to this reaction using ITP as possible substrate
	NTP5	nucleoside-triphosphatase (CTP)	h2o[c] + ctp[c] -> h[c] + pi[c] + cdp[c]	a3	PAS_chr1-1_0063 is annotated as "Apyrase with wide substrate specificity" and in Pichia pastoris BMID000000140620 model from Path2Models [a14] is associated to this reaction using CTP as possible substrate
	NTP7	nucleoside-triphosphatase (UTP)	h2o[c] + utp[c] -> h[c] + pi[c] + udp[c]	a3	PAS_chr1-1_0063 is annotated as "Apyrase with wide substrate specificity" and in Pichia pastoris BMID000000140620 model from Path2Models [a14] is associated to this reaction using UTP as possible substrate
	NTP9	nucleoside-triphosphatase (dTTP)	h2o[c] + dttp[c] -> h[c] + pi[c] + dtdp[c]	a3	PAS_chr1-1_0063 is annotated as "Apyrase with wide substrate specificity" and in Pichia pastoris BMID000000140620 model from Path2Models [a14] is associated to this reaction using dTTP as possible substrate
	NDP10	nucleoside-diphosphatase (IDP)	h2o[c] + idp[c] -> h[c] + pi[c] + imp[c]	a3	PAS_chr1-1_0063 is annotated as "Apyrase with wide substrate specificity" and in Pichia pastoris BMID000000140620 model from Path2Models [a14] is associated to this reaction using IDP as possible substrate
	NDP11	nucleoside-diphosphatase (CDP)	h2o[c] + cdp[c] -> h[c] + pi[c] + cmp[c]	a3	PAS_chr1-1_0063 is annotated as "Apyrase with wide substrate specificity" and in Pichia pastoris BMID000000140620 model from Path2Models [a14] is associated to this reaction using CDP as possible substrate
	NDP12	nucleoside-diphosphatase (dTDP)	h2o[c] + dtdp[c] -> h[c] + pi[c] + dtmp[c]	a3	PAS_chr1-1_0063 is annotated as "Apyrase with wide substrate specificity" and in Pichia pastoris BMID000000140620 model from Path2Models [a14] is associated to this reaction using dTDP as possible substrate
	NDPK10	nucleoside-diphosphate kinase (ATP:dIDP)	atp[c] + didp[c] <=> adp[c] + ditp[c]	a3	Described in Pichia pastoris BMID000000140620 model from Path2Models [a14] and present in yeast consensus model [a1]
	FARCOAtm	Average fatty acyl-CoA transport into mitochondria	faRcoa[c] <=> faRcoa[m]	a1	faRcoa needed in mitochondrion for reactions involving cardiolipin
	FACOAtm	Average fatty acid transport into mitochondria	faR[c] <=> faR[m]	a1	facoa needed in mitochondrion for reactions involving cardiolipin
	CLPNtm	Cardiolipin transport to cytosol for phospholipid composition	clpn_SC[m] <=> clpn_SC[c]	a1	Cardiolipin transport to [c] needed for phospholipid composition
	DEDOLPP	Dehydrodolichol-PP phosphatase	dedolp[c] + h2o[c] -> dedol[c] + ppi[c]	a1	According to Grabinska and Palamarczyk (2002) [a19] dehydrodolichol-PP is hydrolyzed to dehydrolichol and then reduced to dolichol. Associated genes (PAS_chr3_0198, PAS_chr1-1_0498) to this reaction were taken from fungi.ensembl [a20] P. pastoris' orthologues for LPP1 DPP1 from S. cerevisiae [a21]. Gap filling of dolichol biosynthesis pathway was complemented according to biocyc's described pathw…
	DEDOLS	Dehydrodolichol saturase	dedol[c] + nadph[c] + h[c] <=> dol[c] + nadp[c]	a1	According to Grabinska and Palamarczyk (2002) [a19] dehydrodolichol is reduced to dolichol. Associated gene (PAS_chr1-4_0673) to this reaction were taken from fungi.ensembl [a20] P. pastoris' orthologue for DFG10 from S. cerevisiae [a23, a24]. Gap filling of dolichol biosynthesis pathway was complemented according to biocyc's described pathway (PWY-6129) [a22].
	GLCter	Glucose transport into ER	glc-D[c] <=> glc-D[r]	a1	Glucose transport into ER needed to enable MG1er and other reactions in which glc-D was only produced in ER
	MANter	mannose efflux from endoplasmic reticulum	man[r] -> man[c]	a1	Mannose transport out of ER needed to enable MM8Ber avoiding man[r] to be a dead end
	NADPHter	NADPH transport into ER	nadph[c] <=> nadph[r]	a1	NADPH needed for SQLEr reaction to avoid pathway blocking
	NADPter	NADP transport into ER	nadp[c] <=> nadp[r]	a1	NADP needed for SQLEr reaction to avoid pathway blocking
	NADHter	NADH transport into ER	nadh[c] <=> nadh[r]	a1	NADH needed for SQLEr reaction to avoid pathway blocking
	NADter	NAD transport into ER	nad[c] <=> nad[r]	a1	NAD needed for SQLEr reaction to avoid pathway blocking
	ATPtn	ATP transport into nucleus	atp[c] <=> atp[n]	a1	ATP needed in nucleus
	ADPtn	ADP transport into nucleus	adp[c] <=> adp[n]	a1	ADP needed in nucleus
	STARCHt	Starch transport	starch[e] <=> starch[c]	a2	Starch transport into the cell for possible degradation. Starch degradation feasible, as well as in other close yeast species [a25].
	LSERDHr2	L-serine dehydrogenase, spontaneous	2amsa[c] + h[c] <=> co2[c] + aacald[c]	a3	According to BRENDA [a15] annotations and comments for EC 1.1.1.276, "the product 2-ammoniomalonate semialdehyde is spontaneously converted into 2-aminoacetaldehyde and CO2. NAD+ cannot replace NADP+."
	GPAILter	GlcN-PI flipping to ER	gpail_pp[c] <=> gpail_pp[r]	a2	In the third step of GPI-anchor biosynthesis, GlcN-PI is flipped to ER [a26]
	12DGRter	Diacylglycerol transport into ER	12dgr_SC[c] <=> 12dgr_SC[r]	a1
	PEter	Phosphatidylethanolamine transport into ER	pe_SC[c] <=> pe_SC[r]	a1
	PAter	Phosphatidate transport into ER	pa_SC[c] <=> pa_SC[r]	a1
	PI34BP4P_PP	1-phosphatidylinositol-3,5-bisphosphate 5-phosphatase, yeast-specific	h2o[c] + ptd134bp_SC[c] -> pi[c] + pi3p[c]	a2	phosphatidyl-1D-myo-inositol 3,4-bisphosphate degradation according to PWY-6368 from BIOCYC [a22]
	DUDPtn	DUDP nuclear transport	dudp[c] <=> dudp[n]	a1	Required for reactions involving dudp in nucleus. Reaction also present in yeast 7 [a1]
	MI13456Ptn	MI13456Ptn nuclear transport	mi13456p[c] <=> mi13456p[n]	a2	Required for cytosolic reactions involving 1D-myo-Inositol 1,3,4,5,6-pentakisphosphate in inositol pyrophosphate metabolism
	PMI23456PH	1-diphosphoinositol-2,3,4,5,6-pentakisphosphate diphosphohydrolase	h2o[c] + ppmi23456p[c] -> h[c] + pi[c] + minohp[c]	a2	As a result of being a blocked pathway, Inositol phosphate metabolism was revised and some reactions were missing. This reaction is added according to the inositol phosphate biosynthesis pathway from BIOCYC (PWY-6369) [a22] and the available literature [a27, a28]
	PMI23456PS	1-diphosphoinositol-2,3,4,5,6-pentakisphosphate synthase	atp[c] + minohp[c] -> adp[c] + ppmi23456p[c]	a2	As a result of being a blocked pathway, Inositol phosphate metabolism was revised and some reactions were missing. This reaction is added according to the inositol phosphate biosynthesis pathway from BIOCYC (PWY-6369) and the available literature [a27, a28]
	PMI12456PH	3-diphosphoinositol-2,3,4,5,6-pentakisphosphate diphosphohydrolase	h2o[c] + ppmi12456p[c] -> h[c] + pi[c] + minohp[c]	a2	As a result of being a blocked pathway, Inositol phosphate metabolism was revised and some reactions were missing. This reaction is added according to the inositol phosphate biosynthesis pathway from BIOCYC (PWY-6369) and the available literature [a27, a28]
	PMI12456PS	3-diphosphoinositol-2,3,4,5,6-pentakisphosphate synthase	atp[c] + minohp[c] -> adp[c] + ppmi12456p[c]	a2	As a result of being a blocked pathway, Inositol phosphate metabolism was revised and some reactions were missing. This reaction is added according to the inositol phosphate biosynthesis pathway from BIOCYC (PWY-6369) and the available literature [a27, a28]
	DPMI2346PH1	1,5-bis(diphospho)inositol-2,3,4,6-tetrakisphosphate hydrolase to 1-diphosphoinositol-2,3,4,5,6-pentakisphosphate	h2o[c] + 15ppmi2346p[c] -> h[c] + pi[c] + ppmi23456p[c]	a2	As a result of being a blocked pathway, Inositol phosphate metabolism was revised and some reactions were missing. This reaction is added according to the inositol phosphate biosynthesis pathway from BIOCYC (PWY-6369) and the available literature [a27, a28]
	DPMI2346PS1	1-diphosphoinositol-2,3,4,5,6-pentakisphosphate kinase (1,5-bis(diphospho)inositol-2,3,4,6-tetrakisphosphate forming)	atp[c] + ppmi23456p[c] -> adp[c] + 15ppmi2346p[c]	a2	As a result of being a blocked pathway, Inositol phosphate metabolism was revised and some reactions were missing. This reaction is added according to the inositol phosphate biosynthesis pathway from BIOCYC (PWY-6369) and the available literature [a27, a28]
	DPMI2346PH5	1,5-bis(diphospho)inositol-2,3,4,6-tetrakisphosphate hydrolase (5-diphosphoinositol-1,2,3,4,6-pentakisphosphate forming)	h2o[c] + 15ppmi2346p[c] -> h[c] + pi[c] + ppmi12346p[c]	a2	As a result of being a blocked pathway, Inositol phosphate metabolism was revised and some reactions were missing. This reaction is added according to the inositol phosphate biosynthesis pathway from BIOCYC (PWY-6369) and the available literature [a27, a28]
	DPMI2346PS5	5-diphosphoinositol-1,2,3,4,6-pentakisphosphate kinase (1,5-bis(diphospho)inositol-2,3,4,6-tetrakisphosphate forming)	atp[c] + ppmi12346p[c] -> adp[c] + 15ppmi2346p[c]	a2	As a result of being a blocked pathway, Inositol phosphate metabolism was revised and some reactions were missing. This reaction is added according to the inositol phosphate biosynthesis pathway from BIOCYC (PWY-6369) and the available literature [a27, a28]
	DPMI1246PH3	3,5-bis(diphospho)inositol-1,2,4,6-tetrakisphosphate hydrolase (3-diphosphoinositol-1,2,4,5,6-pentakisphosphate forming)	h2o[c] + 35ppmi1246p[c] -> h[c] + pi[c] + ppmi12456p[c]	a2	As a result of being a blocked pathway, Inositol phosphate metabolism was revised and some reactions were missing. This reaction is added according to the inositol phosphate biosynthesis pathway from BIOCYC (PWY-6369) and the available literature [a27, a28]
	DPMI1246PS3	3-diphosphoinositol-1,2,4,5,6-pentakisphosphate kinase (3,5-bis(diphospho)inositol-1,2,4,6-tetrakisphosphate forming)	atp[c] + ppmi12456p[c] -> adp[c] + 35ppmi1246p[c]	a2	As a result of being a blocked pathway, Inositol phosphate metabolism was revised and some reactions were missing. This reaction is added according to the inositol phosphate biosynthesis pathway from BIOCYC (PWY-6369) and the available literature [a27, a28]
	DPMI1246PH5	3,5-bis(diphospho)inositol-1,2,4,6-tetrakisphosphate hydrolase (5-diphosphoinositol-1,2,3,4,6-pentakisphosphate forming)	h2o[c] + 35ppmi1246p[c] -> h[c] + pi[c] + ppmi12346p[c]	a2	As a result of being a blocked pathway, Inositol phosphate metabolism was revised and some reactions were missing. This reaction is added according to the inositol phosphate biosynthesis pathway from BIOCYC (PWY-6369) and the available literature [a27, a28]
	DPMI1246PS5	5-diphosphoinositol-1,2,3,4,6-pentakisphosphate kinase (3,5-bis(diphospho)inositol-1,2,4,6-tetrakisphosphate forming)	atp[c] + ppmi12346p[c] -> adp[c] + 35ppmi1246p[c]	a2	As a result of being a blocked pathway, Inositol phosphate metabolism was revised and some reactions were missing. This reaction is added according to the inositol phosphate biosynthesis pathway from BIOCYC (PWY-6369) and the available literature [a27, a28]
	DNADtn	deamido-NAD nuclear transport	dnad[c] <=> dnad[n]	a1	Required for nuclear reaction NADS1n
	DOLter	Dolichol transport, ER	dol[c] <=> dol[r]	a1	Dolichol needed in ER
	GLYCLTDy	glycolate oxidase	glx[c] + h[c] + nadph[c] <=> glyclt[c] + nadp[c]	a1	Required, there was not any glycolate consuming reaction, according to [a20] there is a NADP depending reversible glyoxylate reductase. Orthologue gene was found with fungi.ensemble [a20]
	AKGMALtm	alpha-ketoglutarate/malate transporter	mal_L[c] + akg[m] <=> mal_L[m] + akg[c]	a1	Malate/oxoglutarate shuttle
	RU5PP	Ribulose 5-phosphatase	h2o[c] + ru5p_D[c] <=> pi[c] + rbl_D[c]	a1	D-arabitol is produced in certain conditions of cultivation [a29]. Biosynthesis pathway is defined according to [a29, a30, a31]
	DABTDHR	D-arabitol dehydrogenase (D-ribulose-forming)	nadh_c + h_c + rbl_D_c => nad_c + abt_D_c	a1	D-arabitol is produced in certain conditions of cultivation [a29]. Biosynthesis pathway is defined according to [a29, a30, a31]
	NADPH2_u6cm	NADPH dehydrogenase, cytosolic/mitochondrial	h_c + q6_m + nadph_c => nadp_c + q6h2_m	a2	Reaction added with low confidence. PAS_chr1-4_0299 is annotated with possible NADPH activity. It has been described this activity in K. lactis [a32, a33]
	RBK_D	D-ribulokinase	adp_c + ru5p_D_c + h_c <=> atp_c + rbl_D_c	a1	Putative reaction in arabitol biosynthesis/degradation [a29, a30, a31]
	DABTDEH	D-arabitol dehydrogenase (D-ribulose-forming)	nadh_c + h_c + rbl_D_c <=> nad_c + abt_D_c	a1	D-arabitol is produced in certain conditions of cultivation [a29]. Biosynthesis pathway is defined according to [a29, a30, a31]
	Htr	H+ transport to ER	h_c <=> h_r	a1	Reaction needed
	FAE1_14	dodecanoyl-CoA:malonyl-CoA C-acyltransferase	malcoa_c + ddcacoa_c => co2_c + coa_c + 3otdcoa_c	a2	Reaction addition according to fatty acid elongation with a specific gene for each reaction [a1, a34]
	FAE1_16	tetradecanoyl-CoA:malonyl-CoA C-acyltransferase	malcoa_c + tdcoa_c => co2_c + coa_c + 3ohdccoa_c	a2	Reaction addition according to fatty acid elongation with a specific gene for each reaction [a1, a34]
	FAE1_18	palmitoyl-CoA:malonyl-CoA C-acyltransferase	malcoa_c + pmtcoa_c => co2_c + coa_c + 3ohodcoa_c	a2	Reaction addition according to fatty acid elongation with a specific gene for each reaction [a1, a34]
	FAE2_14	3-tetradecanoyl-CoA reductase	h_c + nadph_c + 3otdcoa_c => nadp_c + 3htdcoa_c	a2	Reaction addition according to fatty acid elongation with a specific gene for each reaction [a1, a34]
	FAE2_16	3-hexadecanoyl-CoA reductase	h_c + nadph_c + 3ohdccoa_c => nadp_c + 3hhdcoa_c	a2	Reaction addition according to fatty acid elongation with a specific gene for each reaction [a1, a34]
	FAE2_18	3-octadecanoyl-CoA reductase	h_c + nadph_c + 3ohodcoa_c => nadp_c + 3ohdcoa_c	a2	Reaction addition according to fatty acid elongation with a specific gene for each reaction [a1, a34]
	FAE3_14	3-Hydroxytetradecanoyl-CoA dehydrogenase	3htdcoa_c => h2o_c + td2coa_c	a2	Reaction addition according to fatty acid elongation with a specific gene for each reaction [a1, a34]
	FAE3_16	3-Hydroxyhexadecanoyl-CoA dehydrogenase	3hhdcoa_c => h2o_c + hdd2coa_c	a2	Reaction addition according to fatty acid elongation with a specific gene for each reaction [a1, a34]
	FAE3_18	3-Hydroxyoctadecanoyl-CoA dehydrogenase	3ohdccoa_c => h2o_c + od2coa_c	a2	Reaction addition according to fatty acid elongation with a specific gene for each reaction [a1, a34]
	FAE4_14	(2E)-tetradecanoyl-CoA reductase	h_c + nadph_c + td2coa_c => nadp_c + tdcoa_c	a2	Reaction addition according to fatty acid elongation with a specific gene for each reaction [a1, a34]
	FAE4_16	(2E)-hexadecanoyl-CoA reductase	h_c + nadph_c + hdd2coa_c => nadp_c + pmtcoa_c	a2	Reaction addition according to fatty acid elongation with a specific gene for each reaction [a1, a34]
	FAE4_18	(2E)-octadecanoyl-CoA reductase	h_c + nadph_c + od2coa_c => nadp_c + stcoa_c	a2	Reaction addition according to fatty acid elongation with a specific gene for each reaction [a1, a34]
	fabAA	Fab protein	0.495 ala_L_c + 0.336 arg_L_c + 0.248 asn_L_c + 0.407 asp_L_c + 0.230 cys_L_c + 0.336 gln_L_c + 0.372 glu_L_c + 0.637 gly_c + 0.177 his_L_c + 0.265 ile_L_c + 0.726 leu_L_c + 0.513 lys_L_c + 0.053 met_L_c + 0.389 phe_L_c + 0.743 pro_L_c + 1.168 ser_L_c + 0.903 thr_L_c + 0.124 trp_L_c + 0.283 tyr_L_c + 0.867 val_L_c + 39.873 atp_c + 30.6 h2o_c => fabAA_c + 39.873 adp_c + 39.873 pi_c + 39.873 h_c	a4	Reaction for recombinant FAB protein synthesis [a35]
	fabRNA	FAB RNA mmol/g	0.673 amp_c + 0.782 cmp_c + 0.961 gmp_c + 0.728 ump_c + 7.460 atp_c + 4.352 h2o_c => fabRNA_c + 7.460 adp_c + 7.460 h_c + 7.460 pi_c	a4	Reaction for recombinant FAB RNA synthesis [a35]
	fabDNA	FAB DNA mmol/g	0.763 damp_c + 0.819 dgmp_c + 1.007 dcmp_c + 0.668 dtmp_c + 11.077 atp_c + 7.819 h2o_c => fabDNA_c + 11.077 adp_c + 11.077 pi_c + 11.077 h_c	a4	Reaction for recombinant FAB DNA synthesis [a35]
	pFAB	total fab g/g fab	0.0000284 fabDNA_c + 0.0030 fabRNA_c + 0.997 fabAA_c => fab_c	a4	Reaction for protein, RNA and DNA contribution to FAB synthesis [a35]
	FABt	FAB transport	fab_c => fab_e	a4	FAB transport
	PROTEINSglycmet05	Aminoacid compositionmu 0.05 (mmol/g)	0.777 ala_L_c + 0.678 arg_L_c + 0.447 asn_L_c + 0.447 asp_L_c + 0.036 cys_L_c + 0.619 gln_L_c + 0.619 glu_L_c + 0.714 gly_c + 0.208 his_L_c + 0.407 ile_L_c + 0.660 leu_L_c + 0.596 lys_L_c + 0.018 met_L_c + 0.0 orn_c + 0.307 phe_L_c + 0.461 pro_L_c + 0.578 ser_L_c + 0.587 thr_L_c + 0.090 trp_L_c + 0.235 tyr_L_c + 0.515 val_L_c => PROTEINS_c	a4	Alternative protein composition for glycerol:methanol cultivations at a specific growth rate of 0,05 h-1 [a36]
	PROTEINSglycmet16	Aminoacid compositionmu 0.16 (mmol/g)	0.927 ala_L_c + 0.681 arg_L_c + 0.413 asn_L_c + 0.413 asp_L_c + 0.009 cys_L_c + 0.718 gln_L_c + 0.718 glu_L_c + 0.681 gly_c + 0.191 his_L_c + 0.400 ile_L_c + 0.627 leu_L_c + 0.627 lys_L_c + 0.001 met_L_c + 0.0 orn_c + 0.291 phe_L_c + 0.418 pro_L_c + 0.572 ser_L_c + 0.554 thr_L_c + 0.091 trp_L_c + 0.191 tyr_L_c + 0.500 val_L_c => PROTEINS_c	a4	Alternative protein composition for glycerol:methanol cultivations at a specific growth rate of 0,16 h-1 [a36]
	BIOMASS8020	Biomass composition 80:20 (g/g)	0.349 PROTEINS_c + 0.359 CARBOHYDRATES_c + 0.088 LIPIDS_c + 0.050 RNA_c + 0.001 DNA_c + 19.103 atp_c + 19.103 h2o_c + cof_c => biomass_c + 19.103 adp_c + 19.103 pi_c + 19.103 h_c	a4	Alternative biomass composition for glycerol:methanol mixtures at a specific growth rate of 0,05 h-1 [a36]
	BIOMASS6040	Biomass composition 60:40 (g/g)	0.378 PROTEINS_c + 0.304 CARBOHYDRATES_c + 0.065 LIPIDS_c + 0.053 RNA_c + 0.0015 DNA_c + 19.546 atp_c + 19.546 h2o_c + cof_c => biomass_c + 19.546 adp_c + 19.546 pi_c + 19.546 h_c	a4	Alternative biomass composition for glycerol:methanol mixtures at a specific growth rate of 0,05 h-1 [a36]
	BIOMASS4060	Biomass composition 40:60 (g/g)	0.427 PROTEINS_c + 0.291 CARBOHYDRATES_c + 0.073 LIPIDS_c + 0.045 RNA_c + 0.0029 DNA_c + 21.067 atp_c + 21.067 h2o_c + cof_c => biomass_c + 21.067 adp_c + 21.067 pi_c + 21.067 h_c	a4	Alternative biomass composition for glycerol:methanol mixtures at a specific growth rate of 0,05 h-1 [a36]
	BIOMASS8020b	Biomass composition 80:20 (g/g)	0.385 PROTEINS_c + 0.388 CARBOHYDRATES_c + 0.016 LIPIDS_c + 0.069 RNA_c + 0.0013 DNA_c + 21.325 atp_c + 21.325 h2o_c + cof_c => biomass_c + 21.325 adp_c + 21.325 pi_c + 21.325 h_c	a4	Alternative biomass composition for glycerol:methanol mixtures at a specific growth rate of 0,16 h-1 [a36]
	BIOMASS6040b	Biomass composition 60:40 (g/g)	0.421 PROTEINS_c + 0.371 CARBOHYDRATES_c + 0.019 LIPIDS_c + 0.063 RNA_c + 0.0017 DNA_c + 22.327 atp_c + 22.327 h2o_c + cof_c => biomass_c + 22.327 adp_c + 22.327 pi_c + 22.327 h_c	a4	Alternative biomass composition for glycerol:methanol mixtures at a specific growth rate of 0,16 h-1 [a36]
	BIOMASS4060b	Biomass composition 40:60 (g/g)	0.368 PROTEINS_c + 0.330 CARBOHYDRATES_c + 0.057 LIPIDS_c + 0.065 RNA_c + 0.0019 DNA_c + 19.827 atp_c + 19.827 h2o_c + cof_c => biomass_c + 19.827 adp_c + 19.827 pi_c + 19.827 h_c	a4	Alternative biomass composition for glycerol:methanol mixtures at a specific growth rate of 0,16 h-1 [a36]
	rolAA	ROL protein	0.508 ala_L_c + 0.305 arg_L_c + 0.373 asn_L_c + 0.440 asp_L_c + 0.203 cys_L_c + 0.440 gln_L_c + 0.305 glu_L_c + 0.711 gly_c + 0.203 his_L_c + 0.542 ile_L_c + 0.576 leu_L_c + 0.508 lys_L_c + 0.034 met_L_c + 0.508 phe_L_c + 0.508 pro_L_c + 0.813 ser_L_c + 0.745 thr_L_c + 0.102 trp_L_c + 0.406 tyr_L_c + 0.880 val_L_c + 39.172 atp_c + 30.062 h2o_c => fabAA_c + 39.172 adp_c + 39.172 pi_c + 39.172 h_c	a4	Reaction for recombinant ROL protein synthesis [a37]
	rolRNA	ROL RNA mmol/g	0.977 amp_c + 0.601 cmp_c + 0.808 gmp_c + 0.716 ump_c + 7.444 atp_c + 4.342 h2o_c => fabRNA_c + 7.444 adp_c + 7.444 h_c + 7.444 pi_c	a4	Reaction for recombinant ROL RNA synthesis [a37]
	rolDNA	ROL DNA mmol/g	0.754 damp_c + 0.633 dgmp_c + 0.851 dcmp_c + 1.028 dtmp_c + 11.104 atp_c + 7.838 h2o_c => fabDNA_c + 11.104 adp_c + 11.104 pi_c + 11.104 h_c	a4	Reaction for recombinant ROL DNA synthesis [a37]
	pROL	total ROL g/g fab	0.0000284 rolDNA_c + 0.0030 rolRNA_c + 0.997 rolAA_c => rol_c	a4	Reaction for protein, RNA and DNA contribution to ROL synthesis [a37]
	ROLt	ROL transport	rol_c => rol_e	a4	ROL transport
	H2Otg	H2O transport, golgi	h2o[c] <=> h2o[g]	a1
	CHITINtg	Chitin transport, Golgi	chitin[g] <=> chitin[c]	a1
	FAcoaRavge	Average fatty acyl-CoA	0.004 tdcoa_c + 0.136 pmtcoa_c + 0.033 hdcoa_c + 0.036 stcoa_c + 0.303 odecoa_c + 0.271 ocdycacoa_c + 0.214 lnlncacoa_c + 0.004 hexccoa_c <=> faRcoa_c	a4	Average fatty acid according to lipid composition from [a10]
	FARavge	Average fatty acid	0.004 ttdca_c + 0.136 hdca_c + 0.033 hdcea_c + 0.036 ocdca_c + 0.303 ocdcea_c + 0.271 ocdcya_c + 0.214 lnlnca_c + 0.004 hexc_c <=> faR_c	a4	Average fatty acid according to lipid composition from [a10]
	STERYLEST	Steryl ester composition (mmol/mmol)	0,0378 zymstest_SC[c] + 0,9261 ergstest_SC[c] + 0,0156 fecostest_SC[c] + 0,0156 epistest_SC[c] + 0,0049 lanostest_SC[c] -> SE[c]	a4	Average steryl ester according to lipid composition from [a38]
	Nglycmann	N-glycan contribution to mannan and chitin	m8masnB[g] -> 9 mannan[g] + 2 chitin[g]	a4	Pseudo-reaction corresponding to the N-glycan contribution to mannan and chitin
	Oglycmann	O-glycan contribution to mannan	m3serthr[g] -> 3 mannan[g]	a4	Pseudo-reaction corresponding to the O-glycan contribution to mannan
	CERavg	Average ceramide	0,05979 cer1_18[c] + 0,03923 cer16d4[c] + 0,15172 cer18d4[c] + 0,01136 cer2'16d4[c] + 0,12008 cer2'18d4[c] + 0,02215 cer16d48[c] + 0,06015 cer18d48[c] + 0,03913 cer2'18d48[c] + 0,0536 cer2_24[c] + 0,01888 cer2_26[c] + 0,27266 cer3_24[c] + 0,15123 cer3_26[c] -> ceravg[c]	a4	Average ceramide composition according to sphingolipid composition from [a10]
	GLCCERavg	Average glucoceramide	0,02209 glccer180[c] + 0,03422 glccer181[c] + 0,05929 glccer162[c] + 0,22541 glccer182[c] + 0,05758 glccer162m[c] + 0,60141 glccer182m[c] -> GlcCer[c]	a4	Average glucosylceramide composition according to sphingolipid composition from a[a10]
	IPCavg	Average inositol phosphorylceramide	0,0995 ipc118_SC[c] + 0,017 ipc224_SC[c] + 0,0137 ipc226_SC[c] + 0,4296 ipc324_SC[c] + 0,3691 ipc326_SC[c] + 0,0347 ipc426_SC[c] -> ipcavg[c]	a4	Average inositol phosphorylceramide composition according to sphingolipid composition from a[a10]
	MIP2Cavg	Average mannose-(inositol-P)2-ceramide	0,5982 mip2c324_SC[c] + 0,3909 mip2c326_SC[c] + 0,0108 mip2c424_SC[c] -> mip2cavg[c]	a4	Average mannose-(inositol-P)2-ceramide composition according to sphingolipid composition from a[a10]
	MIPCavg	Average mannose-inositol phosphorylceramide	0,5798 mipc324_SC[c] + 0,3617 mipc326_SC[c] + 0,0354 mipc424_SC[c] + 0,0231 mipc426_SC[c] -> mipcavg[c]	a4	Average mannose-inositol phosphorylceramide composition according to sphingolipid composition from a[a10]
	SPHLIPIDS	Sphingolipid composition	0,0508 ceravg[c] + 0,2203 GlcCer[c] + 0,2430 ipcavg[c] + 0,2430 mipcavg[c] + 0,2430 mip2cavg[c] -> SPHLIPID[c]	a4	Sphingolipid composition
	RMNt	L-rhamnose transport	rmn[e] <=> rmn[c]	a1	L-rhamnose metabolization described in [a37] and genes for its assimilation proposed in [a38]
	RMNDH	L-rhamnose dehydrogenase	rmn[c] + nad[c] <=> ram14lac + nadh[c] + h[c]	a2	L-rhamnose metabolization described in [a37] and genes for its assimilation proposed in [a38]
	RHAMLAC	L-rhamnonic acid lactonase	ram14lac[c] + h2o[c] => rham[c] + h[c]	a2	L-rhamnose metabolization described in [a37] and genes for its assimilation proposed in [a38]
	RHAMDH	L-rhamnonate dehydratase	rham[c] => kdr[c] + h2o[c]	a2	L-rhamnose metabolization described in [a37] and genes for its assimilation proposed in [a38]
	KDRALD	2-keto-3-deoxy-L-rhamnonate aldolase	kdr[c] => pyr[c] + lald-L[c]	a2	L-rhamnose metabolization described in [a39] and genes for its assimilation proposed in [a40]

## Sheet: Excluded
Excluded or replaced reactions in the model
					Reason for exclusion
					r1	Equivalent multistep/lumped reaction
					r2	Equivalent right reaction in an other compartment
					r3	Wrong reaction, but equivalent right reaction in an other model
					r4	Unnecessari transport
					r5	Unspecific/generic reaction
					r6	Wrong reaction
					r7	Not in Pichia pastoris
					r8	Duplicated reaction
					r9	Other
	PpaMBEl1254	iPP668	iLC915		Description	Equation		Justification	Notes
	0	0	1	D1	delta24-sterol reductase	h[c] + nadph[c] + zymst[c] <=> nadp[c] + zymstnl[c]		r7	In yeast, neither cholesterol nor precursors are synthesized, therefore steroid biosynthesis pathway gives fecosterol from zymosterol and not zymostenol (zymstnl)[e1]
	1	1	0	D2	myo-Inositol-1-phosphate synthase	g6p[c] -> mi1p-D[c]		r7	Myo-inositol is synthetized from glucose 6-phosphate (g6p) via myo-inositol 3-phosphate, not myo-inositol-1-phosphate (mi1p-D) [e2]
	0	0	1	D3	D-myo-Inositol 1,4,5-trisphosphate	h2o[c] + mi145p[c] -> pi[c] + ptd145bp_SC[c]		r6	Not real reaction, there is a phosphatidyl addition with no phosphatidyl group in reactants, should be PI45BPP_PP (from the model) reverse reaction
	0	0	1	D4	L-2-Aminoadipate-6-semialdehyde:NAD(P)+ 6-oxidoreductase	nadh[c] + h[c] + Aminoadip.-S[c] -> nad[c] + Holo-Lys2[c] + L2aadp6sa[c]		r1	Replacement for simplified reaction AASAD2	AASAD2
	0	0	1	D5	L-2-Aminoadipate-6-semialdehyde:NAD+ 6-oxidoreductase	atp[c] + L2aadp[c] -> ppi[c] + alpha-Aminoadipoyl-C6-AMP[c]		r1	Replacement for simplified reaction AASAD2	AASAD2
	0	0	1	D6	L-2-Aminoadipate-6-semialdehyde:NAD(P)+ 6-oxidoreductase	alpha-Aminoadipoyl-C6-AMP[c] + Holo-Lys2[c] -> amp[c] + Aminoadip.-S[c]		r1	Replacement for simplified reaction AASAD2	AASAD2
	1	1	0	D7	glucose 6-phosphate dehydrogenase, edoplasmic reticulum	nadp[r] + g6p[r] -> 6pgl[r] + h[r] + nadph[r]		r2	Reaction already present in cytosol, and no gene association to the reticulum reaction. In addition, it is neither present in yeast 7 model of S. cerevisiae [e3] nor iTO77 [e4]
	1	1	0	D8	glucose 6-phosphate endoplasmic reticular transport via diffusion	g6p[c] <=> g6p[r]		r4	As glucose 6-phosphate dehydrogenase in endoplasmic reticulum is not included in D8, no reactions in endoplasmic reticulum involving D-Glucose 6-phosphate (g6p), and no gene encoding for specific transporter
	1	1	0	D9	6-phospho-D-glucono-1,5-lactone endoplasmic reticular transport via diffusion	6pgl[c] <=> 6pgl[r]		r4	As glucose 6-phosphate dehydrogenase in endoplasmic reticulum is not included in D8, no reactions in endoplasmic reticulum involving D-Glucose 6-phosphate (g6p), and no gene encoding for specific transporter
	1	0	0	D10	3‐ketoacyl‐COA thiolase, peroxisomal	coa[x] + 3oacoa[x] -> accoa[x] + acoa[x]		r5	Unspecific reaction from β-oxidation pathway. 3oacoa and acoa correspond to 3-oxoacyl-CoA and acyl-CoA respectively. The corresponding reactions with each acyl-coa specie are included.
	1	0	0	D11	aspartate oxidase	asp-L[c] + fad[m] -> h[c] + fadh2[m] + iasp[c]		r2	Reaction not found in any automatic P. pastoris reconstructions (Path2models or CoReCo [e7, e8]). In addition, it is neither present in version 7 of yeast consensus model [e3]. This reaction is found in iTO077 model [e4], but no gene is associated to it. Equivalent reaction: ASPO6
	0	0	1	D12	Acyl-CoA:sphingosine N-acyltransferase	acoa[c] + Sphingosyl-phosphocholine[c] <=> coa[c] + Sphingomyelin[c]		r7	Sphingomyelin is not present in yeast [e5, e6]
	0	0	1	D13	ceramide:phosphatidylcholine cholinephosphotransferase	pc_SC[c] + cera-D[c] <=> 12dgr_SC[c] + Sphingomyelin[c]		r7	Sphingomyelin is not present in yeast [e5, e6]
	0	0	1	D14	CDP-choline:N-acylsphingosine cholinephosphotransferase	cdpchol[c] + cera-D[c] <=> cmp[c] + Sphingomyelin[c]		r7	Sphingomyelin is not present in yeast [e5, e6]
	0	0	1	D15	Sphingomyelin cholinephosphohydrolase	h2o[c] + Sphingomyelin[c] <=> cholp[c] + cera-D[c]		r7	Sphingomyelin is not present in yeast [e5, e6]
	0	0	1	D16	Sphingomyelin ceramide-phosphohydrolase	h2o[c] + Sphingomyelin[c] <=> chol[c] + crmp_hs[c]		r7	Sphingomyelin is not present in yeast [e5, e6]
	0	0	1	D17	UDP-glucose:N-acylsphingosine D-glucosyltransferase	udpg[c] + N-acylsphingosine[c] -> udp[c] +glucosylceramide[c]		r5	Replaced for the equivalent new added reactions for each specie of N-acylsphingosine
	0	0	1	D18	N-acylsphingosine amidohydrolase	sphgn[r] + fatty acid[r] -> h2o[r] + Dihydroceramide[r]		r5	Replaced for the equivalent reactions for each fatty acid specie
	0	0	1	D19	5alpha-cholest-7-en-3beta-ol, NADH:oxygen 5-oxidoreductase	nadh[c] + h[c] + o2[c] + lthstrl[c] -> nad[c] + 2 h2o[c] + 7dhchsterol[c]		r7	Cholesterol is not present in yeast [e1] and this is a reaction in cholesterol synthesis pathway
	0	0	1	D20	Cholesterol:NAD+ delta7-oxidoreductase	nadh[c] + h[c] + 7dhchsterol[c] -> nad[c] + chsterol[c]		r7	Cholesterol is not present in yeast [e1] and this is a reaction in cholesterol synthesis pathway
	0	0	1	D21	Acyl-CoA:cholesterol O-acyltransferase	acoa[c] + chsterol[c] <=> coa[c] + xolest_hs[c]		r7	Cholesterol is not present in yeast [e1]
	0	0	1	D22	5alpha-Cholest-7-en-3beta-ol delta7-delta8-isomerase	zymstnl[c] -> lthstrl[c]		r7	Cholesterol is not present in yeast [e1] and this is a reaction in cholesterol synthesis pathway
	0	0	1	D23	delta8,24-Cholestadien-3beta-ol delta7-delta8-isomerase	zymst[c] -> chlstol[c]		r7	Cholesterol is not present in yeast [e1] and this is a reaction in cholesterol synthesis pathway
	0	0	1	D24		ACP[c] -> ACP[m]		r8	Reversible reaction already present (ACPtm)	ACPtm
	0	0	1	D25	H2O transport	h2o[v] <=> h2o[r]		r1	Water transport from vacuole to ER is set as two step reactions in the present model, first vacuole to cytosol (H2Otv), and cytosol to ER (H2Oter)	H2Otv + H2Otr
	0	0	1	D26	H2O transport	h2o[v] <=> h2o[g]		r1	Water transport from vacuole to Golgi is set as two step reactions in the present model, first vacuole to cytosol (H2Otv), and cytosol to Golgi (H2Otg)	H2Otv + H2Otg
	0	0	1	D27	tryparedoxin:hydroperoxide oxidoreductase	Tryparedoxin[c] + ROOH[c] -> h2o[c] + Tryparedoxin disulfide[c] + ROH[c]		r5, r7	Tryparedoxin is only found in Trypanosomatidae [e9]. In addition it is an unspecific reaction. Genes already encoding for equivalent reactions with equivalent oxidoreductase (thioredoxin) and concrete metabolite species
	0	0	1	D28	trypanothione:hydroperoxide oxidoreductase	ROOH[c] + TSH[c] -> h2o[c] + ROH[c] + TSST[c]		r5, r7	Trypanothione (TSH) is specific from Trypanosomatidae [e9]. In addition, it is an unspecific reaction. Genes already encoding for equivalent reactions with the trypanothione equivalent metabolite (glutathione) and concrete metabolite species.
	0	0	1	D29	2'-deoxyribonucleoside-diphosphate:tryparedoxin-disulfide	Tryparedoxin[c] + Ribonucleoside diphosphate[c] -> h2o[c] + Tryparedoxin disulfide[c] + 2'-Deoxyribonucleoside diphosphate[c]		r5, r7	Tryparedoxin is only found in Trypanosomatidae [e9]. In addition it is an unspecific reaction. Genes already encoding for equivalent reactions with equivalent oxidoreductase (thioredoxin) and concrete ribonucleosides and deoxyribonucleosides species.
	0	0	1	D30	trypanathione:NADP+ oxidoreductase	h[c] + nadph[c] + TSST[c] -> nadp[c] + TSH[c]		r5, r7	Trypanothione (TSH) is specific from Trypanosomatidae [e9]. In addition, it is an unspecific reaction. Genes already encoding for equivalent reactions with the trypanothione equivalent metabolite (glutathione) and concrete metabolite species.
	0	0	1	D31	D-Glucose-6-phosphate phosphohydrolase	g6p[c] + h2o[c] -> pi[c] + glc-D[c]		r7	No gene association, in addition, this activity (3.1.3.9) do not seem to be present in S. cerevisiae [e10] and its expected range is Gram-negative Bacteria RXN-15312 (metacyc) [e11]	RXN-15312
	0	0	1	D32	Glycolate:oxygen 2-oxidoreductase	glyclt[c] + o2[c] -> glx[c] + h2o2[c]		r7	No gene association, in addition this activity (1.2.1.21) is not reported in yeast [e12]. This reaction is associated to pathways expected only in bacteria (GLYCOLALD-DEHYDROG-RXN) [e11]
	1	0		D33	methanol transport	meoh[e] -> meoh[x]		r1	Methanol transport from extracellular space to peroxisome is set as two step reactions, first to cytosol, and then cytosol to peroxisome	METOHte + METOHtx
	1	1		D34	catalase	2 h2o2[c] -> 2 h2o[c] + o2[c]		r2	Reaction already present in peroxisomes, and no different gene association to the cytosol. However some Candida sp. also have a cytosolic catalase. In further versions of the model could be included if cytosolic catalase is confirmed in P. pastoris.
	0	0	1	D35	Transferase	pheme[m] -> hemeO[m]		r3	Replaced for equivalent reactions from PpaMBEL1254 and iPP668 (HEMEOSm) with the same gene assignation and proper metabolite representation according to GO terms for PAS_chr1-3_0194	HEMEOSm
	0	0	1	D36	Transferase	hemeO[m] -> hemeA[m]		r3	Replaced for equivalent reactions from PpaMBEL1254 and iPP668 (HEMEOMOm) with the same gene assignation and proper metabolite representation according to GO terms for PAS_chr4_0449 (NADP requiring)	HEMEOMOm
	0	0	1	D37		h[x] + mal-L[x] <=> mal-L[c]		r3	Replaced, together with D38 for malate/oxalacetate shuttle (MALOAAtp)	MALOAAtp
	0	0	1	D38		oaa[c] + h[x] <=> oaa[x]		r3	Replaced, together with D37 for malate/oxalacetate shuttle (MALOAAtp)	MALOAAtp
	0	0	1	D39	5,6,7,8-Tetrahydrofolate:NAD+ oxidoreductase	nad[c] + thf[c] <=> nadh[c] + h[c] + dhf[c]		r3	GO of associated gene (PAS_chr1-4_0697) is NADP binding. The equivalent NADP reaction (instead of NAD) is included (DHFRi)	DHFRi
	0	0	1	D40	alpha-mannosidase	h2o[r] + G06468[r] -> man[r] + G10891[r]		r6	Gene encoding for this reaction (PAS_chr4_0790) is annotated as "Vacuolar alpha mannosidase, involved in free oligosaccharide (fOS) degradation. Nevertheless in iLC915 its reaction is in ER and applied to protein-linked oligosaccharides.
	0	0	1	D41	alpha-mannosidase	h2o[r] + G10891[r] -> man[r] + G10636[r]		r6	Gene encoding for this reaction (PAS_chr4_0790) is annotated as "Vacuolar alpha mannosidase, involved in free oligosaccharide (fOS) degradation. Nevertheless in iLC915 its reaction is in ER and applied to protein-linked oligosaccharides.
	0	0	1	D42	(1R,2S)-1-hydroxybutane-1,2,4-tricarboxylate:NAD+ oxidoreductase	nad[c] + hicit[c] <=> nadh[c] + h[c] + oxag[c]		r2	Gene (PAS_chr2-2_0168) encoding for a mitochondrial protein. In the model there is the equivalent reaction in mitochondrion from iPP668 and PpaMBEL1254	HICITDm
	0	0	1	D43	(1R,2S)-1-hydroxybutane-1,2,4-tricarboxylate:NAD+ oxidoreductase	oxag[c] <=> co2[c] + 2oxoadp[c]		r2	Gene (PAS_chr2-2_0168) encoding for a mitochondrial protein. In the model there is the equivalent reaction in mitochondrion from iPP668 and PpaMBEL1254 but "non-enzymatic reaction" is specified. In other models such as yeast 7 [e3], this and previous reaction here described are included as a single reaction, and so both allocated in mitochondria.	OXAGm
	0	0	1	D44	Phsophatidyl-L-serine carboxy-lyase	ps_SC[c] -> co2[c] + pe_SC[c]		r2	Gene (PAS_chr1-4_0019) associated to mitochondrion, and reaction in mitochondrion already present	PSERDm_PP
	1	1	0	D45	L-glutamate transport into mitochondria via hydroxide ion antiport	glu-L[c] + oh1[m] -> glu-L[m] + oh1[c]			Despite it appears in yeast model iND750 [e13], it is not present in later revised versions [e3, e4]
	0	0	1	D46	Mitochondrial pyrimidine nucleotide transporter	pi[c] + h[c] + adp[c] + h2o[m] + atp[m] <=> atp[c] + h2o[c] + h[m] + pi[m] + adp[m]		r3, r1	Two equivalent reactions already present: phosphate transport and ATP/ADP transport. In addition, associated gene (PAS_chr1-4_0423) has a possible role in ATP/AMP transport	ATPtm_H + PIt2m
	0	0	1	D47		pi[c] + h[c] + adp[c] + atp[v] + h2o[v] <=> atp[c] + h2o[c] + adp[v] + pi[v] + h[v]		r3	Associated gene (PAS_chr4_0210 and PAS_chr1-4_0423) encode for a mitochondrial proteins	ATPter_H + PIt2er
	0	0	1	D48	Phospholipid:1,2-diacyl-sn-glycerol O-acyltransferase	12dgr_SC[c] + Phospholipids[c] -> triglyc_SC[c] + Lysophospholipid[c]		r5	Generic reaction, replaced for the specific phospholipid and lysophospholipid species
	0	0	1	D49	ALG5	dolp[r] + udpg[r] -> udp[r] + dolglcp[r]		r3	Duplicated reaction. Associated gene (PAS_chr2-1_0498) is associated to an other equivalent reaction (DOLK) that uses ctp.
	0	0	1	D50	1-Phosphatidyl-D-myo-inositol inositolphosphohydrolase	h2o[c] + ptd1ino_SC[c] <=> 12dgr_SC[c] + mi1p-D[c]		r8	Duplicated reaction (PIPLC from iLC915 is included in the model)
	0	0	1	D51	OST	h2o[r] + g3m8mpdol[r] -> glc-D[r] +g2m8masn[r]		r6	Wrong reaction, it seem to be a merged reaction between DOLASNT and MG1er
	0	0	1	D52		aacoa[m] -> aacoa[c]		r6	Acetyl-CoA is not directly transported. Not present in any other model. iPP668, PpaMBEL1254, yeast 7 [e3], or iTO977 [e4].
	0	0	1	D53	Acetyl-CoA:carnitine O-acetyltransferase	coa[m] + acrn[m] -> accoa[m] + crn[m]		r8	Reversible reaction already present (CSNATm)	CSNATm
	0	0	1	D54	protein N6-(dihydrolipoyl)lysine:NAD+ oxidoreductase	nad[m] + dhlam[m] <=> h[m] + nadh[m] + lpam[m]		r8	Duplicated reaction (PDHcm)	PDHcm
	0	0	1	D55	Farnesyl-diphosphate:farnesyl-diphosphate farnesyltransferase	2 frdp[c] -> ppi[c] + prsqdp[c]		r1, r8	SQLS (present in all three models) is equivalent to this reaction and the following one (D55+D56)	SQLS
	0	0	1	D56	Presqualene diphosphate:farnesyl-diphosphate farnesyltransferase	h[c] + nadph[c] + prsqdp[c] -> nadp[c] + ppi[c] + sql[c]		r1, r8	SQLS (present in all three models) is equivalent to this reaction and the previous one (D55+D56)	SQLS
	0	0	1	D57	(R)-2,3-Dihydroxy-3-methylbutanoate:NADP+ oxidoreductase	h[m] + nadph[m] + 33hmeoxobut[m] -> nadp[m] + 23dhmb[m]		r1, r8	KARA1im (present in all thre models) is equivalent to this reaction and the following one (D57+D58)	KARA1im
	0	0	1	D58	2-Acetolactate methylmutase	alac-S[m] -> 33hmeoxobut[m]		r1, r8	KARA1im (present in all thre models) is equivalent to this reaction and the previous one (D57+D58)	KARA1im
	0	0	1	D59	phosphate/succinate mitochondrial shuttle	pi[m] + succ[c] <=> pi[c] + succ[m]		r8	Duplicated reaction, is equivalent to SUCCtm
	1	1	0	D60	h[c] + nadh[c] + acald[c] -> nad[c] + etoh[c]			r1, r8	ALCD2x is equivalent to D60 and D61 added, they are reverse directions	ALCD2x
	1	1	0	D61	nad[c] + etoh[c] -> h[c] + nadh[c] + acald[c]			r1, r8	ALCD2x is equivalent to D60 and D61 added, they are reverse directions	ALCD2x
	1	1	0	D62	phospholipase B (phosphatidylcholine), yeast-specific	h2o[c] + 0.5 pc_SC[c] -> h[c] + 0.16654 hdca[c] + 0.03292 ocdca[c] + 0.05956 hdcea[c] + 0.33054 ocdcea[c] + 0.41044 ocdcya[c] + 0.5 g3pc[c]		r1	Equivalent 2-step-reaction included (pla2_2 + LPASE originally from iLC915)	pla2_2 + LPASE
	1	1	0	D63	phospholipase B (phosphatidylcholine), yeast-specific (extracellular)	h2o[e] + 0.5 pc_SC[e] -> h[e] + 0.16654 hdca[e] + 0.03292 ocdca[e] + 0.05956 hdcea[e] + 0.33054 ocdcea[e] + 0.41044 ocdcya[e] + 0.5 g3pc[e]		r1	Equivalent 2-step-reaction included (plbpc_ppe1 and plbpc_ppe2)	plbpc_ppe1 + plbpc_ppe2
	1	1	0	D64	2-aceto-2-hydroxybutanoate synthase, mitochondrial	h[m] + 2obut[m] + pyr[m] -> co2[m] + 2ahbut[m]		r1	Equivalent 2-step-reaction included from iLC915 (PDHa1 + ALACPYRL)	PDHa1 + ALACPYRL
	1	0	0	D65		o2[c] + amet[c] + zymst[c] -> 2 h2o[c] + h[c] + ahcys[c] + ergtetrol[c]		r1, r8	Lumped reaction in sterol biosynthesis, equivalent to SAM24MT + C8STI + C5STDS + C22STDS, all 4 reactions present in the three models	SAM24MT + C8STI + C5STDS + C22STDS
	1	1	0	D66	ketol-acid reductoisomerase (2-Aceto-2-hydroxybutanoate), mitochondrial	h[m] + 2ahbut[m] + nadph[m] -> nadp[m] + 23dhmp[m]		r1	Equivalent 2-step-reaction from iLC915 included (3H3M2OPS + 3H3M2OPR from iLC915)	3H3M2OPS + 3H3M2OPR
	1	1	0	D67	pyruvate dehydrogenase	nad[m] + coa[m] + pyr[m] -> nadh[m] + co2[m] + accoa[m]		r1	Equivalent 3-step-reaction from iLC915 included (PDHa1 + PDHa2 + PDHbrm fom iLC915)	PDHa1 + PDHa2 + PDHbrm
	0	0	1	D68	1-Palmitoylglycerol-3-phosphate:NADP+ oxidoreductase	h[c] + nadph[c] + Palmitoylglycerone phosphate[c] -> nadp[c] + 1-Palmitoylglycerol 3-phosphate[c]		r5	Equivalent reaction for acyl-glycerone phosphate specie that includes palmitoyl (ADHAPR)	ADHAPR
	0	0	1	D69	phosphatidylinositol glycan	pmtcoa[c] + gpail_pp[c] <=> coa[c] + gacpail_pp[c]		r2	Equivalent reaction in ER. According to [e14], palmitoyl-coa transference takes place in ER
	0	0	1	D70	Isomerases	4mzym[c] <=> zymst[c]		r1	Equivalent 3-step-reaction from iPP668 and PpaMBEL1254 included (C4STMO2 + C3STDH2 + C3STKR2)	C4STMO2 + C3STDH2 + C3STKR2
	0	0	1	D71	Glycosyltransferases	gdpmann[r] + m1mpdol[r] -> m2mpdol[r] + gdp[r]		r2	According to the revised glycosylation pathway, this reaction takes place in cytosol and is already present in the model (G16MT)
	0	0	1	D72	Lysoplasmalogen ethanolamine phosphohydrolase	h2o[c] + 1-Alkenylglycerophosphoethanolamine[c] -> 1-(1-Alkenyl)-sn-glycerol[c] + ethamp[c]		r5, r9	Generic reaction (alkenyl group). In addition its gene (PAS_chr1-1_0480) is annotated for a for a nuclear protein with DNA-repairing functions. Furthermore two of the metabolites are unconnected and only appear once
	0	0	1	D73	Transferring nitrogenous groups	Plasmenylethanolamine[c] + chol[c] <=> Plasmenylcholine[c] + etha[c]		r7	Plasminogen are typically distributed in other taxons, such as mammals [e16]
	0	0	1	D74	ATP:[isocitrate dehydrogenase (NADP+)] phosphotransferase	atp[c] + [Isocitrate dehydrogenase (NADP+)][c] <=> adp[c] + [Isocitrate dehydrogenase (NADP+)] phosphate[c]		r9	This reaction is non-metabolic: it phosphorylates an enzyme.
	0	0	1	D75	ATP:polyphosphate phosphotransferase	5.4 pi[v] + 5.4 atp[v] <=> 5.4 adp[v] + Polyphosphate530[v]		r1	Polyphosphate polymerization replaced for reactions OLIGOPK and POLYPPE. Genes were taken from this reaction from iLC915	OLIGOPK + POLYPPE
	0	0	1	D76	ATP:polyphosphate phosphotransferase	24.5 pi[v] + 24.5 atp[v] <=> 24.5 adp[v] + Polyphosphate2400[v]		r1	Polyphosphate polymerization replaced for reactions OLIGOPK (from iLC915) and POLYPPE	OLIGOPK + POLYPPE
	0	0	1	D77	ATP:polyphosphate phosphotransferase	66.3 pi[v] + 66.3 atp[v] <=> 66.3 adp[v] + Polyphosphate6500[v]		r1	Polyphosphate polymerization replaced for reactions OLIGOPK (from iLC915) and POLYPPE	OLIGOPK + POLYPPE
	0	0	1	D78	ATP:polyphosphate phosphotransferase	313 pi[v] + 313 atp[v] <=> 313 adp[v] + Polyphosphate30700[v]		r1	Polyphosphate polymerization replaced for reactions OLIGOPK (from iLC915) and POLYPPE	OLIGOPK + POLYPPE
	0	0	1	D79	Polyphosphate synthesis (g/g)	0.162 Polyphosphate530[v] + 0.567 Polyphosphate2400[v] + 0.108 Polyphosphate6500[v] + 0.162 Polyphosphate30700[v] -> Polyphosphate[v]		r1	Polyphosphate polymerization replaced for reactions OLIGOPK (from iLC915) and POLYPPE and only one specie of polyphosphate is considered, therefore there is no need in an addition reaction of all polyphosphate species	OLIGOPK + POLYPPE
	0	0	1	D80	Polyphosphate polyphosphohydrolase	409.2 h2o[v] + Polyphosphate[v] -> 409.2 pi[v]		r1	Polyphosphate hydrolysis replaced for reaction POLYPPX	OLIGOPK + POLYPPE
	1	0	0	D81		atp[c] -> pi[c] + adp[c]		r6	Unknown reaction, is not ATP hydrolysis, and equivalent reactions (with hydrolysis) are already present in the model
	1	0	0	D82	acyl carrier Protein synthase, mitochondrial	h2o[m] + coa[m] -> 2 h[m] + pap[m] + pan4p[m]		r1	Equivalent 2-step-reaction from iLC915 included (ACPS1 + ACPpds)	ACPS1 + ACPpds
	1	0	0	D83		2mcit[m] <=> micit[m]		r1	Equivalent 2-step-reaction from ilC915 included (MCITD + MICITDm)	MCITD + MICITDm
	1	1	0	D84	2,3-diketo-5-methylthio-1-phosphopentane degradation reaction	3 h2o[c] + dkmpp[c] -> 6 h[c] + pi[c] + for[c] + 2kmb[c]		r1	Equivalent 2-step-reaction from iLC915 included (DKMPPDa + DKMPPDb)	DKMPPDa + DKMPPDb
	1	1	0	D85	formaldehyde dehydrogenase	nad[c] + gthrd[c] + fald[c] <=> h[c] + nadh[c] + Sfglutth[c]		r1	Equivalent 2-step-reaction from iLC915 included (FALGTHLs + FALDH2)	FALGTHLs + FALDH2
	1	0	0	D86	formate dehydrogenase cytosolic/mitochondrial	h[c] + q6[m] + for[c] -> co2[c] + q6h2[m]		r1	Equivalent 2-step-reaction common in al the models included (FDH + NADH2-u6cm)	FDH + NADH2-u6cm
	1	1	0	D87	GTP cyclohydrolase I	h2o[c] + gtp[c] -> h[c] + ahdt[c] + for[c]		r1	Equivalent 4-step-reaction from iLC915 included (GTP89H + FAPTPAH + DAPTPM + OXPTP)	GTP89H + FAPTPAH + DAPTPM + OXPTP
	1	1	0	D88	histidinol dehydrogenase	h2o[c] + 2 nad[c] + histd[c] -> 3 h[c] + 2 nadh[c] + his-L[c]		r1	Equivalent 2-step-reaction from iLC915 included (HISTD1 + HISTD2)	HISTD1 + HISTD2
	1	1	0	D89	fumarate reductase	fadh2[m] + fum[m] -> fad[m] + succ[m]		r8	Equivalent reversible reaction included (SUCD1m)
	0	0	1	D90	S-Adenosyl-L-methionine:[myelin-basic-protein]-arginine Nw-methyltransferase	amet[c] + MBP-arg[c] -> ahcys[c] + MBPNO-metarg[c]		r9	Non-metabolic reaction, in addition, this activity (EC. 2.1.1.126) is only described in mammals according to BRENDA [e12].
	1	0	0	D91	adenosylmethionine-8-amino-7-oxononanoate transaminase	amet[c] + 8aonn[c] <=> dann[c] + amob[c]		r7	P. pastoris has not BIO4 gene responsible for this reaction [e17]
	0	0	1	D92	Oleoyl-CoA desaturase (n-C18:1CoA -> n-C18:2CoA)	2 h2o[x] + lnlncacoa[x] -> 2 h[x] + o2[x] + ocdycacoa[x]		r6	Wrong reaction in β-oxidation, replaced for the lumped reaction C18:3 -> C8 (FAOXC183806x)
Transport reactions
	1	1	0	D93	serine mitochondrial transport via proton symport	h[c] + ser-L[c] <=> h[m] + ser-L[m]		r3	L-serine (ser-L) is assumed to be transported by diffusion to mitochondria as in yeast 7 model [e3] and corresponding reaction from iLC915 is included SERtm
	1	1	0	D94	threonine mitochondrial transport via proton symport	h[c] + thr-L[c] <=> h[m] + thr-L[m]		r3	L-threonine (thr-L) is assumed to be transported by diffusion to mitochondria as in yeast 7 model [e3] and corresponding reaction from iLC915 is included THRtm
	1	1	0	D95	tyrosine mitochondrial transport via proton symport	h[c] + tyr-L[c] <=> h[m] + tyr-L[m]		r3	L-tyrosine (tyr-L) is assumed to be transported by diffusion to mitochondria as in yeast 7 model [e3] and corresponding reaction from iLC915 is included TYRtm
	1	1	0	D96	Valine reversible mitochondrial transport via proton symport	h[c] + val-L[c] <=> h[m] + val-L[m]		r3	L-valine (val-L) is assumed to be transported by diffusion to mitochondria as in yeast 7 model [e3] and corresponding reaction from iLC915 is included VALt5m
	1	1	0	D97	glycine mitochondrial transport via proton symport	h[c] + gly[c] <=> h[m] + gly[m]		r3	Glycine (gly) is assumed to be transported by diffusion to mitochondria as in yeast 7 model [e3] and corresponding reaction from iLC915 is included GLYtm
	1	0	0	D98	metheonine mitochondrial transport via proton symport	h[m] + met-L[m] <=> h[c] + met-L[c]		r3	L-methionine (met-L) is assumed to be transported by diffusion to mitochondria as in yeast 7 model [e3] and corresponding reaction from iLC915 is included METtm
	0	0	1	D99	Pyruvate mitochondrial permease	pyr[c] <=> pyr[m]		r3	According to [e18], pyruvate transport to mitochondria is proton linked, in S. cerevisiae. Pyruvate transport in the present model is represented by proton symport (PYRt2m) from PpaMBEL1254 and iPP668
	0	0	1	D100	Biotin permease	btn[e] -> btn[c]		r3	In S. cerevisiae, biotin (btn) is uptaken via carrier mediated system, no diffusion is possible due to high concentrations of intracellular biotin [e19, e20]. Biotin transport via proton symport (BTNt2i from PpaMBEL1254 and iPP668) is included.
	0	0	1	D101	Myo-Inositol permease	inost[e] -> inost[c]		r3	Replaced for proton-associated transport reaction from iPP668 and PpaMBEL1254 (INSTt2) [e21]
	0	0	1	D102	Threalose permease	tre[e] -> tre[c]		r3	Replaced for proton-associated transport reaction from iPP668 and PpaMBEL1254 (TREt2) [e22]
	0	0	1	D103	Thianmine permease	thm[e] -> thm[c]		r3	Replaced for proton-associated transport reaction from iPP668 and PpaMBEL1254 (THMt2)	Reference
	0	0	1	D104		pyr[x] -> pyr[c]		r3	Replaced for proton-associated transport reaction from iPP668 and PpaMBEL1254, according to [e23, e24]
	0	0	1	D105	L-Alanine permease	ala-L[e] <=> ala-L[c]		r3	Replaced for proton-associated transport reaction from iPP668 and PpaMBEL1254, according to [e25, e26]
	0	0	1	D106	L-Proline permease	pro-L[e] <=> pro-L[c]		r3	Replaced for proton-associated transport reaction from iPP668 and PpaMBEL1254, according to [e25, e26]
	0	0	1	D107	L-Arginine permease	arg-L[e] <=> arg-L[c]		r3	Replaced for proton-associated transport reaction from iPP668 and PpaMBEL1254, according to [e25, e26]
	0	0	1	D108	L-Lysine permease	lys-L[e] <=> lys-L[c]		r3	Replaced for proton-associated transport reaction from iPP668 and PpaMBEL1254, according to [e25, e26]
	0	0	1	D109	L-Asparagine permease	asn-L[e] <=> asn-L[c]		r3	Replaced for proton-associated transport reaction from iPP668 and PpaMBEL1254, according to [e25, e26]
	0	0	1	D110	L-Aspartate permease	asp-L[e] <=> asp-L[c]		r3	Replaced for proton-associated transport reaction from iPP668 and PpaMBEL1254, according to [e25, e26]
	0	0	1	D111	L-Cysteine permease	cys-L[e] <=> cys-L[c]		r3	Replaced for proton-associated transport reaction from iPP668 and PpaMBEL1254, according to [e25, e26]
	0	0	1	D112	L-Glutamine permease	gln-L[e] <=> gln-L[c]		r3	Replaced for proton-associated transport reaction from iPP668 and PpaMBEL1254, according to [e25, e26]
	0	0	1	D113	L-Glutamate permease	glu-L[e] <=> glu-L[c]		r3	Replaced for proton-associated transport reaction from iPP668 and PpaMBEL1254, according to [e25, e26]
	0	0	1	D114	Glycine permease	gly[e] <=> gly[c]		r3	Replaced for proton-associated transport reaction from iPP668 and PpaMBEL1254, according to [e25, e26]
	0	0	1	D115	L-Histidine permease	his-L[e] <=> his-L[c]		r3	Replaced for proton-associated transport reaction from iPP668 and PpaMBEL1254, according to [e25, e26]
	0	0	1	D116	L-Isoleucine permease	ile-L[e] <=> ile-L[c]		r3	Replaced for proton-associated transport reaction from iPP668 and PpaMBEL1254, according to [e25, e26]
	0	0	1	D117	L-Leucine permease	leu-L[e] <=> leu-L[c]		r3	Replaced for proton-associated transport reaction from iPP668 and PpaMBEL1254, according to [e25, e26]
	0	0	1	D118	L-Ornithine permease	orn[e] <=> orn[c]		r3	Replaced for proton-associated transport reaction from iPP668 and PpaMBEL1254, according to [e25, e26]
	0	0	1	D119	L-Phenylalanine permease	phe-L[e] <=> phe-L[c]		r3	Replaced for proton-associated transport reaction from iPP668 and PpaMBEL1254, according to [e25, e26]
	0	0	1	D120	L-Serine permease	ser-L[e] <=> ser-L[c]		r3	Replaced for proton-associated transport reaction from iPP668 and PpaMBEL1254, according to [e25, e26]
	0	0	1	D121	L-Threonine permease	thr-L[e] <=> thr-L[c]		r3	Replaced for proton-associated transport reaction from iPP668 and PpaMBEL1254, according to [e25, e26]
	0	0	1	D122	L-Tryptophan permease	trp-L[e] <=> trp-L[c]		r3	Replaced for proton-associated transport reaction from iPP668 and PpaMBEL1254, according to [e25, e26]
	0	0	1	D123	L-Tyrosine permease	tyr-L[e] <=> tyr-L[c]		r3	Replaced for proton-associated transport reaction from iPP668 and PpaMBEL1254, according to [e25, e26]
	0	0	1	D124	L-Valine permease	val-L[e] <=> val-L[c]		r3	Replaced for proton-associated transport reaction from iPP668 and PpaMBEL1254, according to [e25, e26]
	0	0	1	D125	D-Alanine permease	ala-D[e] <=> ala-D[c]		r3	Replaced for proton-associated transport reaction from iPP668 and PpaMBEL1254, according to [e25, e26]
	0	0	1	D126	L-Methionine permease	met-L[e] <=> met-L[c]		r3	Replaced for proton-associated transport reaction from iPP668 and PpaMBEL1254, according to [e25, e26]
	1	1	0	D127	iron (II) uptake (mitochondrial)	fe2[c] -> fe2[m]		r9	Replaced together with D128 for the equivalent reversible reaction FEt1m from iLC915
	1	1	0	D128	iron (II) transport	fe2[m] -> fe2[c]		r9	Replaced together with D127 for the equivalent reversible reaction FEt1m from iLC915
	0	0	1	D129	mannosyl-oligosaccharide 1,2-alpha-mannosidase	2 h2o[r] + G00012[r] -> 2 man[r] + G06468[r]		r6	Genes encoding for this reaction (PAS_chr2-1_0753 PAS_chr3_0891) are annotated as alpha-1,2-mannosidases, nevertheless in this reaction, the removed Man residues are not alpha-1,2-linked
	0	0	1	D130	mannosyl-oligosaccharide 1,2-alpha-mannosidase	4 h2o[r] + m8masn[r] -> 4 man[r] + G00012[r]		r7	Not endogenous reaction, according to [e14] specific α-1,2-mannosidases have to be added for human-like processing the oligosaccharide (G00012[r])
	0	0	1	D131		hcit[c] <=> hcit[m]		r8	Duplicated reaction (with HCITtm from iLC915)
Fatty acid metabolism
	1	0	0	D132	fatty acyl-ACP synthase (n-C8:0ACP), mitochondrial, lumped reaction	9 h[m] + acACP[m] + 6 nadph[m] + 3 malACP[m] -> 3 h2o[m] + 3 co2[m] + 3 ACP[m] + 6 nadp[m] + ocACP[m]		r1	Condensed and lumped mitochondrial acyl-ACP elongation reactions. Equivalent reaction in iPP668 (D142) has different stoichiometry . Replaced for detailed equivalent 4 step reactions per cycle of elongation from iLC915.	KAS14m 3OAR40m 3HAD40m EAR40ym; 3OAS60m 3OAR60m 3HAD60m EAR60ym; 3OAS80m 3OAR80m 3HAD80m EAR80ym	Fatty acid metabolism
	1	0	0	D133	fatty-acyl-ACP synthase (n-C10:0ACP), mitochondrial	3 h[m] + 2 nadph[m] + malACP[m] + ocACP[m] -> 3 h2o[m] + co2[m] + ACP[m] + 2 nadp[m] + dcaACP[m]		r1	Condensed mitochondrial acyl-ACP elongation reactions. Equivalent reaction in iPP668 (D143) has different stoichiometry. Replaced for detailed equivalent 4 step reactions per cycle of elongation from iLC915.	3OAS100m 3OAR100m 3HAD100m EAR100ym	Fatty acid metabolism
	1	0	0	D134	fatty-acyl-ACP synthase (n-C12:0ACP), mitochondrial	3 h[m] + 2 nadph[m] + malACP[m] + dcaACP[m] -> 3 h2o[m] + co2[m] + ACP[m] + 2 nadp[m] + ddcaACP[m]		r1	Condensed mitochondrial acyl-ACP elongation reactions. Equivalent reaction in iPP668 (D144) has different stoichiometry. Replaced for detailed equivalent 4 step reactions per cycle of elongation from iLC915.	3OAS120m 3OAR120m 3HAD120m EAR120ym	Fatty acid metabolism
	1	0	0	D135	fatty-acyl-ACP synthase (n-C14:0ACP), mitochondrial	3 h[m] + 2 nadph[m] + ddcaACP[m] + malACP[m] -> 3 h2o[m] + co2[m] + ACP[m] + 2 nadp[m] + myrsACP[m]		r1	Condensed mitochondrial acyl-ACP elongation reactions. Equivalent reaction in iPP668 (D145) has different stoichiometry. Replaced for detailed equivalent 4 step reactions per cycle of elongation from iLC915.	3OAS140m 3OAR140m 3HAD140m EAR140ym	Fatty acid metabolism
	1	0	0	D136	fatty-acyl-ACP synthase (n-C16:0ACP), mitochondrial	3 h[m] + 2 nadph[m] + myrsACP[m] + malACP[m] -> 3 h2o[m] + co2[m] + ACP[m] + 2 nadp[m] + palmACP[m]		r1	Condensed mitochondrial acyl-ACP elongation reactions. Equivalent reaction in iPP668 (D147) has different stoichiometry. Replaced for detailed equivalent 4 step reactions per cycle of elongation from iLC915.	3OAS160m 3OAR160m 3HAD160m EAR160ym	Fatty acid metabolism
	1	0	0	D137	fatty-acyl-ACP synthase (n-C18:0ACP), mitochondrial	3 h[m] + 2 nadph[m] + palmACP[m] + malACP[m] -> 3 h2o[m] + co2[m] + ACP[m] + 2 nadp[m] + ocdcaACP[m]		r1	Condensed mitochondrial acyl-ACP elongation reactions. Equivalent reaction in iPP668 (D149) has different stoichiometry. Replaced for detailed equivalent 4 step reactions per cycle of elongation from iLC915.	3OAS180m 3OAR180m 3HAD180m EAR180ym	Fatty acid metabolism
	1	0	0	D138	fatty-acyl-ACP synthase (n-C14:1ACP), mitochondrial	4 h[m] + o2[m] + 3 nadph[m] + ddcaACP[m] + malACP[m] -> 4 h2o[m] + co2[m] + ACP[m] + 3 nadp[m] + tdeACP[m]		r6	Fatty acid desaturation takes place in cytosol, after CoA activation. Equivalent reaction in iPP668 (D146) has different stoichiometry.		Fatty acid metabolism
	1	0	0	D139	fatty-acyl-ACP synthase (n-C16:1ACP), mitochondrial	4 h[m] + o2[m] + 3 nadph[m] + myrsACP[m] + malACP[m] -> 4 h2o[m] + co2[m] + ACP[m] + 3 nadp[m] + hdeACP[m]		r6	Fatty acid desaturation takes place in cytosol, after CoA activation. Equivalent reaction in iPP668 (D148) has different stoichiometry.		Fatty acid metabolism
	1	0	0	D140	fatty-acyl-ACP synthase (n-C18:1ACP), mitochondrial	4 h[m] + o2[m] + 3 nadph[m] + palmACP[m] + malACP[m] -> 4 h2o[m] + co2[m] + ACP[m] + 3 nadp[m] + octeACP[m]		r6	Fatty acid desaturation takes place in cytosol, after CoA activation. Equivalent reaction in iPP668 (D150) has different stoichiometry.		Fatty acid metabolism
	1	0	0	D141	fatty-acyl-ACP synthase (n-C18:2ACP), mitochondrial	5 h[m] + 2 o2[m] + 4 nadph[m] + palmACP[m] + malACP[m] -> 5 h2o[m] + co2[m] + ACP[m] + 4 nadp[m] + ocdcyaACP[m]		r6	Fatty acid desaturation takes place in cytosol, after CoA activation. Equivalent reaction in iPP668 (D151) has different stoichiometry.		Fatty acid metabolism
	0	1	0	D142	fatty acyl-ACP synthase (n-C8:0ACP), mitochondrial, lumped reaction	9 h[m] + acACP[m] + 6 nadph[m] + 3 malACP[m] -> 3 h2o[m] + 3 co2[m] + 3 ACP[m] + 6 nadp[m] + ocACP[m]		r1	Condensed and lumped mitochondrial acyl-ACP elongation reactions. Equivalent reaction in PpaMBEL1254 (D132) has different stoichiometry. Replaced for detailed equivalent 4 step reactions from iLC915. Replaced for detailed equivalent 4 step reactions per cycle of elongation from iLC915.	KAS14m 3OAR40m 3HAD40m EAR40ym; 3OAS60m 3OAR60m 3HAD60m EAR60ym; 3OAS80m 3OAR80m 3HAD80m EAR80ym	Fatty acid metabolism
	0	1	0	D143	fatty-acyl-ACP synthase (n-C10:0ACP), mitochondrial	3 h[m] + 2 nadph[m] + malACP[m] + ocACP[m] -> h2o[m] + co2[m] + ACP[m] + 2 nadp[m] + dcaACP[m]		r1	Condensed mitochondrial acyl-ACP elongation reactions. Equivalent reaction in PpaMBEL1254 (D133) has different stoichiometry. Replaced for detailed equivalent 4 step reactions from iLC915. Replaced for detailed equivalent 4 step reactions per cycle of elongation from iLC915.	3OAS100m 3OAR100m 3HAD100m EAR100ym	Fatty acid metabolism
	0	1	0	D144	fatty-acyl-ACP synthase (n-C12:0ACP), mitochondrial	3 h[m] + 2 nadph[m] + malACP[m] + dcaACP[m] -> h2o[m] + co2[m] + ACP[m] + 2 nadp[m] + ddcaACP[m]		r1	Condensed mitochondrial acyl-ACP elongation reactions. Equivalent reaction in PpaMBEL1254 (D134) has different stoichiometry. Replaced for detailed equivalent 4 step reactions from iLC915. Replaced for detailed equivalent 4 step reactions per cycle of elongation from iLC915.	3OAS120m 3OAR120m 3HAD120m EAR120ym	Fatty acid metabolism
	0	1	0	D145	fatty-acyl-ACP synthase (n-C14:0ACP), mitochondrial	3 h[m] + 2 nadph[m] + ddcaACP[m] + malACP[m] -> h2o[m] + co2[m] + ACP[m] + 2 nadp[m] + myrsACP[m]		r1	Condensed mitochondrial acyl-ACP elongation reactions. Equivalent reaction in PpaMBEL1254 (D135) has different stoichiometry. Replaced for detailed equivalent 4 step reactions from iLC915. Replaced for detailed equivalent 4 step reactions per cycle of elongation from iLC915.	3OAS140m 3OAR140m 3HAD140m EAR140ym	Fatty acid metabolism
	0	1	0	D146	fatty-acyl-ACP synthase (n-C14:1ACP), mitochondrial	4 h[m] + o2[m] + 3 nadph[m] + ddcaACP[m] + malACP[m] -> 3 h2o[m] + co2[m] + ACP[m] + 3 nadp[m] + tdeACP[m]		r6	Fatty acid desaturation takes place in cytosol, after CoA activation. Equivalent reaction in PpaMBEl1254 (D138) has different stoichiometry.		Fatty acid metabolism
	0	1	0	D147	fatty-acyl-ACP synthase (n-C16:0ACP), mitochondrial	3 h[m] + 2 nadph[m] + myrsACP[m] + malACP[m] -> h2o[m] + co2[m] + ACP[m] + 2 nadp[m] + palmACP[m]		r1	Condensed mitochondrial acyl-ACP elongation reactions. Equivalent reaction in PpaMBEL1254 (D136) has different stoichiometry. Replaced for detailed equivalent 4 step reactions from iLC915. Replaced for detailed equivalent 4 step reactions per cycle of elongation from iLC915.	3OAS160m 3OAR160m 3HAD160m EAR160ym	Fatty acid metabolism
	0	1	0	D148	fatty-acyl-ACP synthase (n-C16:1ACP), mitochondrial	4 h[m] + o2[m] + 3 nadph[m] + myrsACP[m] + malACP[m] -> 3 h2o[m] + co2[m] + ACP[m] + 3 nadp[m] + hdeACP[m]		r6	Fatty acid desaturation takes place in cytosol, after CoA activation. Equivalent reaction in PpaMBEl1254 (D139) has different stoichiometry.		Fatty acid metabolism
	0	1	0	D149	fatty-acyl-ACP synthase (n-C18:0ACP), mitochondrial	3 h[m] + 2 nadph[m] + palmACP[m] + malACP[m] -> 3 h2o[m] + co2[m] + ACP[m] + 2 nadp[m] + ocdcaACP[m]		r1	Condensed mitochondrial acyl-ACP elongation reactions. Equivalent reaction in PpaMBEL1254 (D137) has different stoichiometry. Replaced for detailed equivalent 4 step reactions from iLC915. Replaced for detailed equivalent 4 step reactions per cycle of elongation from iLC915.	3OAS180m 3OAR180m 3HAD180m EAR180ym	Fatty acid metabolism
	0	1	0	D150	fatty-acyl-ACP synthase (n-C18:1ACP), mitochondrial	4 h[m] + o2[m] + 3 nadph[m] + palmACP[m] + malACP[m] -> 3 h2o[m] + co2[m] + ACP[m] + 3 nadp[m] + octeACP[m]		r6	Fatty acid desaturation takes place in cytosol, after CoA activation. Equivalent reaction in PpaMBEl1254 (D140) has different stoichiometry.		Fatty acid metabolism
	0	1	0	D151	fatty-acyl-ACP synthase (n-C18:2ACP), mitochondrial	5 h[m] + 2 o2[m] + 4 nadph[m] + palmACP[m] + malACP[m] -> 5 h2o[m] + co2[m] + ACP[m] + 4 nadp[m] + ocdcyaACP[m]		r6	Fatty acid desaturation takes place in cytosol, after CoA activation. Equivalent reaction in PpaMBEl1254 (D141) has different stoichiometry.		Fatty acid metabolism
	0	0	1	D152	Dodecanoyl-[acyl-carrier-protein] hydrolase	h2o[m] + ddcaACP[m] -> ACP[m] + ddca[m]		r6	Acyl-ACP is transported to cytosol, and there it is hydrolyzed.		Fatty acid metabolism
	0	0	1	D153	Tetradecanoyl-[acyl-carrier-protein] hydrolase	h2o[m] + myrsACP[m] -> ACP[m] + ttdca[m]		r6	Acyl-ACP is transported to cytosol, and there it is hydrolyzed.		Fatty acid metabolism
	0	0	1	D154	Oleoyl-[acyl-carrier protein] hydrolase	h2o[m] + palmACP[m] -> ACP[m] + hdca[m]		r6	Acyl-ACP is transported to cytosol, and there it is hydrolyzed.		Fatty acid metabolism
	0	0	1	D155	oleoyl-[acyl-carrier-protein] hydrolase	h2o[m] + ocdcaACP[m] -> ACP[m] + ocdca[m]		r6	Acyl-ACP is transported to cytosol, and there it is hydrolyzed.		Fatty acid metabolism
	1	1	0	D156	fatty acid synthase (n-C10:0)	3 h_c + 2 nadph_c + malcoa_c + octa_c => h2o_c + 2 nadp_c + co2_c + coa_c + dca_c		r1	Fatty acid biosynthesis is included with each of the 4 reactions per cycle of 2 carbon addition	FAS1_10 + FAS2_10 + FAS3_10 + FAS4_10	Fatty acid metabolism
	1	1	0	D157	fatty acyl-CoA synthase (n-C10:0CoA)	3 h_c + 2 nadph_c + malcoa_c + occoa_c => h2o_c + 2 nadp_c + co2_c + coa_c + dcacoa_c		r1	Fatty acid elongation is also included with each of the 4 reactions per cycle of elongation		Fatty acid metabolism
	1	1	0	D158	fatty acid synthase (n-C12:0)	3 h_c + 2 nadph_c + malcoa_c + dca_c => h2o_c + 2 nadp_c + co2_c + coa_c + ddca_c		r1	Fatty acid biosynthesis is included with each of the 4 reactions per cycle of 2 carbon addition	FAS1_12 + FAS2_12 + FAS3_12 + FAS4_12 + FAS5_12	Fatty acid metabolism
	1	1	0	D159	fatty-acyl-CoA synthase (n-C12:0CoA)	3 h_c + 2 nadph_c + malcoa_c + dcacoa_c => h2o_c + 2 nadp_c + co2_c + coa_c + ddcacoa_c		r1	Fatty acid elongation is also included with each of the 4 reactions per cycle of elongation		Fatty acid metabolism
	1	1	0	D160	fatty acid synthase (n-C14:0)	3 h_c + 2 nadph_c + malcoa_c + ddca_c => h2o_c + 2 nadp_c + co2_c + coa_c + ttdca_c		r1	Fatty acid biosynthesis is included with each of the 4 reactions per cycle of 2 carbon addition	FAS1_14 + FAS2_14 + FAS3_14 + FAS4_14 + FAS5_14	Fatty acid metabolism
	1	1	0	D161	fatty-acyl-CoA synthase (n-C14:0CoA)	3 h_c + 2 nadph_c + malcoa_c + ddcacoa_c => h2o_c + 2 nadp_c + co2_c + coa_c + tdcoa_c		r1	Fatty acid elongation is also included with each of the 4 reactions per cycle of elongation	FAE1_14 + FAE2_14 + FAE3_14 + FAE4_14	Fatty acid metabolism
	1	1	0	D162	fatty acid synthase (n-C16:0)	3 h_c + 2 nadph_c + malcoa_c + ttdca_c => h2o_c + 2 nadp_c + co2_c + coa_c + hdca_c		r1	Fatty acid biosynthesis is included with each of the 4 reactions per cycle of 2 carbon addition	FAS1_16 + FAS2_16 + FAS3_16 + FAS4_16 + FAS5_16	Fatty acid metabolism
	1	1	0	D163	fatty-acyl-CoA synthase (n-C16:0CoA)	3 h_c + 2 nadph_c + malcoa_c + tdcoa_c => h2o_c + 2 nadp_c + co2_c + coa_c + pmtcoa_c		r1	Fatty acid elongation is also included with each of the 4 reactions per cycle of elongation	FAE1_16 + FAE2_16 + FAE3_16 + FAE4_16	Fatty acid metabolism
	1	1	0	D164	fatty acid synthase (n-C18:0)	3 h_c + 2 nadph_c + malcoa_c + hdca_c => h2o_c + 2 nadp_c + co2_c + coa_c + ocdca_c		r1	Fatty acid biosynthesis is included with each of the 4 reactions per cycle of 2 carbon addition	FAS1_18 + FAS2_18 + FAS3_18 + FAS4_18 + FAS5_18	Fatty acid metabolism
	1	1	0	D165	fatty-acyl-CoA synthase (n-C18:0CoA)	3 h_c + 2 nadph_c + malcoa_c + pmtcoa_c => h2o_c + 2 nadp_c + co2_c + coa_c + stcoa_c		r1	Fatty acid elongation is also included with each of the 4 reactions per cycle of elongation	FAE1_18 + FAE2_18 + FAE3_18 + FAE4_18	Fatty acid metabolism
	1	1	0	D166	fatty acid synthase (n-C8:0), lumped reaction	8 h_c + 6 nadph_c + accoa_c + 3 malcoa_c => 2 h2o_c + 6 nadp_c + 3 co2_c + 4 coa_c + octa_c		r1	Fatty acid biosynthesis is included with each of the 4 reactions per cycle of 2 carbon addition	FAS1_4 + FAS2_4 + FAS3_4 + FAS4_4 + FAS1_6 + FAS2_6 + FAS3_6 + FAS4_6 + FAS1_8 + FAS2_8 + FAS3_8 + FAS4_8	Fatty acid metabolism
	1	1	0	D167	fatty acyl-CoA synthase (n-C8:0CoA), lumped reaction	9 h_c + 6 nadph_c + accoa_c + 3 malcoa_c => 3 h2o_c + 6 nadp_c + 3 co2_c + 3 coa_c + occoa_c		r1	Fatty acid elongation is also included with each of the 4 reactions per cycle of elongation		Fatty acid metabolism
	0	1	0	D168	fatty acid synthase (n-C24:0), lumped reaction	9 h_c + 6 nadph_c + 3 malcoa_c + ocdca_c => 3 h2o_c + 6 nadp_c + 3 co2_c + 3 coa_c + ttc_c		r1	Fatty acid elongation up to 24 carbons, is included with all the steps and not with a lumped reaction	FAE1_20 + FAE2_20 + FAE3_20 + FAE4_20 + FAE1_22 + FAE2_22 + FAE3_22 + FAE4_22 + FAE1_24 + FAE2_24 + FAE3_24 + FAE4_24	Fatty acid metabolism
	0	1	0	D169	fatty acid synthase (n-C26:0)	3 h_c + 2 nadph_c + malcoa_c + ttc_c => h2o_c + 2 nadp_c + co2_c + coa_c + hexc_c		r1	Fatty acid elongation up to 26 carbons from tetracosanoyl-CoA is included with the 4 reactions, not a condensed one	FAE1_26 + FAE2_26 + FAE3_26 + FAE4_26	Fatty acid metabolism
	1	0	0	D170		ttdca[c] -> ttdca[x]		r3	As explained in main article, longer than C12 fatty acid transport is ATP dependent		Fatty acid metabolism
	1	0	0	D171		ttdcea[c] -> ttdcea[x]		r3	As explained in main article, longer than C12 fatty acid transport is ATP dependent		Fatty acid metabolism
	1	0	0	D172		hdca[c] -> hdca[x]		r3	As explained in main article, longer than C12 fatty acid transport is ATP dependent		Fatty acid metabolism
	1	0	0	D173		hdcea[c] -> hdcea[x]		r3	As explained in main article, longer than C12 fatty acid transport is ATP dependent		Fatty acid metabolism
	1	0	0	D174		octa[c] -> octa[x]		r3	As explained in main article, longer than C12 fatty acid transport is ATP dependent		Fatty acid metabolism
	1	0	0	D175		tdeACP[m] -> tdeACP[c]		r6	Fatty acid desaturation takes place in cytosol, after CoA activation, so no possible transport of unsaturated fatty acid from mitochondria		Fatty acid metabolism
	1	1	0	D176	fatty-acyl-ACP mitochondrial transport	hdeACP[m] -> hdeACP[c]		r6	Fatty acid desaturation takes place in cytosol, after CoA activation, so no possible transport of unsaturated fatty acid from mitochondria		Fatty acid metabolism
	1	1	0	D177	fatty-acyl-ACP mitochondrial transport	octeACP[m] -> octeACP[c]		r6	Fatty acid desaturation takes place in cytosol, after CoA activation, so no possible transport of unsaturated fatty acid from mitochondria		Fatty acid metabolism
	0	1	0	D178	fatty-acyl-ACP mitochondrial transport	ocdcyaACP[m] -> ocdcyaACP[c]		r6	Fatty acid desaturation takes place in cytosol, after CoA activation, so no possible transport of unsaturated fatty acid from mitochondria		Fatty acid metabolism
	1	0	0	D179	fatty-acyl-ACP synthase (n-C14:1ACP), mitochondrial	4 h[m] + o2[m] + 3 nadph[m] + ddcaACP[m] + malACP[m] -> 4 h2o[m] + co2[m] + ACP[m] + 3 nadp[m] + tdeACP[m]		r6	Fatty acid desaturation takes place in cytosol, after CoA activation		Fatty acid metabolism
	1	0	0	D180	fatty-acyl-ACP synthase (n-C16:1ACP), mitochondrial	4 h[m] + o2[m] + 3 nadph[m] + myrsACP[m] + malACP[m] -> 4 h2o[m] + co2[m] + ACP[m] + 3 nadp[m] + hdeACP[m]		r6	Fatty acid desaturation takes place in cytosol, after CoA activation		Fatty acid metabolism
	1	0	0	D181	fatty-acyl-ACP synthase (n-C18:1ACP), mitochondrial	4 h[m] + o2[m] + 3 nadph[m] + palmACP[m] + malACP[m] -> 4 h2o[m] + co2[m] + ACP[m] + 3 nadp[m] + octeACP[m]		r6	Fatty acid desaturation takes place in cytosol, after CoA activation		Fatty acid metabolism
	1	0	0	D182	fatty-acyl-ACP synthase (n-C18:2ACP), mitochondrial	5 h[m] + 2 o2[m] + 4 nadph[m] + palmACP[m] + malACP[m] -> 5 h2o[m] + co2[m] + ACP[m] + 4 nadp[m] + ocdcyaACP[m]		r6	Fatty acid desaturation takes place in cytosol, after CoA activation		Fatty acid metabolism
	0	1	0	D183	fatty acid synthase (n-C14:1)	4 h[c] + 3 nadph[c] + o2[c] + malcoa[c] + ddca[c] -> 3 h2o[c] + 3 nadp[c] + co2[c] + coa[c] + ttdcea[c]		r6	Fatty acid desaturation takes place in cytosol, after CoA activation		Fatty acid metabolism
	0	1	0	D184	fatty acid synthase (n-C16:1)	4 h[c] + 3 nadph[c] + o2[c] + malcoa[c] + ttdca[c] -> 3 h2o[c] + 3 nadp[c] + co2[c] + coa[c] + hdcea[c]		r6	Fatty acid desaturation takes place in cytosol, after CoA activation		Fatty acid metabolism
	0	1	0	D185	fatty acid synthase (n-C18:1)	4 h[c] + 3 nadph[c] + o2[c] + malcoa[c] + hdca[c] -> 3 h2o[c] + 3 nadp[c] + co2[c] + coa[c] + ocdcea[c]		r6	Fatty acid desaturation takes place in cytosol, after CoA activation		Fatty acid metabolism
	1	1	0	D186	fatty-acyl-ACP hydrolase	h2o[c] + tdeACP[c] <=> h[c] + ACP[c] + ttdcea[c]		r6	Fatty acid desaturation takes place in cytosol, after CoA activation, so no unsaturated acyl-ACP forms possible		Fatty acid metabolism
	1	1	0	D187	fatty-acyl-ACP hydrolase	h2o[c] + hdeACP[c] <=> h[c] + ACP[c] + hdcea[c]		r6	Fatty acid desaturation takes place in cytosol, after CoA activation, so no unsaturated acyl-ACP forms possible		Fatty acid metabolism
	1	1	0	D188	fatty-acyl-ACP hydrolase	h2o[c] + octeACP[c] <=> h[c] + ACP[c] + ocdcea[c]		r6	Fatty acid desaturation takes place in cytosol, after CoA activation, so no unsaturated acyl-ACP forms possible		Fatty acid metabolism
	1	1	0	D189	fatty-acyl-ACP hydrolase	h2o[c] + ocdcyaACP[c] <=> h[c] + ACP[c] + ocdcya[c]		r6	Fatty acid desaturation takes place in cytosol, after CoA activation, so no unsaturated acyl-ACP forms possible		Fatty acid metabolism
	0	0	1	D190	Trans-2-enoyl-CoA reductase	h[c] + nadph[c] + toctd2eACP[c] -> nadp[c] + ocdcaACP[c]		r6	Fatty acid desaturation takes place in cytosol, after CoA activation, so no unsaturated acyl-ACP forms possible		Fatty acid metabolism
	0	0	1	D191	acyl-[acyl-carrier-protein] desaturase	nadph[c] + o2[c] + octeACP[c] -> 2 h2o[c] + nadp[c] + ocdcyaACP[c]		r6	Fatty acid desaturation takes place in cytosol, after CoA activation, so no unsaturated acyl-ACP forms possible		Fatty acid metabolism
	0	0	1	D192	acyl-[acyl-carrier-protein] desaturase	nadph[c] + o2[c] + ocdcyaACP[c] -> 2 h2o[c] + nadp[c] + alpha-Linolenoyl-ACP[c]		r6	Fatty acid desaturation takes place in cytosol, after CoA activation, so no unsaturated acyl-ACP forms possible		Fatty acid metabolism
	0	0	1	D193	(9Z)-Octadecenoyl-acp hydrolase	h2o[c] + octeACP[c] -> ACP[c] + ocdcea[c]		r6	Fatty acid desaturation takes place in cytosol, after CoA activation, so no acyl-ACP forms possible		Fatty acid metabolism
	0	0	1	D194	long-chain fatty-acyl-acp hydrolase	h2o[c] + ocdcyaACP[c] <=> ACP[c] + ocdcya[c]		r6	Fatty acid desaturation takes place in cytosol, after CoA activation, so no acyl-ACP forms possible		Fatty acid metabolism
	0	0	1	D195	long-chain fatty-acyl-acp hydrolase	h2o[c] + alpha-Linolenoyl-ACP[c] -> ACP[c] + lnlnca[c]		r6	Fatty acid desaturation takes place in cytosol, after CoA activation, so no acyl-ACP forms possible		Fatty acid metabolism
	0	0	1	D196	acyl-[acyl-carrier-protein] desaturase	nadph[c] + o2[c] + palmACP[c] <=> 2 h2o[c] + nadp[c] + hdeACP[c]		r6	Fatty acid desaturation takes place in cytosol, after CoA activation, so no acyl-ACP forms possible		Fatty acid metabolism
	0	0	1	D197	acyl-ACP-hydrolase	h2o[c] + hdeACP[c] -> ACP[c] + hdcea[c]		r6	Fatty acid desaturation takes place in cytosol, after CoA activation, so no unsaturated acyl-ACP forms possible		Fatty acid metabolism
	0	0	1	D198		hdca[m] <=> hdca[c]		r6	There is no clear evidence of cytosolic-mitochondrial fatty acid transport [e27]		Fatty acid metabolism
	0	0	1	D199		ocdca[m] <=> ocdca[c]		r6	There is no clear evidence of cytosolic-mitochondrial fatty acid transport [e27]		Fatty acid metabolism
	0	0	1	D200		ttdca[m] <=> ttdca[c]		r6	There is no clear evidence of cytosolic-mitochondrial fatty acid transport [e27]		Fatty acid metabolism
	0	0	1	D201		ddca[m] <=> ddca[c]		r6	There is no clear evidence of cytosolic-mitochondrial fatty acid transport [e27]		Fatty acid metabolism
	1	1	0	D202	fatty-acyl-ACP mitochondrial transport	ddcaACP_m => ddcaACP_c		r6	There is no clear evidence of cytosolic-mitochondrial fatty acid transport [e27]		Fatty acid metabolism
	1	1	0	D203	fatty-acyl-ACP mitochondrial transport	myrsACP_m => myrsACP_c		r6	There is no clear evidence of cytosolic-mitochondrial fatty acid transport [e27]		Fatty acid metabolism
	1	1	0	D204	fatty-acyl-ACP mitochondrial transport	palmACP_m => palmACP_c		r6	There is no clear evidence of cytosolic-mitochondrial fatty acid transport [e27]		Fatty acid metabolism
	1	1	0	D205	fatty-acyl-ACP mitochondrial transport	ocdcaACP_m => ocdcaACP_c		r6	There is no clear evidence of cytosolic-mitochondrial fatty acid transport [e27]		Fatty acid metabolism
	0	0	1	D206	peroxisomal transport of dodecanoyl-CoA	atp[c] + ddcacoa[c] -> pi[c] + adp[c] + ddcacoa[x]		r3	Transport of MCFA to peroxisomes via diffusion [e28]		Fatty acid metabolism
	1	0	0	D207		ttdca[c] -> ttdca[x]		r3	LCFA are translocated to peroxisomes with the consumption of ATP [e28]		Fatty acid metabolism
	1	0	0	D208		ttdcea[c] -> ttdcea[x]		r3	LCFA are translocated to peroxisomes with the consumption of ATP [e28]		Fatty acid metabolism
	1	0	0	D209		hdca[c] -> hdca[x]		r3	LCFA are translocated to peroxisomes with the consumption of ATP [e28]		Fatty acid metabolism
	1	0	0	D210		hdcea[c] -> hdcea[x]		r3	LCFA are translocated to peroxisomes with the consumption of ATP [e28]		Fatty acid metabolism
	0	1	0	D211	fatty acid peroxisomal transport	ttc[c] -> ttc[x]		r3	VLCFA are translocated to peroxisomes with the consumption of ATP [e28]		Fatty acid metabolism
	0	1	0	D212	fatty acid peroxisomal transport	hexc[c] -> hexc[x]		r3	VLCFA are translocated to peroxisomes with the consumption of ATP [e28]		Fatty acid metabolism
	0	0	1	D213	steroyl-CoA,hydrogen-donor:oxygen oxidoreductase	2 h2o[x] + odecoa[x] -> 2 h[x] + o2[x] + stcoa[x]		r3	Complex degradation of unsaturated fatty acids, lumped reactions from iPP668 and PpaMBEL1254 are included	FAO181p_even or FAO181p_odd	Fatty acid metabolism
	0	0	1	D214	acyl-CoA desaturase	2 h2o[x] + ocdycacoa[x] -> 2 h[x] + o2[x] + odecoa[x]		r3	Complex degradation of unsaturated fatty acids, lumped reactions from iPP668 and PpaMBEL1254 are included	FAO182p_even_even or FAO182p_even_odd or FAO182p_odd_odd	Fatty acid metabolism
	1	1	0	D215	fatty acid oxidation (octanoyl-CoA), peroxisomal	3 coa[x] + occoa[x] + 3 o2[x] + 3 h2o[x] + 3 nad[x] -> 4 accoa[x] + 3 h2o2[x] + 3 h[x] + 3 nadh[x]		r1	β-oxidation from iLC915 is included, which is detailed in 4 reactions for each cycle from octanoyl-CoA to acetyl-CoA	ACOAO04p + ECOAH1x + HACD1x + ACOAO06p + ECOAH2p + HACD2x + ACACT2rx + ACOAO08p + ECOAH3x + HACD3x + ACACT3rx	Fatty acid metabolism
	0	1	0	D216	fatty acid oxidation (tetradecansoyl-CoA), peroxisomal	3 coa[x] + ttccoa[x] + 3 o2[x] + 3 h2o[x] + 3 nad[x] -> 3 accoa[x] + 3 h2o2[x] + stcoa[x] + 3 h[x] + 3 nadh[x]		r1	β-oxidation from iLC915 is included, which is detailed in 4 reactions for each cycle from tetracosanoyl-CoA to stearoyl-CoA	ACOAO20p + ECOAH9p + HACDp20 + KATp20 + ACOAO22p + ECOAH10p + HACDp22 + KATp22 + ACOAO24p + ECOAH12p + HACDp24 + KATp24	Fatty acid metabolism
Sphingolipid metabolism
	0	0	1	D217	Stearoyl-CoA:L-serine C-Stearoyltransferase (decarboxylating)	ser-L[c] + stcoa[c] -> co2[c] + coa[c] + 3-Dehydrosphinganine(C20:1)[c]		r9	Only 18-C sphingoid bases were taken into account, despite 20-C are also present, they only represent a 5% of total sphingoid bases [e6]. In future models, if a more detailed sphingolipid biosynthesis pathway is needed, 20-C sphingoid bases could be included as analogous reactions
	0	0	1	D218	sphinganine:NADP+ 3-oxidoreductase	nadph[c] + 3-Dehydrosphinganine(C20:1)[c] -> nadp[c] + Sphinganine(C20:1)[c]		r9	Only 18-C sphingoid bases were taken into account, despite 20-C are also present, they only represent a 5% of total sphingoid bases [e6].
	0	0	1	D219	Sphinganine(C20:1), NADPH: oxygen oxidoreductase	h[c] + nadph[c] + o2[c] + Sphinganine(C20:1)[c] <=> h2o[c] + nadp[c] + Phytosphingosine(C20:1)[c]		r9	Only 18-C sphingoid bases were taken into account, despite 20-C are also present, they only represent a 5% of total sphingoid bases [e6].
	0	0	1	D220	ATP:Sphinganine(C20:1) 1-phosphotransferase	atp[c] + Sphinganine(C20:1)[c] -> adp[c] + Sphinganine(C20:1) 1-phosphate[c]		r9	Only 18-C sphingoid bases were taken into account, despite 20-C are also present, they only represent a 5% of total sphingoid bases [e6].
	0	0	1	D221	ATP:Phytosphingosine(C20:1) 1-phosphotransferase	atp[c] + Phytosphingosine(C20:1)[c] -> adp[c] + Phytosphingosine(C20:1) 1-phosphate[c]		r9	Only 18-C sphingoid bases were taken into account, despite 20-C are also present, they only represent a 5% of total sphingoid bases [e6].
	0	0	1	D222	Tetracosanoyl-CoA:Sphinganine(C20:1) N-acyltransferase	ttccoa[c] + Sphinganine(C20:1)[c] -> coa[c] + Dihydroceramide(C20:C24)[c]		r9	Only 18-C sphingoid bases were taken into account, despite 20-C are also present, they only represent a 5% of total sphingoid bases [e6].
	0	0	1	D223	Hexacosanoyl-CoA:Sphinganine(C20:1) N-acyltransferase	hexccoa[c] + Sphinganine(C20:1)[c] -> coa[c] + Dihydroceramide(C20:C26)[c]		r9	Only 18-C sphingoid bases were taken into account, despite 20-C are also present, they only represent a 5% of total sphingoid bases [e6].
	0	0	1	D224	Tetracosanoyl-CoA:Sphinganine(C20:1) N-acyltransferase	ttccoa[c] + Phytosphingosine(C20:1)[c] -> coa[c] + Phytoceramide(C20:C24)[c]		r9	Only 18-C sphingoid bases were taken into account, despite 20-C are also present, they only represent a 5% of total sphingoid bases [e6].
	0	0	1	D225	Hexacosanoyl-CoA:Sphinganine(C20:1) N-acyltransferase	hexccoa[c] + Phytosphingosine(C20:1)[c] -> coa[c] + Phytoceramide(C20:C26)[c]		r9	Only 18-C sphingoid bases were taken into account, despite 20-C are also present, they only represent a 5% of total sphingoid bases [e6].
	0	0	1	D226	Sphinganine(C20:1)-1-phosphate palmitaldehyde-lyase	Sphinganine(C20:1) 1-phosphate[c] -> ethamp[c] + Octadecenal[c]		r9	Only 18-C sphingoid bases were taken into account, despite 20-C are also present, they only represent a 5% of total sphingoid bases [e6], in addition the proper product should be octadecanal [e5]
	0	0	1	D227	Sphinganine:NADP+ 3-oxidoreductase	h[c] + nadph[c] + 3dsphgn[c] -> nadp[c] + sphgn[c]		r9	In iLC915, sphinganine(C18:0), sphinganine(C20:0) and sphinganine are included. As in the model only C-18 sphingoid bases compounds are taken into account, C20 and generic compound are not included
	0	0	1	D228	sphinganine, NADPH: oxygen oxidoreductase	h[c] + nadph[c] + o2[c] + sphgn[c] -> h2o[c] + nadp[c] + psphings[c]		r9	In iLC915, sphinganine(C18:0), sphinganine(C20:0) and sphinganine are included. As in the model only C-18 sphingoid bases compounds are taken into account, C20 and generic compound are not included
	0	0	1	D229	ATP:sphingosine 1-phosphotransferase;	atp[c] + sphings[c] -> adp[c] + sphs1p[c]		r9	In iLC915, sphinganine(C18:0), sphinganine(C20:0) and sphinganine are included. As in the model only C-18 sphingoid bases compounds are taken into account, C20 and generic compound are not included
	0	0	1	D230	acyl-CoA:sphingosine N-acyltransferase	sphgn[c] + acoa[c] -> coa[c] + Dihydroceramide[c]		r9, r5	In iLC915, sphinganine(C18:0), sphinganine(C20:0) and sphinganine are included. As in the model only C-18 sphingoid bases compounds are taken into account, C20 and generic compound are not included
	0	0	1	D231	ATP:sphinganine 1-phosphotransferase	atp[c] + sphgn[c] -> adp[c] + Sphinganine(C18:1) 1-phosphate[c]		r9	In iLC915, sphinganine(C18:0), sphinganine(C20:0) and sphinganine are included. As in the model only C-18 sphingoid bases compounds are taken into account, C20 and generic compound are not included
	0	0	1	D232	Sphinganine(C18:1) 1-phosphate palmitaldehyde-lyase	Sphinganine(C18:1) 1-phosphate[c] -> ethamp[c] + Hexadecenal[c]		r6	Only 18-C sphingoid bases were taken into account, despite 20-C are also present, they only represent a 5% of total sphingoid bases [e6], in addition the proper product should be hexadecanal [e5]
	0	0	1	D233	hexadecanal:NAD+ oxidoreductase	nad[c] + h2o[c] + hxdcal[c] <=> nadh[c] + h[c] + hdca[c]		r8	Duplicated reaction (HXDCALOR from iLC915)
	0	0	1	D234	Phytoceramide(C18:C24) amidohydrolase	h2o[c] + cer2_26[c] <=> psphings[c]		r6	A fatty acid product of the ceramide hydrolysis is missing in the products side of the equation. Equivalent completed reactions were included
	0	0	1	D235	Phytoceramide(C20:C24) amidohydrolase	h2o[c] + Phytoceramide(C20:C26)[c] <=> Phytosphingosine(C20:1)[c]		r6	A fatty acid product of the ceramide hydrolysis is missing in the products side of the equation. Equivalent completed reactions were included
	0	0	1	D236	Phytoceramide(C18:C24) amidohydrolase	h2o[c] + cer2_24[c] <=> psphings[c]		r6	A fatty acid product of the ceramide hydrolysis is missing in the products side of the equation. Equivalent completed reactions were included
	0	0	1	D237	Phytoceramide(C20:C24) amidohydrolase	h2o[c] + Phytoceramide(C20:C24)[c] <=> Phytosphingosine(C20:1)[c]		r6	A fatty acid product of the ceramide hydrolysis is missing in the products side of the equation. Equivalent completed reactions were included
	0	0	1	D238	hexadecanal:NADP+ delta2-oxidoreductase	h[c] + nadph[c] + Octadecenal[c] -> nadp[c] + ocdcal[c]		r9	As is discussed in main text, sphingolipid bases are all considered to be originated from palmitoyl-CoA, and only C16 aldehydes are included in ceramides degradation
Carbon sources assimilation
	0	1	0	D239	ribose transport in via proton symporter	h[e] + rib-D[e] -> h[c] + rib-D[c]		r7	P. pastoris is not able to grow with ribose as C-source [e29] in addition, there is no gene associated to this reaction
	0	0	1	D240	alpha-glucosidase	h2o[c] + malt[c] => 2 glc_D[c]		r7	There is no gene associated to this reaction and it only apperas in one of the models (iLC915). In addition there is not any empirical evidence that P. pastoris is able to growth with maltose as C-source [e29]
	0	0	1	D241	1,4-alpha-D-Glucan glucohydrolase	h2o[c] + starch[c] => 2 glc_D[c]		r7	The metabolism of starch is represented only In iLC915. Nevertheless, P. pastoris has glycogen metabolism instead of starch. In addition genes associated to these reactions are already associated to the corresponding reactions of glycogen metabolism. In addition there is not any empirical evidence that P. pastoris is able to growth with starch as C-source [e29]
	0	0	1	D242	Dextrin 6-alpha-D-glucanohydrolase	h2o[c] + starch[c] -> glc-D[c] + 14glun[c]		r7	The metabolism of starch is represented only In iLC915. Nevertheless, P. pastoris has glycogen metabolism instead of starch. In addition genes associated to these reactions are already associated to the corresponding reactions of glycogen metabolism. In addition there is not any empirical evidence that P. pastoris is able to growth with starch as C-source [e29]
	0	0	1	D243	1,4-alpha-D-Glucan:orthophosphate alpha-D-glucosyltransferase	pi[c] + starch[c] -> g1p[c] + 14glun[c]		r7	The metabolism of starch is represented only In iLC915. Nevertheless, P. pastoris has glycogen metabolism instead of starch. In addition genes associated to these reactions are already associated to the corresponding reactions of glycogen metabolism. In addition there is not any empirical evidence that P. pastoris is able to growth with starch as C-source [e29]
	0	0	1	D244	1,4-alpha-D-Glucan:1,4-alpha-D-glucan 4-alpha-D-glycosyltransferase	glc-D[c] + 14glun[c] -> malt[c]		r7	The metabolism of starch is represented only In iLC915. Nevertheless, P. pastoris has glycogen metabolism instead of starch. In addition genes associated to these reactions are already associated to the corresponding reactions of glycogen metabolism.
	0	0	1	D245	glycogen (starch) synthase	h2o[c] + udpg[c] -> h[c] + udp[c] + 14glun[c]		r7	The metabolism of starch is represented only In iLC915. Nevertheless, P. pastoris has glycogen metabolism instead of starch. In addition genes associated to these reactions are already associated to the corresponding reactions of glycogen metabolism (GLCS2).
	0	0	1	D246	Starch transport	starch[e] <=> starch[c]		r7	The metabolism of starch is represented only In iLC915. Nevertheless, P. pastoris has glycogen metabolism instead of starch. There is not any associated gene to this reaction. Starch is a polymer that can not be transported into the cell, it has to be hydrolyzed extracellularly. In addition there is not any empirical evidence that P. pastoris is able to growth with starch as C-source [e29]
	0	0	1	D247	Cellobiose permease	cellb[e] -> cellb[c]		r7	There is not any associated gene to this reaction and it only apperas in one of the models (iLC915). In addition there is not any empirical evidence that P. pastoris is able to growth with maltose as C-source [e29]
	0	0	1	D248	cellobiose glucohydrolase	h2o_c + cellb_c => 2 glc_D_B_c		r7	P. pastoris is not able to grow using cellobiose as C-source [e29]
