# Supplementary material for: Integration and Validation of the Genome-Scale Metabolic Models of Pichia pastoris: A Comprehensive Update of Protein Glycosylation Pathways, Lipid and Energy Metabolism
Source: PLoS One. 2016 Jan 26;11(1):e0148031. doi: 10.1371/journal.pone.0148031 (PMC4734642; doi:10.1371/journal.pone.0148031)
Supplement: S5 File — Pichia pastoris GEM model in SBML format generated with the RAVEN toolbox. (XML) [file pone.0148031.s006.xml]

<?xml version='1.0' encoding='UTF-8' standalone='no'?>
<sbml xmlns="http://www.sbml.org/sbml/level2/version3" level="2" version="3">
  <model id="iMT1026" name="Pichia pastoris GEM model" metaid="metaid_iMT1026">
    <notes>
      <body xmlns="http://www.w3.org/1999/xhtml">
    For use in the RAVEN workshop</body>
      
    </notes>
    <annotation>
Marius          <rdf:RDF xmlns:rdf="http://www.w3.org/1999/02/22-rdf-syntax-ns#" xmlns:bqmodel="http://biomodels.net/model-qualifiers/" xmlns:vCard="http://www.w3.org/2001/vcard-rdf/3.0#" xmlns:dcterms="http://purl.org/dc/terms/" xmlns:dc="http://purl.org/dc/elements/1.1/" xmlns:bqbiol="http://biomodels.net/biology-qualifiers/">
        <rdf:Description rdf:about="#metaid_iMT1026">
          <dc:creator>
            <rdf:Bag>
              <rdf:li rdf:parseType="Resource">
                <vCard:N rdf:parseType="Resource">
                  <vCard:Family>Tomas-Gamisans</vCard:Family>
                </vCard:N>
                <vCard:EMAIL>marius.tomas@uab.cat</vCard:EMAIL>
                <vCard:ORG rdf:parseType="Resource">
                  <vCard:Orgname>Universitat Autonoma de Barcelona</vCard:Orgname>
                </vCard:ORG>
                <vCard:Given>Marius</vCard:Given>
              </rdf:li>
            </rdf:Bag>
          </dc:creator>
          <dcterms:created rdf:parseType="Resource">
            <dcterms:W3CDTF>2015-12-31T11:38:35Z</dcterms:W3CDTF>
          </dcterms:created>
          <dcterms:modified rdf:parseType="Resource">
            <dcterms:W3CDTF>2015-12-31T11:38:36Z</dcterms:W3CDTF>
          </dcterms:modified>
          <bqbiol:is>
            <rdf:Bag>
              <rdf:li rdf:resource="urn:miriam:taxonomy:4922"/>
            </rdf:Bag>
          </bqbiol:is>
        </rdf:Description>
      </rdf:RDF>
    </annotation>
      <listOfUnitDefinitions>
      <unitDefinition id="mmol_per_gDW_per_hr">
        <listOfUnits>
          <unit scale="-3" kind="mole"/>
          <unit exponent="-1" multiplier="0.00027778" kind="second"/>
        </listOfUnits>
      </unitDefinition>
    </listOfUnitDefinitions>
    <listOfCompartments>
      <compartment id="C_c" spatialDimensions="3" name="Cytosol" metaid="metaid_C_c" sboTerm="SBO:0000290" outside="C_e" size="1">
        <annotation>
          <rdf:RDF xmlns:rdf="http://www.w3.org/1999/02/22-rdf-syntax-ns#" xmlns:bqmodel="http://biomodels.net/model-qualifiers/" xmlns:vCard="http://www.w3.org/2001/vcard-rdf/3.0#" xmlns:dcterms="http://purl.org/dc/terms/" xmlns:dc="http://purl.org/dc/elements/1.1/" xmlns:bqbiol="http://biomodels.net/biology-qualifiers/">
            <rdf:Description rdf:about="#metaid_C_c">
              <bqbiol:is>
                <rdf:Bag>
                  <rdf:li rdf:resource="urn:miriam:bigg.compartment:c"/>
                </rdf:Bag>
              </bqbiol:is>
            </rdf:Description>
          </rdf:RDF>
        </annotation>
      </compartment>
      <compartment id="C_m" spatialDimensions="3" name="Mitochondria" metaid="metaid_C_m" sboTerm="SBO:0000290" outside="C_c" size="1">
        <annotation>
          <rdf:RDF xmlns:rdf="http://www.w3.org/1999/02/22-rdf-syntax-ns#" xmlns:bqmodel="http://biomodels.net/model-qualifiers/" xmlns:vCard="http://www.w3.org/2001/vcard-rdf/3.0#" xmlns:dcterms="http://purl.org/dc/terms/" xmlns:dc="http://purl.org/dc/elements/1.1/" xmlns:bqbiol="http://biomodels.net/biology-qualifiers/">
            <rdf:Description rdf:about="#metaid_C_m">
              <bqbiol:is>
                <rdf:Bag>
                  <rdf:li rdf:resource="urn:miriam:bigg.compartment:m"/>
                </rdf:Bag>
              </bqbiol:is>
            </rdf:Description>
          </rdf:RDF>
        </annotation>
      </compartment>
      <compartment id="C_x" spatialDimensions="3" name="Peroxisome" metaid="metaid_C_x" sboTerm="SBO:0000290" outside="C_c" size="1">
        <annotation>
          <rdf:RDF xmlns:rdf="http://www.w3.org/1999/02/22-rdf-syntax-ns#" xmlns:bqmodel="http://biomodels.net/model-qualifiers/" xmlns:vCard="http://www.w3.org/2001/vcard-rdf/3.0#" xmlns:dcterms="http://purl.org/dc/terms/" xmlns:dc="http://purl.org/dc/elements/1.1/" xmlns:bqbiol="http://biomodels.net/biology-qualifiers/">
            <rdf:Description rdf:about="#metaid_C_x">
              <bqbiol:is>
                <rdf:Bag>
                  <rdf:li rdf:resource="urn:miriam:bigg.compartment:x"/>
                </rdf:Bag>
              </bqbiol:is>
            </rdf:Description>
          </rdf:RDF>
        </annotation>
      </compartment>
      <compartment id="C_r" spatialDimensions="3" name="Endoplasmic Reticulum" metaid="metaid_C_r" sboTerm="SBO:0000290" outside="C_c" size="1">
        <annotation>
          <rdf:RDF xmlns:rdf="http://www.w3.org/1999/02/22-rdf-syntax-ns#" xmlns:bqmodel="http://biomodels.net/model-qualifiers/" xmlns:vCard="http://www.w3.org/2001/vcard-rdf/3.0#" xmlns:dcterms="http://purl.org/dc/terms/" xmlns:dc="http://purl.org/dc/elements/1.1/" xmlns:bqbiol="http://biomodels.net/biology-qualifiers/">
            <rdf:Description rdf:about="#metaid_C_r">
              <bqbiol:is>
                <rdf:Bag>
                  <rdf:li rdf:resource="urn:miriam:bigg.compartment:r"/>
                </rdf:Bag>
              </bqbiol:is>
            </rdf:Description>
          </rdf:RDF>
        </annotation>
      </compartment>
      <compartment id="C_n" spatialDimensions="3" name="Nucleus" metaid="metaid_C_n" sboTerm="SBO:0000290" outside="C_c" size="1">
        <annotation>
          <rdf:RDF xmlns:rdf="http://www.w3.org/1999/02/22-rdf-syntax-ns#" xmlns:bqmodel="http://biomodels.net/model-qualifiers/" xmlns:vCard="http://www.w3.org/2001/vcard-rdf/3.0#" xmlns:dcterms="http://purl.org/dc/terms/" xmlns:dc="http://purl.org/dc/elements/1.1/" xmlns:bqbiol="http://biomodels.net/biology-qualifiers/">
            <rdf:Description rdf:about="#metaid_C_n">
              <bqbiol:is>
                <rdf:Bag>
                  <rdf:li rdf:resource="urn:miriam:bigg.compartment:n"/>
                </rdf:Bag>
              </bqbiol:is>
            </rdf:Description>
          </rdf:RDF>
        </annotation>
      </compartment>
      <compartment id="C_e" spatialDimensions="3" name="Extracellular space" metaid="metaid_C_e" sboTerm="SBO:0000290" size="1">
        <annotation>
          <rdf:RDF xmlns:rdf="http://www.w3.org/1999/02/22-rdf-syntax-ns#" xmlns:bqmodel="http://biomodels.net/model-qualifiers/" xmlns:vCard="http://www.w3.org/2001/vcard-rdf/3.0#" xmlns:dcterms="http://purl.org/dc/terms/" xmlns:dc="http://purl.org/dc/elements/1.1/" xmlns:bqbiol="http://biomodels.net/biology-qualifiers/">
            <rdf:Description rdf:about="#metaid_C_e">
              <bqbiol:is>
                <rdf:Bag>
                  <rdf:li rdf:resource="urn:miriam:bigg.compartment:e"/>
                </rdf:Bag>
              </bqbiol:is>
            </rdf:Description>
          </rdf:RDF>
        </annotation>
      </compartment>
      <compartment id="C_g" spatialDimensions="3" name="Golgi Apparatus" metaid="metaid_C_g" sboTerm="SBO:0000290" outside="C_c" size="1">
        <annotation>
          <rdf:RDF xmlns:rdf="http://www.w3.org/1999/02/22-rdf-syntax-ns#" xmlns:bqmodel="http://biomodels.net/model-qualifiers/" xmlns:vCard="http://www.w3.org/2001/vcard-rdf/3.0#" xmlns:dcterms="http://purl.org/dc/terms/" xmlns:dc="http://purl.org/dc/elements/1.1/" xmlns:bqbiol="http://biomodels.net/biology-qualifiers/">
            <rdf:Description rdf:about="#metaid_C_g">
              <bqbiol:is>
                <rdf:Bag>
                  <rdf:li rdf:resource="urn:miriam:bigg.compartment:g"/>
                </rdf:Bag>
              </bqbiol:is>
            </rdf:Description>
          </rdf:RDF>
        </annotation>
      </compartment>
      <compartment id="C_v" spatialDimensions="3" name="Vacuole" metaid="metaid_C_v" sboTerm="SBO:0000290" outside="C_c" size="1">
        <annotation>
          <rdf:RDF xmlns:rdf="http://www.w3.org/1999/02/22-rdf-syntax-ns#" xmlns:bqmodel="http://biomodels.net/model-qualifiers/" xmlns:vCard="http://www.w3.org/2001/vcard-rdf/3.0#" xmlns:dcterms="http://purl.org/dc/terms/" xmlns:dc="http://purl.org/dc/elements/1.1/" xmlns:bqbiol="http://biomodels.net/biology-qualifiers/">
            <rdf:Description rdf:about="#metaid_C_v">
              <bqbiol:is>
                <rdf:Bag>
                  <rdf:li rdf:resource="urn:miriam:bigg.compartment:v"/>
                </rdf:Bag>
              </bqbiol:is>
            </rdf:Description>
          </rdf:RDF>
        </annotation>
      </compartment>
      <compartment id="C_i" spatialDimensions="3" name="Mitochondrial intermembrane space" metaid="metaid_C_i" sboTerm="SBO:0000290" outside="C_m" size="1"/>
    </listOfCompartments>
    <listOfSpecies>
      <species id="M_oligoP_v" initialAmount="0" name="oligophosphate (5-P)" metaid="metaid_M_oligoP_v" boundaryCondition="false" sboTerm="SBO:0000299" compartment="C_v">
        <notes>
          <body xmlns="http://www.w3.org/1999/xhtml">
                <p>FORMULA: HO16P5</p>
                    </body>
          
        </notes>
        <annotation>
          <rdf:RDF xmlns:rdf="http://www.w3.org/1999/02/22-rdf-syntax-ns#" xmlns:bqmodel="http://biomodels.net/model-qualifiers/" xmlns:vCard="http://www.w3.org/2001/vcard-rdf/3.0#" xmlns:dcterms="http://purl.org/dc/terms/" xmlns:dc="http://purl.org/dc/elements/1.1/" xmlns:bqbiol="http://biomodels.net/biology-qualifiers/">
            <rdf:Description rdf:about="#metaid_M_oligoP_v">
              <bqbiol:is>
                <rdf:Bag>
                  <rdf:li rdf:resource="urn:miriam:chebi:16529"/>
                  <rdf:li rdf:resource="urn:miriam: kegg.compound:C02174"/>
                </rdf:Bag>
              </bqbiol:is>
            </rdf:Description>
          </rdf:RDF>
        </annotation>
      </species>
      <species id="M_polyP_v" initialAmount="0" name="polyphosphate (100-P)" metaid="metaid_M_polyP_v" boundaryCondition="false" sboTerm="SBO:0000299" compartment="C_v">
        <notes>
          <body xmlns="http://www.w3.org/1999/xhtml">
                <p>FORMULA: HO300P100</p>
                    </body>
          
        </notes>
        <annotation>
          <rdf:RDF xmlns:rdf="http://www.w3.org/1999/02/22-rdf-syntax-ns#" xmlns:bqmodel="http://biomodels.net/model-qualifiers/" xmlns:vCard="http://www.w3.org/2001/vcard-rdf/3.0#" xmlns:dcterms="http://purl.org/dc/terms/" xmlns:dc="http://purl.org/dc/elements/1.1/" xmlns:bqbiol="http://biomodels.net/biology-qualifiers/">
            <rdf:Description rdf:about="#metaid_M_polyP_v">
              <bqbiol:is>
                <rdf:Bag>
                  <rdf:li rdf:resource="urn:miriam:chebi:16838"/>
                  <rdf:li rdf:resource="urn:miriam: kegg.compound:C00404"/>
                </rdf:Bag>
              </bqbiol:is>
            </rdf:Description>
          </rdf:RDF>
        </annotation>
      </species>
      <species id="M_h2o_v" initialAmount="0" name="H2O" metaid="metaid_M_h2o_v" boundaryCondition="false" sboTerm="SBO:0000299" compartment="C_v">
        <notes>
          <body xmlns="http://www.w3.org/1999/xhtml">
                <p>FORMULA: H2O</p>
                    </body>
          
        </notes>
        <annotation>
          <rdf:RDF xmlns:rdf="http://www.w3.org/1999/02/22-rdf-syntax-ns#" xmlns:bqmodel="http://biomodels.net/model-qualifiers/" xmlns:vCard="http://www.w3.org/2001/vcard-rdf/3.0#" xmlns:dcterms="http://purl.org/dc/terms/" xmlns:dc="http://purl.org/dc/elements/1.1/" xmlns:bqbiol="http://biomodels.net/biology-qualifiers/">
            <rdf:Description rdf:about="#metaid_M_h2o_v">
              <bqbiol:is>
                <rdf:Bag>
                  <rdf:li rdf:resource="urn:miriam:chebi:15377"/>
                  <rdf:li rdf:resource="urn:miriam: kegg.compound:C00001"/>
                </rdf:Bag>
              </bqbiol:is>
            </rdf:Description>
          </rdf:RDF>
        </annotation>
      </species>
      <species id="M_h2o_c" initialAmount="0" name="H2O" metaid="metaid_M_h2o_c" boundaryCondition="false" sboTerm="SBO:0000299" compartment="C_c">
        <notes>
          <body xmlns="http://www.w3.org/1999/xhtml">
                <p>FORMULA: H2O</p>
                    </body>
          
        </notes>
        <annotation>
          <rdf:RDF xmlns:rdf="http://www.w3.org/1999/02/22-rdf-syntax-ns#" xmlns:bqmodel="http://biomodels.net/model-qualifiers/" xmlns:vCard="http://www.w3.org/2001/vcard-rdf/3.0#" xmlns:dcterms="http://purl.org/dc/terms/" xmlns:dc="http://purl.org/dc/elements/1.1/" xmlns:bqbiol="http://biomodels.net/biology-qualifiers/">
            <rdf:Description rdf:about="#metaid_M_h2o_c">
              <bqbiol:is>
                <rdf:Bag>
                  <rdf:li rdf:resource="urn:miriam:chebi:15377"/>
                  <rdf:li rdf:resource="urn:miriam: kegg.compound:C00001"/>
                </rdf:Bag>
              </bqbiol:is>
            </rdf:Description>
          </rdf:RDF>
        </annotation>
      </species>
      <species id="M_ppi_c" initialAmount="0" name="Diphosphate" metaid="metaid_M_ppi_c" boundaryCondition="false" sboTerm="SBO:0000299" compartment="C_c">
        <notes>
          <body xmlns="http://www.w3.org/1999/xhtml">
                <p>FORMULA: HO7P2</p>
                    </body>
          
        </notes>
        <annotation>
          <rdf:RDF xmlns:rdf="http://www.w3.org/1999/02/22-rdf-syntax-ns#" xmlns:bqmodel="http://biomodels.net/model-qualifiers/" xmlns:vCard="http://www.w3.org/2001/vcard-rdf/3.0#" xmlns:dcterms="http://purl.org/dc/terms/" xmlns:dc="http://purl.org/dc/elements/1.1/" xmlns:bqbiol="http://biomodels.net/biology-qualifiers/">
            <rdf:Description rdf:about="#metaid_M_ppi_c">
              <bqbiol:is>
                <rdf:Bag>
                  <rdf:li rdf:resource="urn:miriam:chebi:33019"/>
                  <rdf:li rdf:resource="urn:miriam: kegg.compound:C00013"/>
                </rdf:Bag>
              </bqbiol:is>
            </rdf:Description>
          </rdf:RDF>
        </annotation>
      </species>
      <species id="M_h_c" initialAmount="0" name="H+" metaid="metaid_M_h_c" boundaryCondition="false" sboTerm="SBO:0000299" compartment="C_c">
        <notes>
          <body xmlns="http://www.w3.org/1999/xhtml">
                <p>FORMULA: H</p>
                    </body>
          
        </notes>
        <annotation>
          <rdf:RDF xmlns:rdf="http://www.w3.org/1999/02/22-rdf-syntax-ns#" xmlns:bqmodel="http://biomodels.net/model-qualifiers/" xmlns:vCard="http://www.w3.org/2001/vcard-rdf/3.0#" xmlns:dcterms="http://purl.org/dc/terms/" xmlns:dc="http://purl.org/dc/elements/1.1/" xmlns:bqbiol="http://biomodels.net/biology-qualifiers/">
            <rdf:Description rdf:about="#metaid_M_h_c">
              <bqbiol:is>
                <rdf:Bag>
                  <rdf:li rdf:resource="urn:miriam:chebi:15378"/>
                  <rdf:li rdf:resource="urn:miriam: kegg.compound:C00080"/>
                </rdf:Bag>
              </bqbiol:is>
            </rdf:Description>
          </rdf:RDF>
        </annotation>
      </species>
      <species id="M_pi_c" initialAmount="0" name="Phosphate" metaid="metaid_M_pi_c" boundaryCondition="false" sboTerm="SBO:0000299" compartment="C_c">
        <notes>
          <body xmlns="http://www.w3.org/1999/xhtml">
                <p>FORMULA: HO4P</p>
                    </body>
          
        </notes>
        <annotation>
          <rdf:RDF xmlns:rdf="http://www.w3.org/1999/02/22-rdf-syntax-ns#" xmlns:bqmodel="http://biomodels.net/model-qualifiers/" xmlns:vCard="http://www.w3.org/2001/vcard-rdf/3.0#" xmlns:dcterms="http://purl.org/dc/terms/" xmlns:dc="http://purl.org/dc/elements/1.1/" xmlns:bqbiol="http://biomodels.net/biology-qualifiers/">
            <rdf:Description rdf:about="#metaid_M_pi_c">
              <bqbiol:is>
                <rdf:Bag>
                  <rdf:li rdf:resource="urn:miriam:chebi:43474"/>
                  <rdf:li rdf:resource="urn:miriam: kegg.compound:C00009"/>
                </rdf:Bag>
              </bqbiol:is>
            </rdf:Description>
          </rdf:RDF>
        </annotation>
      </species>
      <species id="M_h2o_m" initialAmount="0" name="H2O" metaid="metaid_M_h2o_m" boundaryCondition="false" sboTerm="SBO:0000299" compartment="C_m">
        <notes>
          <body xmlns="http://www.w3.org/1999/xhtml">
                <p>FORMULA: H2O</p>
                    </body>
          
        </notes>
        <annotation>
          <rdf:RDF xmlns:rdf="http://www.w3.org/1999/02/22-rdf-syntax-ns#" xmlns:bqmodel="http://biomodels.net/model-qualifiers/" xmlns:vCard="http://www.w3.org/2001/vcard-rdf/3.0#" xmlns:dcterms="http://purl.org/dc/terms/" xmlns:dc="http://purl.org/dc/elements/1.1/" xmlns:bqbiol="http://biomodels.net/biology-qualifiers/">
            <rdf:Description rdf:about="#metaid_M_h2o_m">
              <bqbiol:is>
                <rdf:Bag>
                  <rdf:li rdf:resource="urn:miriam:chebi:15377"/>
                  <rdf:li rdf:resource="urn:miriam: kegg.compound:C00001"/>
                </rdf:Bag>
              </bqbiol:is>
            </rdf:Description>
          </rdf:RDF>
        </annotation>
      </species>
      <species id="M_ppi_m" initialAmount="0" name="Diphosphate" metaid="metaid_M_ppi_m" boundaryCondition="false" sboTerm="SBO:0000299" compartment="C_m">
        <notes>
          <body xmlns="http://www.w3.org/1999/xhtml">
                <p>FORMULA: HO7P2</p>
                    </body>
          
        </notes>
        <annotation>
          <rdf:RDF xmlns:rdf="http://www.w3.org/1999/02/22-rdf-syntax-ns#" xmlns:bqmodel="http://biomodels.net/model-qualifiers/" xmlns:vCard="http://www.w3.org/2001/vcard-rdf/3.0#" xmlns:dcterms="http://purl.org/dc/terms/" xmlns:dc="http://purl.org/dc/elements/1.1/" xmlns:bqbiol="http://biomodels.net/biology-qualifiers/">
            <rdf:Description rdf:about="#metaid_M_ppi_m">
              <bqbiol:is>
                <rdf:Bag>
                  <rdf:li rdf:resource="urn:miriam:chebi:33019"/>
                  <rdf:li rdf:resource="urn:miriam: kegg.compound:C00013"/>
                </rdf:Bag>
              </bqbiol:is>
            </rdf:Description>
          </rdf:RDF>
        </annotation>
      </species>
      <species id="M_h_m" initialAmount="0" name="H+" metaid="metaid_M_h_m" boundaryCondition="false" sboTerm="SBO:0000299" compartment="C_m">
        <notes>
          <body xmlns="http://www.w3.org/1999/xhtml">
                <p>FORMULA: H</p>
                    </body>
          
        </notes>
        <annotation>
          <rdf:RDF xmlns:rdf="http://www.w3.org/1999/02/22-rdf-syntax-ns#" xmlns:bqmodel="http://biomodels.net/model-qualifiers/" xmlns:vCard="http://www.w3.org/2001/vcard-rdf/3.0#" xmlns:dcterms="http://purl.org/dc/terms/" xmlns:dc="http://purl.org/dc/elements/1.1/" xmlns:bqbiol="http://biomodels.net/biology-qualifiers/">
            <rdf:Description rdf:about="#metaid_M_h_m">
              <bqbiol:is>
                <rdf:Bag>
                  <rdf:li rdf:resource="urn:miriam:chebi:15378"/>
                  <rdf:li rdf:resource="urn:miriam: kegg.compound:C00080"/>
                </rdf:Bag>
              </bqbiol:is>
            </rdf:Description>
          </rdf:RDF>
        </annotation>
      </species>
      <species id="M_pi_m" initialAmount="0" name="Phosphate" metaid="metaid_M_pi_m" boundaryCondition="false" sboTerm="SBO:0000299" compartment="C_m">
        <notes>
          <body xmlns="http://www.w3.org/1999/xhtml">
                <p>FORMULA: HO4P</p>
                    </body>
          
        </notes>
        <annotation>
          <rdf:RDF xmlns:rdf="http://www.w3.org/1999/02/22-rdf-syntax-ns#" xmlns:bqmodel="http://biomodels.net/model-qualifiers/" xmlns:vCard="http://www.w3.org/2001/vcard-rdf/3.0#" xmlns:dcterms="http://purl.org/dc/terms/" xmlns:dc="http://purl.org/dc/elements/1.1/" xmlns:bqbiol="http://biomodels.net/biology-qualifiers/">
            <rdf:Description rdf:about="#metaid_M_pi_m">
              <bqbiol:is>
                <rdf:Bag>
                  <rdf:li rdf:resource="urn:miriam:chebi:43474"/>
                  <rdf:li rdf:resource="urn:miriam: kegg.compound:C00009"/>
                </rdf:Bag>
              </bqbiol:is>
            </rdf:Description>
          </rdf:RDF>
        </annotation>
      </species>
      <species id="M_allphn_c" initialAmount="0" name="Allophanate" metaid="metaid_M_allphn_c" boundaryCondition="false" sboTerm="SBO:0000299" compartment="C_c">
        <notes>
          <body xmlns="http://www.w3.org/1999/xhtml">
                <p>FORMULA: C2H3N2O3</p>
                    </body>
          
        </notes>
        <annotation>
          <rdf:RDF xmlns:rdf="http://www.w3.org/1999/02/22-rdf-syntax-ns#" xmlns:bqmodel="http://biomodels.net/model-qualifiers/" xmlns:vCard="http://www.w3.org/2001/vcard-rdf/3.0#" xmlns:dcterms="http://purl.org/dc/terms/" xmlns:dc="http://purl.org/dc/elements/1.1/" xmlns:bqbiol="http://biomodels.net/biology-qualifiers/">
            <rdf:Description rdf:about="#metaid_M_allphn_c">
              <bqbiol:is>
                <rdf:Bag>
                  <rdf:li rdf:resource="urn:miriam:chebi:15832"/>
                  <rdf:li rdf:resource="urn:miriam: kegg.compound:C01010"/>
                </rdf:Bag>
              </bqbiol:is>
            </rdf:Description>
          </rdf:RDF>
        </annotation>
      </species>
      <species id="M_co2_c" initialAmount="0" name="CO2" metaid="metaid_M_co2_c" boundaryCondition="false" sboTerm="SBO:0000299" compartment="C_c">
        <notes>
          <body xmlns="http://www.w3.org/1999/xhtml">
                <p>FORMULA: CO2</p>
                    </body>
          
        </notes>
        <annotation>
          <rdf:RDF xmlns:rdf="http://www.w3.org/1999/02/22-rdf-syntax-ns#" xmlns:bqmodel="http://biomodels.net/model-qualifiers/" xmlns:vCard="http://www.w3.org/2001/vcard-rdf/3.0#" xmlns:dcterms="http://purl.org/dc/terms/" xmlns:dc="http://purl.org/dc/elements/1.1/" xmlns:bqbiol="http://biomodels.net/biology-qualifiers/">
            <rdf:Description rdf:about="#metaid_M_co2_c">
              <bqbiol:is>
                <rdf:Bag>
                  <rdf:li rdf:resource="urn:miriam:chebi:16526"/>
                  <rdf:li rdf:resource="urn:miriam: kegg.compound:C00011"/>
                </rdf:Bag>
              </bqbiol:is>
            </rdf:Description>
          </rdf:RDF>
        </annotation>
      </species>
      <species id="M_nh4_c" initialAmount="0" name="Ammonium" metaid="metaid_M_nh4_c" boundaryCondition="false" sboTerm="SBO:0000299" compartment="C_c">
        <notes>
          <body xmlns="http://www.w3.org/1999/xhtml">
                <p>FORMULA: H4N</p>
                    </body>
          
        </notes>
        <annotation>
          <rdf:RDF xmlns:rdf="http://www.w3.org/1999/02/22-rdf-syntax-ns#" xmlns:bqmodel="http://biomodels.net/model-qualifiers/" xmlns:vCard="http://www.w3.org/2001/vcard-rdf/3.0#" xmlns:dcterms="http://purl.org/dc/terms/" xmlns:dc="http://purl.org/dc/elements/1.1/" xmlns:bqbiol="http://biomodels.net/biology-qualifiers/">
            <rdf:Description rdf:about="#metaid_M_nh4_c">
              <bqbiol:is>
                <rdf:Bag>
                  <rdf:li rdf:resource="urn:miriam:chebi:28938"/>
                  <rdf:li rdf:resource="urn:miriam: kegg.compound:C01342"/>
                </rdf:Bag>
              </bqbiol:is>
            </rdf:Description>
          </rdf:RDF>
        </annotation>
      </species>
      <species id="M_h2o2_x" initialAmount="0" name="H2O2" metaid="metaid_M_h2o2_x" boundaryCondition="false" sboTerm="SBO:0000299" compartment="C_x">
        <notes>
          <body xmlns="http://www.w3.org/1999/xhtml">
                <p>FORMULA: H2O2</p>
                    </body>
          
        </notes>
        <annotation>
          <rdf:RDF xmlns:rdf="http://www.w3.org/1999/02/22-rdf-syntax-ns#" xmlns:bqmodel="http://biomodels.net/model-qualifiers/" xmlns:vCard="http://www.w3.org/2001/vcard-rdf/3.0#" xmlns:dcterms="http://purl.org/dc/terms/" xmlns:dc="http://purl.org/dc/elements/1.1/" xmlns:bqbiol="http://biomodels.net/biology-qualifiers/">
            <rdf:Description rdf:about="#metaid_M_h2o2_x">
              <bqbiol:is>
                <rdf:Bag>
                  <rdf:li rdf:resource="urn:miriam:chebi:16240"/>
                  <rdf:li rdf:resource="urn:miriam: kegg.compound:C00027"/>
                </rdf:Bag>
              </bqbiol:is>
            </rdf:Description>
          </rdf:RDF>
        </annotation>
      </species>
      <species id="M_o2_x" initialAmount="0" name="Oxygen" metaid="metaid_M_o2_x" boundaryCondition="false" sboTerm="SBO:0000299" compartment="C_x">
        <notes>
          <body xmlns="http://www.w3.org/1999/xhtml">
                <p>FORMULA: O2</p>
                    </body>
          
        </notes>
        <annotation>
          <rdf:RDF xmlns:rdf="http://www.w3.org/1999/02/22-rdf-syntax-ns#" xmlns:bqmodel="http://biomodels.net/model-qualifiers/" xmlns:vCard="http://www.w3.org/2001/vcard-rdf/3.0#" xmlns:dcterms="http://purl.org/dc/terms/" xmlns:dc="http://purl.org/dc/elements/1.1/" xmlns:bqbiol="http://biomodels.net/biology-qualifiers/">
            <rdf:Description rdf:about="#metaid_M_o2_x">
              <bqbiol:is>
                <rdf:Bag>
                  <rdf:li rdf:resource="urn:miriam:chebi:15379"/>
                  <rdf:li rdf:resource="urn:miriam: kegg.compound:C00007"/>
                </rdf:Bag>
              </bqbiol:is>
            </rdf:Description>
          </rdf:RDF>
        </annotation>
      </species>
      <species id="M_h2o_x" initialAmount="0" name="H2O" metaid="metaid_M_h2o_x" boundaryCondition="false" sboTerm="SBO:0000299" compartment="C_x">
        <notes>
          <body xmlns="http://www.w3.org/1999/xhtml">
                <p>FORMULA: H2O</p>
                    </body>
          
        </notes>
        <annotation>
          <rdf:RDF xmlns:rdf="http://www.w3.org/1999/02/22-rdf-syntax-ns#" xmlns:bqmodel="http://biomodels.net/model-qualifiers/" xmlns:vCard="http://www.w3.org/2001/vcard-rdf/3.0#" xmlns:dcterms="http://purl.org/dc/terms/" xmlns:dc="http://purl.org/dc/elements/1.1/" xmlns:bqbiol="http://biomodels.net/biology-qualifiers/">
            <rdf:Description rdf:about="#metaid_M_h2o_x">
              <bqbiol:is>
                <rdf:Bag>
                  <rdf:li rdf:resource="urn:miriam:chebi:15377"/>
                  <rdf:li rdf:resource="urn:miriam: kegg.compound:C00001"/>
                </rdf:Bag>
              </bqbiol:is>
            </rdf:Description>
          </rdf:RDF>
        </annotation>
      </species>
      <species id="M_tre_c" initialAmount="0" name="Trehalose" metaid="metaid_M_tre_c" boundaryCondition="false" sboTerm="SBO:0000299" compartment="C_c">
        <notes>
          <body xmlns="http://www.w3.org/1999/xhtml">
                <p>FORMULA: C12H22O11</p>
                    </body>
          
        </notes>
        <annotation>
          <rdf:RDF xmlns:rdf="http://www.w3.org/1999/02/22-rdf-syntax-ns#" xmlns:bqmodel="http://biomodels.net/model-qualifiers/" xmlns:vCard="http://www.w3.org/2001/vcard-rdf/3.0#" xmlns:dcterms="http://purl.org/dc/terms/" xmlns:dc="http://purl.org/dc/elements/1.1/" xmlns:bqbiol="http://biomodels.net/biology-qualifiers/">
            <rdf:Description rdf:about="#metaid_M_tre_c">
              <bqbiol:is>
                <rdf:Bag>
                  <rdf:li rdf:resource="urn:miriam:chebi:16551"/>
                  <rdf:li rdf:resource="urn:miriam: kegg.compound:C01083"/>
                </rdf:Bag>
              </bqbiol:is>
            </rdf:Description>
          </rdf:RDF>
        </annotation>
      </species>
      <species id="M_glc_D_c" initialAmount="0" name="D-Glucose" metaid="metaid_M_glc_D_c" boundaryCondition="false" sboTerm="SBO:0000299" compartment="C_c">
        <notes>
          <body xmlns="http://www.w3.org/1999/xhtml">
                <p>FORMULA: C6H12O6</p>
                    </body>
          
        </notes>
        <annotation>
          <rdf:RDF xmlns:rdf="http://www.w3.org/1999/02/22-rdf-syntax-ns#" xmlns:bqmodel="http://biomodels.net/model-qualifiers/" xmlns:vCard="http://www.w3.org/2001/vcard-rdf/3.0#" xmlns:dcterms="http://purl.org/dc/terms/" xmlns:dc="http://purl.org/dc/elements/1.1/" xmlns:bqbiol="http://biomodels.net/biology-qualifiers/">
            <rdf:Description rdf:about="#metaid_M_glc_D_c">
              <bqbiol:is>
                <rdf:Bag>
                  <rdf:li rdf:resource="urn:miriam:chebi:4167"/>
                  <rdf:li rdf:resource="urn:miriam: kegg.compound:C00031"/>
                </rdf:Bag>
              </bqbiol:is>
            </rdf:Description>
          </rdf:RDF>
        </annotation>
      </species>
      <species id="M_h2o_e" initialAmount="0" name="H2O" metaid="metaid_M_h2o_e" boundaryCondition="false" sboTerm="SBO:0000299" compartment="C_e">
        <notes>
          <body xmlns="http://www.w3.org/1999/xhtml">
                <p>FORMULA: H2O</p>
                    </body>
          
        </notes>
        <annotation>
          <rdf:RDF xmlns:rdf="http://www.w3.org/1999/02/22-rdf-syntax-ns#" xmlns:bqmodel="http://biomodels.net/model-qualifiers/" xmlns:vCard="http://www.w3.org/2001/vcard-rdf/3.0#" xmlns:dcterms="http://purl.org/dc/terms/" xmlns:dc="http://purl.org/dc/elements/1.1/" xmlns:bqbiol="http://biomodels.net/biology-qualifiers/">
            <rdf:Description rdf:about="#metaid_M_h2o_e">
              <bqbiol:is>
                <rdf:Bag>
                  <rdf:li rdf:resource="urn:miriam:chebi:15377"/>
                  <rdf:li rdf:resource="urn:miriam: kegg.compound:C00001"/>
                </rdf:Bag>
              </bqbiol:is>
            </rdf:Description>
          </rdf:RDF>
        </annotation>
      </species>
      <species id="M_tre_e" initialAmount="0" name="Trehalose" metaid="metaid_M_tre_e" boundaryCondition="false" sboTerm="SBO:0000299" compartment="C_e">
        <notes>
          <body xmlns="http://www.w3.org/1999/xhtml">
                <p>FORMULA: C12H22O11</p>
                    </body>
          
        </notes>
        <annotation>
          <rdf:RDF xmlns:rdf="http://www.w3.org/1999/02/22-rdf-syntax-ns#" xmlns:bqmodel="http://biomodels.net/model-qualifiers/" xmlns:vCard="http://www.w3.org/2001/vcard-rdf/3.0#" xmlns:dcterms="http://purl.org/dc/terms/" xmlns:dc="http://purl.org/dc/elements/1.1/" xmlns:bqbiol="http://biomodels.net/biology-qualifiers/">
            <rdf:Description rdf:about="#metaid_M_tre_e">
              <bqbiol:is>
                <rdf:Bag>
                  <rdf:li rdf:resource="urn:miriam:chebi:16551"/>
                  <rdf:li rdf:resource="urn:miriam: kegg.compound:C01083"/>
                </rdf:Bag>
              </bqbiol:is>
            </rdf:Description>
          </rdf:RDF>
        </annotation>
      </species>
      <species id="M_glc_D_e" initialAmount="0" name="D-Glucose" metaid="metaid_M_glc_D_e" boundaryCondition="false" sboTerm="SBO:0000299" compartment="C_e">
        <notes>
          <body xmlns="http://www.w3.org/1999/xhtml">
                <p>FORMULA: C6H12O6</p>
                    </body>
          
        </notes>
        <annotation>
          <rdf:RDF xmlns:rdf="http://www.w3.org/1999/02/22-rdf-syntax-ns#" xmlns:bqmodel="http://biomodels.net/model-qualifiers/" xmlns:vCard="http://www.w3.org/2001/vcard-rdf/3.0#" xmlns:dcterms="http://purl.org/dc/terms/" xmlns:dc="http://purl.org/dc/elements/1.1/" xmlns:bqbiol="http://biomodels.net/biology-qualifiers/">
            <rdf:Description rdf:about="#metaid_M_glc_D_e">
              <bqbiol:is>
                <rdf:Bag>
                  <rdf:li rdf:resource="urn:miriam:chebi:4167"/>
                  <rdf:li rdf:resource="urn:miriam: kegg.compound:C00031"/>
                </rdf:Bag>
              </bqbiol:is>
            </rdf:Description>
          </rdf:RDF>
        </annotation>
      </species>
      <species id="M_tre_v" initialAmount="0" name="Trehalose" metaid="metaid_M_tre_v" boundaryCondition="false" sboTerm="SBO:0000299" compartment="C_v">
        <notes>
          <body xmlns="http://www.w3.org/1999/xhtml">
                <p>FORMULA: C12H22O11</p>
                    </body>
          
        </notes>
        <annotation>
          <rdf:RDF xmlns:rdf="http://www.w3.org/1999/02/22-rdf-syntax-ns#" xmlns:bqmodel="http://biomodels.net/model-qualifiers/" xmlns:vCard="http://www.w3.org/2001/vcard-rdf/3.0#" xmlns:dcterms="http://purl.org/dc/terms/" xmlns:dc="http://purl.org/dc/elements/1.1/" xmlns:bqbiol="http://biomodels.net/biology-qualifiers/">
            <rdf:Description rdf:about="#metaid_M_tre_v">
              <bqbiol:is>
                <rdf:Bag>
                  <rdf:li rdf:resource="urn:miriam:chebi:16551"/>
                  <rdf:li rdf:resource="urn:miriam: kegg.compound:C01083"/>
                </rdf:Bag>
              </bqbiol:is>
            </rdf:Description>
          </rdf:RDF>
        </annotation>
      </species>
      <species id="M_glc_D_v" initialAmount="0" name="D-Glucose" metaid="metaid_M_glc_D_v" boundaryCondition="false" sboTerm="SBO:0000299" compartment="C_v">
        <notes>
          <body xmlns="http://www.w3.org/1999/xhtml">
                <p>FORMULA: C6H12O6</p>
                    </body>
          
        </notes>
        <annotation>
          <rdf:RDF xmlns:rdf="http://www.w3.org/1999/02/22-rdf-syntax-ns#" xmlns:bqmodel="http://biomodels.net/model-qualifiers/" xmlns:vCard="http://www.w3.org/2001/vcard-rdf/3.0#" xmlns:dcterms="http://purl.org/dc/terms/" xmlns:dc="http://purl.org/dc/elements/1.1/" xmlns:bqbiol="http://biomodels.net/biology-qualifiers/">
            <rdf:Description rdf:about="#metaid_M_glc_D_v">
              <bqbiol:is>
                <rdf:Bag>
                  <rdf:li rdf:resource="urn:miriam:chebi:4167"/>
                  <rdf:li rdf:resource="urn:miriam: kegg.compound:C00031"/>
                </rdf:Bag>
              </bqbiol:is>
            </rdf:Description>
          </rdf:RDF>
        </annotation>
      </species>
      <species id="M_thmpp_m" initialAmount="0" name="Thiamine diphosphate" metaid="metaid_M_thmpp_m" boundaryCondition="false" sboTerm="SBO:0000299" compartment="C_m">
        <notes>
          <body xmlns="http://www.w3.org/1999/xhtml">
                <p>FORMULA: C12H16N4O7P2S</p>
                    </body>
          
        </notes>
        <annotation>
          <rdf:RDF xmlns:rdf="http://www.w3.org/1999/02/22-rdf-syntax-ns#" xmlns:bqmodel="http://biomodels.net/model-qualifiers/" xmlns:vCard="http://www.w3.org/2001/vcard-rdf/3.0#" xmlns:dcterms="http://purl.org/dc/terms/" xmlns:dc="http://purl.org/dc/elements/1.1/" xmlns:bqbiol="http://biomodels.net/biology-qualifiers/">
            <rdf:Description rdf:about="#metaid_M_thmpp_m">
              <bqbiol:is>
                <rdf:Bag>
                  <rdf:li rdf:resource="urn:miriam:chebi:58937"/>
                  <rdf:li rdf:resource="urn:miriam: kegg.compound:C00068"/>
                </rdf:Bag>
              </bqbiol:is>
            </rdf:Description>
          </rdf:RDF>
        </annotation>
      </species>
      <species id="M_pyr_m" initialAmount="0" name="Pyruvate" metaid="metaid_M_pyr_m" boundaryCondition="false" sboTerm="SBO:0000299" compartment="C_m">
        <notes>
          <body xmlns="http://www.w3.org/1999/xhtml">
                <p>FORMULA: C3H3O3</p>
                    </body>
          
        </notes>
        <annotation>
          <rdf:RDF xmlns:rdf="http://www.w3.org/1999/02/22-rdf-syntax-ns#" xmlns:bqmodel="http://biomodels.net/model-qualifiers/" xmlns:vCard="http://www.w3.org/2001/vcard-rdf/3.0#" xmlns:dcterms="http://purl.org/dc/terms/" xmlns:dc="http://purl.org/dc/elements/1.1/" xmlns:bqbiol="http://biomodels.net/biology-qualifiers/">
            <rdf:Description rdf:about="#metaid_M_pyr_m">
              <bqbiol:is>
                <rdf:Bag>
                  <rdf:li rdf:resource="urn:miriam:chebi:15361"/>
                  <rdf:li rdf:resource="urn:miriam: kegg.compound:C00022"/>
                </rdf:Bag>
              </bqbiol:is>
            </rdf:Description>
          </rdf:RDF>
        </annotation>
      </species>
      <species id="M_co2_m" initialAmount="0" name="CO2" metaid="metaid_M_co2_m" boundaryCondition="false" sboTerm="SBO:0000299" compartment="C_m">
        <notes>
          <body xmlns="http://www.w3.org/1999/xhtml">
                <p>FORMULA: CO2</p>
                    </body>
          
        </notes>
        <annotation>
          <rdf:RDF xmlns:rdf="http://www.w3.org/1999/02/22-rdf-syntax-ns#" xmlns:bqmodel="http://biomodels.net/model-qualifiers/" xmlns:vCard="http://www.w3.org/2001/vcard-rdf/3.0#" xmlns:dcterms="http://purl.org/dc/terms/" xmlns:dc="http://purl.org/dc/elements/1.1/" xmlns:bqbiol="http://biomodels.net/biology-qualifiers/">
            <rdf:Description rdf:about="#metaid_M_co2_m">
              <bqbiol:is>
                <rdf:Bag>
                  <rdf:li rdf:resource="urn:miriam:chebi:16526"/>
                  <rdf:li rdf:resource="urn:miriam: kegg.compound:C00011"/>
                </rdf:Bag>
              </bqbiol:is>
            </rdf:Description>
          </rdf:RDF>
        </annotation>
      </species>
      <species id="M_2_Hydroxyethyl_ThPP_m" initialAmount="0" name="2-(alpha-Hydroxyethyl)thiamine diphosphate" metaid="metaid_M_2_Hydroxyethyl_ThPP_m" boundaryCondition="false" sboTerm="SBO:0000299" compartment="C_m">
        <notes>
          <body xmlns="http://www.w3.org/1999/xhtml">
                <p>FORMULA: C14H20N4O8P2S</p>
                    </body>
          
        </notes>
        <annotation>
          <rdf:RDF xmlns:rdf="http://www.w3.org/1999/02/22-rdf-syntax-ns#" xmlns:bqmodel="http://biomodels.net/model-qualifiers/" xmlns:vCard="http://www.w3.org/2001/vcard-rdf/3.0#" xmlns:dcterms="http://purl.org/dc/terms/" xmlns:dc="http://purl.org/dc/elements/1.1/" xmlns:bqbiol="http://biomodels.net/biology-qualifiers/">
            <rdf:Description rdf:about="#metaid_M_2_Hydroxyethyl_ThPP_m">
              <bqbiol:is>
                <rdf:Bag>
                  <rdf:li rdf:resource="urn:miriam:chebi:58939"/>
                  <rdf:li rdf:resource="urn:miriam: kegg.compound:C05125"/>
                </rdf:Bag>
              </bqbiol:is>
            </rdf:Description>
          </rdf:RDF>
        </annotation>
      </species>
      <species id="M_h2o2_m" initialAmount="0" name="H2O2" metaid="metaid_M_h2o2_m" boundaryCondition="false" sboTerm="SBO:0000299" compartment="C_m">
        <notes>
          <body xmlns="http://www.w3.org/1999/xhtml">
                <p>FORMULA: H2O2</p>
                    </body>
          
        </notes>
        <annotation>
          <rdf:RDF xmlns:rdf="http://www.w3.org/1999/02/22-rdf-syntax-ns#" xmlns:bqmodel="http://biomodels.net/model-qualifiers/" xmlns:vCard="http://www.w3.org/2001/vcard-rdf/3.0#" xmlns:dcterms="http://purl.org/dc/terms/" xmlns:dc="http://purl.org/dc/elements/1.1/" xmlns:bqbiol="http://biomodels.net/biology-qualifiers/">
            <rdf:Description rdf:about="#metaid_M_h2o2_m">
              <bqbiol:is>
                <rdf:Bag>
                  <rdf:li rdf:resource="urn:miriam:chebi:16240"/>
                  <rdf:li rdf:resource="urn:miriam: kegg.compound:C00027"/>
                </rdf:Bag>
              </bqbiol:is>
            </rdf:Description>
          </rdf:RDF>
        </annotation>
      </species>
      <species id="M_focytC_m" initialAmount="0" name="Ferrocytochrome C" metaid="metaid_M_focytC_m" boundaryCondition="false" sboTerm="SBO:0000299" compartment="C_m">
        <notes>
          <body xmlns="http://www.w3.org/1999/xhtml">
                <p>FORMULA: C42H44FeN8O8S2R4</p>
                    </body>
          
        </notes>
        <annotation>
          <rdf:RDF xmlns:rdf="http://www.w3.org/1999/02/22-rdf-syntax-ns#" xmlns:bqmodel="http://biomodels.net/model-qualifiers/" xmlns:vCard="http://www.w3.org/2001/vcard-rdf/3.0#" xmlns:dcterms="http://purl.org/dc/terms/" xmlns:dc="http://purl.org/dc/elements/1.1/" xmlns:bqbiol="http://biomodels.net/biology-qualifiers/">
            <rdf:Description rdf:about="#metaid_M_focytC_m">
              <bqbiol:is>
                <rdf:Bag>
                  <rdf:li rdf:resource="urn:miriam:chebi:16928"/>
                  <rdf:li rdf:resource="urn:miriam: kegg.compound:C00126"/>
                </rdf:Bag>
              </bqbiol:is>
            </rdf:Description>
          </rdf:RDF>
        </annotation>
      </species>
      <species id="M_ficytC_m" initialAmount="0" name="Ferricytochrome c" metaid="metaid_M_ficytC_m" boundaryCondition="false" sboTerm="SBO:0000299" compartment="C_m">
        <notes>
          <body xmlns="http://www.w3.org/1999/xhtml">
                <p>FORMULA: C42H44FeN8O8S2R4</p>
                    </body>
          
        </notes>
        <annotation>
          <rdf:RDF xmlns:rdf="http://www.w3.org/1999/02/22-rdf-syntax-ns#" xmlns:bqmodel="http://biomodels.net/model-qualifiers/" xmlns:vCard="http://www.w3.org/2001/vcard-rdf/3.0#" xmlns:dcterms="http://purl.org/dc/terms/" xmlns:dc="http://purl.org/dc/elements/1.1/" xmlns:bqbiol="http://biomodels.net/biology-qualifiers/">
            <rdf:Description rdf:about="#metaid_M_ficytC_m">
              <bqbiol:is>
                <rdf:Bag>
                  <rdf:li rdf:resource="urn:miriam:chebi:15991"/>
                  <rdf:li rdf:resource="urn:miriam: kegg.compound:C00125"/>
                </rdf:Bag>
              </bqbiol:is>
            </rdf:Description>
          </rdf:RDF>
        </annotation>
      </species>
      <species id="M_akg_c" initialAmount="0" name="2-Oxoglutarate" metaid="metaid_M_akg_c" boundaryCondition="false" sboTerm="SBO:0000299" compartment="C_c">
        <notes>
          <body xmlns="http://www.w3.org/1999/xhtml">
                <p>FORMULA: C5H4O5</p>
                    </body>
          
        </notes>
        <annotation>
          <rdf:RDF xmlns:rdf="http://www.w3.org/1999/02/22-rdf-syntax-ns#" xmlns:bqmodel="http://biomodels.net/model-qualifiers/" xmlns:vCard="http://www.w3.org/2001/vcard-rdf/3.0#" xmlns:dcterms="http://purl.org/dc/terms/" xmlns:dc="http://purl.org/dc/elements/1.1/" xmlns:bqbiol="http://biomodels.net/biology-qualifiers/">
            <rdf:Description rdf:about="#metaid_M_akg_c">
              <bqbiol:is>
                <rdf:Bag>
                  <rdf:li rdf:resource="urn:miriam:chebi:16810"/>
                  <rdf:li rdf:resource="urn:miriam: kegg.compound:C00026"/>
                </rdf:Bag>
              </bqbiol:is>
            </rdf:Description>
          </rdf:RDF>
        </annotation>
      </species>
      <species id="M_gln_L_c" initialAmount="0" name="L-Glutamine" metaid="metaid_M_gln_L_c" boundaryCondition="false" sboTerm="SBO:0000299" compartment="C_c">
        <notes>
          <body xmlns="http://www.w3.org/1999/xhtml">
                <p>FORMULA: C5H10N2O3</p>
                    </body>
          
        </notes>
        <annotation>
          <rdf:RDF xmlns:rdf="http://www.w3.org/1999/02/22-rdf-syntax-ns#" xmlns:bqmodel="http://biomodels.net/model-qualifiers/" xmlns:vCard="http://www.w3.org/2001/vcard-rdf/3.0#" xmlns:dcterms="http://purl.org/dc/terms/" xmlns:dc="http://purl.org/dc/elements/1.1/" xmlns:bqbiol="http://biomodels.net/biology-qualifiers/">
            <rdf:Description rdf:about="#metaid_M_gln_L_c">
              <bqbiol:is>
                <rdf:Bag>
                  <rdf:li rdf:resource="urn:miriam:chebi:58359"/>
                  <rdf:li rdf:resource="urn:miriam: kegg.compound:C00064"/>
                </rdf:Bag>
              </bqbiol:is>
            </rdf:Description>
          </rdf:RDF>
        </annotation>
      </species>
      <species id="M_fdxrd_c" initialAmount="0" name="Reduced ferredoxin" metaid="metaid_M_fdxrd_c" boundaryCondition="false" sboTerm="SBO:0000299" compartment="C_c">
        <notes>
          <body xmlns="http://www.w3.org/1999/xhtml">
                <p>FORMULA: Fe2R4S6</p>
                    </body>
          
        </notes>
        <annotation>
          <rdf:RDF xmlns:rdf="http://www.w3.org/1999/02/22-rdf-syntax-ns#" xmlns:bqmodel="http://biomodels.net/model-qualifiers/" xmlns:vCard="http://www.w3.org/2001/vcard-rdf/3.0#" xmlns:dcterms="http://purl.org/dc/terms/" xmlns:dc="http://purl.org/dc/elements/1.1/" xmlns:bqbiol="http://biomodels.net/biology-qualifiers/">
            <rdf:Description rdf:about="#metaid_M_fdxrd_c">
              <bqbiol:is>
                <rdf:Bag>
                  <rdf:li rdf:resource="urn:miriam:chebi:17513"/>
                  <rdf:li rdf:resource="urn:miriam: kegg.compound:C00138"/>
                </rdf:Bag>
              </bqbiol:is>
            </rdf:Description>
          </rdf:RDF>
        </annotation>
      </species>
      <species id="M_glu_L_c" initialAmount="0" name="L-Glutamate" metaid="metaid_M_glu_L_c" boundaryCondition="false" sboTerm="SBO:0000299" compartment="C_c">
        <notes>
          <body xmlns="http://www.w3.org/1999/xhtml">
                <p>FORMULA: C5H8NO4</p>
                    </body>
          
        </notes>
        <annotation>
          <rdf:RDF xmlns:rdf="http://www.w3.org/1999/02/22-rdf-syntax-ns#" xmlns:bqmodel="http://biomodels.net/model-qualifiers/" xmlns:vCard="http://www.w3.org/2001/vcard-rdf/3.0#" xmlns:dcterms="http://purl.org/dc/terms/" xmlns:dc="http://purl.org/dc/elements/1.1/" xmlns:bqbiol="http://biomodels.net/biology-qualifiers/">
            <rdf:Description rdf:about="#metaid_M_glu_L_c">
              <bqbiol:is>
                <rdf:Bag>
                  <rdf:li rdf:resource="urn:miriam:chebi:29985"/>
                  <rdf:li rdf:resource="urn:miriam: kegg.compound:C00025"/>
                </rdf:Bag>
              </bqbiol:is>
            </rdf:Description>
          </rdf:RDF>
        </annotation>
      </species>
      <species id="M_fdxox_c" initialAmount="0" name="Oxidized ferredoxin" metaid="metaid_M_fdxox_c" boundaryCondition="false" sboTerm="SBO:0000299" compartment="C_c">
        <notes>
          <body xmlns="http://www.w3.org/1999/xhtml">
                <p>FORMULA: Fe2R4S6</p>
                    </body>
          
        </notes>
        <annotation>
          <rdf:RDF xmlns:rdf="http://www.w3.org/1999/02/22-rdf-syntax-ns#" xmlns:bqmodel="http://biomodels.net/model-qualifiers/" xmlns:vCard="http://www.w3.org/2001/vcard-rdf/3.0#" xmlns:dcterms="http://purl.org/dc/terms/" xmlns:dc="http://purl.org/dc/elements/1.1/" xmlns:bqbiol="http://biomodels.net/biology-qualifiers/">
            <rdf:Description rdf:about="#metaid_M_fdxox_c">
              <bqbiol:is>
                <rdf:Bag>
                  <rdf:li rdf:resource="urn:miriam:chebi:13193"/>
                  <rdf:li rdf:resource="urn:miriam: kegg.compound:C00139"/>
                </rdf:Bag>
              </bqbiol:is>
            </rdf:Description>
          </rdf:RDF>
        </annotation>
      </species>
      <species id="M_glc_D_B_c" initialAmount="0" name="beta-D-Glucose" metaid="metaid_M_glc_D_B_c" boundaryCondition="false" sboTerm="SBO:0000299" compartment="C_c">
        <notes>
          <body xmlns="http://www.w3.org/1999/xhtml">
                <p>FORMULA: C6H12O6</p>
                    </body>
          
        </notes>
        <annotation>
          <rdf:RDF xmlns:rdf="http://www.w3.org/1999/02/22-rdf-syntax-ns#" xmlns:bqmodel="http://biomodels.net/model-qualifiers/" xmlns:vCard="http://www.w3.org/2001/vcard-rdf/3.0#" xmlns:dcterms="http://purl.org/dc/terms/" xmlns:dc="http://purl.org/dc/elements/1.1/" xmlns:bqbiol="http://biomodels.net/biology-qualifiers/">
            <rdf:Description rdf:about="#metaid_M_glc_D_B_c">
              <bqbiol:is>
                <rdf:Bag>
                  <rdf:li rdf:resource="urn:miriam:chebi:15903"/>
                  <rdf:li rdf:resource="urn:miriam: kegg.compound:C00221"/>
                </rdf:Bag>
              </bqbiol:is>
            </rdf:Description>
          </rdf:RDF>
        </annotation>
      </species>
      <species id="M_malt_c" initialAmount="0" name="Maltose" metaid="metaid_M_malt_c" boundaryCondition="false" sboTerm="SBO:0000299" compartment="C_c">
        <notes>
          <body xmlns="http://www.w3.org/1999/xhtml">
                <p>FORMULA: C12H22O11</p>
                    </body>
          
        </notes>
        <annotation>
          <rdf:RDF xmlns:rdf="http://www.w3.org/1999/02/22-rdf-syntax-ns#" xmlns:bqmodel="http://biomodels.net/model-qualifiers/" xmlns:vCard="http://www.w3.org/2001/vcard-rdf/3.0#" xmlns:dcterms="http://purl.org/dc/terms/" xmlns:dc="http://purl.org/dc/elements/1.1/" xmlns:bqbiol="http://biomodels.net/biology-qualifiers/">
            <rdf:Description rdf:about="#metaid_M_malt_c">
              <bqbiol:is>
                <rdf:Bag>
                  <rdf:li rdf:resource="urn:miriam:chebi:17306"/>
                  <rdf:li rdf:resource="urn:miriam: kegg.compound:C00208"/>
                </rdf:Bag>
              </bqbiol:is>
            </rdf:Description>
          </rdf:RDF>
        </annotation>
      </species>
      <species id="M_5aop_c" initialAmount="0" name="5-Aminolevulinate" metaid="metaid_M_5aop_c" boundaryCondition="false" sboTerm="SBO:0000299" compartment="C_c">
        <notes>
          <body xmlns="http://www.w3.org/1999/xhtml">
                <p>FORMULA: C5H9NO3</p>
                    </body>
          
        </notes>
        <annotation>
          <rdf:RDF xmlns:rdf="http://www.w3.org/1999/02/22-rdf-syntax-ns#" xmlns:bqmodel="http://biomodels.net/model-qualifiers/" xmlns:vCard="http://www.w3.org/2001/vcard-rdf/3.0#" xmlns:dcterms="http://purl.org/dc/terms/" xmlns:dc="http://purl.org/dc/elements/1.1/" xmlns:bqbiol="http://biomodels.net/biology-qualifiers/">
            <rdf:Description rdf:about="#metaid_M_5aop_c">
              <bqbiol:is>
                <rdf:Bag>
                  <rdf:li rdf:resource="urn:miriam:chebi:356416"/>
                  <rdf:li rdf:resource="urn:miriam: kegg.compound:C00430"/>
                </rdf:Bag>
              </bqbiol:is>
            </rdf:Description>
          </rdf:RDF>
        </annotation>
      </species>
      <species id="M_ppbng_c" initialAmount="0" name="Porphobilinogen" metaid="metaid_M_ppbng_c" boundaryCondition="false" sboTerm="SBO:0000299" compartment="C_c">
        <notes>
          <body xmlns="http://www.w3.org/1999/xhtml">
                <p>FORMULA: C10H13N2O4</p>
                    </body>
          
        </notes>
        <annotation>
          <rdf:RDF xmlns:rdf="http://www.w3.org/1999/02/22-rdf-syntax-ns#" xmlns:bqmodel="http://biomodels.net/model-qualifiers/" xmlns:vCard="http://www.w3.org/2001/vcard-rdf/3.0#" xmlns:dcterms="http://purl.org/dc/terms/" xmlns:dc="http://purl.org/dc/elements/1.1/" xmlns:bqbiol="http://biomodels.net/biology-qualifiers/">
            <rdf:Description rdf:about="#metaid_M_ppbng_c">
              <bqbiol:is>
                <rdf:Bag>
                  <rdf:li rdf:resource="urn:miriam:chebi:58126"/>
                  <rdf:li rdf:resource="urn:miriam: kegg.compound:C00931"/>
                </rdf:Bag>
              </bqbiol:is>
            </rdf:Description>
          </rdf:RDF>
        </annotation>
      </species>
      <species id="M_dmlz_c" initialAmount="0" name="6,7-Dimethyl-8-(1-D-ribityl)lumazine" metaid="metaid_M_dmlz_c" boundaryCondition="false" sboTerm="SBO:0000299" compartment="C_c">
        <notes>
          <body xmlns="http://www.w3.org/1999/xhtml">
                <p>FORMULA: C13H18N4O6</p>
                    </body>
          
        </notes>
        <annotation>
          <rdf:RDF xmlns:rdf="http://www.w3.org/1999/02/22-rdf-syntax-ns#" xmlns:bqmodel="http://biomodels.net/model-qualifiers/" xmlns:vCard="http://www.w3.org/2001/vcard-rdf/3.0#" xmlns:dcterms="http://purl.org/dc/terms/" xmlns:dc="http://purl.org/dc/elements/1.1/" xmlns:bqbiol="http://biomodels.net/biology-qualifiers/">
            <rdf:Description rdf:about="#metaid_M_dmlz_c">
              <bqbiol:is>
                <rdf:Bag>
                  <rdf:li rdf:resource="urn:miriam:chebi:17601"/>
                  <rdf:li rdf:resource="urn:miriam: kegg.compound:C04332"/>
                </rdf:Bag>
              </bqbiol:is>
            </rdf:Description>
          </rdf:RDF>
        </annotation>
      </species>
      <species id="M_4r5au_c" initialAmount="0" name="4-(1-D-Ribitylamino)-5-aminouracil" metaid="metaid_M_4r5au_c" boundaryCondition="false" sboTerm="SBO:0000299" compartment="C_c">
        <notes>
          <body xmlns="http://www.w3.org/1999/xhtml">
                <p>FORMULA: C9H16N4O6</p>
                    </body>
          
        </notes>
        <annotation>
          <rdf:RDF xmlns:rdf="http://www.w3.org/1999/02/22-rdf-syntax-ns#" xmlns:bqmodel="http://biomodels.net/model-qualifiers/" xmlns:vCard="http://www.w3.org/2001/vcard-rdf/3.0#" xmlns:dcterms="http://purl.org/dc/terms/" xmlns:dc="http://purl.org/dc/elements/1.1/" xmlns:bqbiol="http://biomodels.net/biology-qualifiers/">
            <rdf:Description rdf:about="#metaid_M_4r5au_c">
              <bqbiol:is>
                <rdf:Bag>
                  <rdf:li rdf:resource="urn:miriam:chebi:15934"/>
                  <rdf:li rdf:resource="urn:miriam: kegg.compound:C04732"/>
                </rdf:Bag>
              </bqbiol:is>
            </rdf:Description>
          </rdf:RDF>
        </annotation>
      </species>
      <species id="M_ribflv_c" initialAmount="0" name="Riboflavin" metaid="metaid_M_ribflv_c" boundaryCondition="false" sboTerm="SBO:0000299" compartment="C_c">
        <notes>
          <body xmlns="http://www.w3.org/1999/xhtml">
                <p>FORMULA: C17H20N4O6</p>
                    </body>
          
        </notes>
        <annotation>
          <rdf:RDF xmlns:rdf="http://www.w3.org/1999/02/22-rdf-syntax-ns#" xmlns:bqmodel="http://biomodels.net/model-qualifiers/" xmlns:vCard="http://www.w3.org/2001/vcard-rdf/3.0#" xmlns:dcterms="http://purl.org/dc/terms/" xmlns:dc="http://purl.org/dc/elements/1.1/" xmlns:bqbiol="http://biomodels.net/biology-qualifiers/">
            <rdf:Description rdf:about="#metaid_M_ribflv_c">
              <bqbiol:is>
                <rdf:Bag>
                  <rdf:li rdf:resource="urn:miriam:chebi:17015"/>
                  <rdf:li rdf:resource="urn:miriam: kegg.compound:C00255"/>
                </rdf:Bag>
              </bqbiol:is>
            </rdf:Description>
          </rdf:RDF>
        </annotation>
      </species>
      <species id="M_o2_c" initialAmount="0" name="Oxygen" metaid="metaid_M_o2_c" boundaryCondition="false" sboTerm="SBO:0000299" compartment="C_c">
        <notes>
          <body xmlns="http://www.w3.org/1999/xhtml">
                <p>FORMULA: O2</p>
                    </body>
          
        </notes>
        <annotation>
          <rdf:RDF xmlns:rdf="http://www.w3.org/1999/02/22-rdf-syntax-ns#" xmlns:bqmodel="http://biomodels.net/model-qualifiers/" xmlns:vCard="http://www.w3.org/2001/vcard-rdf/3.0#" xmlns:dcterms="http://purl.org/dc/terms/" xmlns:dc="http://purl.org/dc/elements/1.1/" xmlns:bqbiol="http://biomodels.net/biology-qualifiers/">
            <rdf:Description rdf:about="#metaid_M_o2_c">
              <bqbiol:is>
                <rdf:Bag>
                  <rdf:li rdf:resource="urn:miriam:chebi:15379"/>
                  <rdf:li rdf:resource="urn:miriam: kegg.compound:C00007"/>
                </rdf:Bag>
              </bqbiol:is>
            </rdf:Description>
          </rdf:RDF>
        </annotation>
      </species>
      <species id="M_fe2_c" initialAmount="0" name="Fe2+" metaid="metaid_M_fe2_c" boundaryCondition="false" sboTerm="SBO:0000299" compartment="C_c">
        <notes>
          <body xmlns="http://www.w3.org/1999/xhtml">
                <p>FORMULA: Fe</p>
                    </body>
          
        </notes>
        <annotation>
          <rdf:RDF xmlns:rdf="http://www.w3.org/1999/02/22-rdf-syntax-ns#" xmlns:bqmodel="http://biomodels.net/model-qualifiers/" xmlns:vCard="http://www.w3.org/2001/vcard-rdf/3.0#" xmlns:dcterms="http://purl.org/dc/terms/" xmlns:dc="http://purl.org/dc/elements/1.1/" xmlns:bqbiol="http://biomodels.net/biology-qualifiers/">
            <rdf:Description rdf:about="#metaid_M_fe2_c">
              <bqbiol:is>
                <rdf:Bag>
                  <rdf:li rdf:resource="urn:miriam:chebi:29033"/>
                  <rdf:li rdf:resource="urn:miriam: kegg.compound:C14818"/>
                </rdf:Bag>
              </bqbiol:is>
            </rdf:Description>
          </rdf:RDF>
        </annotation>
      </species>
      <species id="M_fe3_c" initialAmount="0" name="Fe3+" metaid="metaid_M_fe3_c" boundaryCondition="false" sboTerm="SBO:0000299" compartment="C_c">
        <notes>
          <body xmlns="http://www.w3.org/1999/xhtml">
                <p>FORMULA: Fe</p>
                    </body>
          
        </notes>
        <annotation>
          <rdf:RDF xmlns:rdf="http://www.w3.org/1999/02/22-rdf-syntax-ns#" xmlns:bqmodel="http://biomodels.net/model-qualifiers/" xmlns:vCard="http://www.w3.org/2001/vcard-rdf/3.0#" xmlns:dcterms="http://purl.org/dc/terms/" xmlns:dc="http://purl.org/dc/elements/1.1/" xmlns:bqbiol="http://biomodels.net/biology-qualifiers/">
            <rdf:Description rdf:about="#metaid_M_fe3_c">
              <bqbiol:is>
                <rdf:Bag>
                  <rdf:li rdf:resource="urn:miriam:chebi:29034"/>
                  <rdf:li rdf:resource="urn:miriam: kegg.compound:C14819"/>
                </rdf:Bag>
              </bqbiol:is>
            </rdf:Description>
          </rdf:RDF>
        </annotation>
      </species>
      <species id="M_o2_m" initialAmount="0" name="Oxygen" metaid="metaid_M_o2_m" boundaryCondition="false" sboTerm="SBO:0000299" compartment="C_m">
        <notes>
          <body xmlns="http://www.w3.org/1999/xhtml">
                <p>FORMULA: O2</p>
                    </body>
          
        </notes>
        <annotation>
          <rdf:RDF xmlns:rdf="http://www.w3.org/1999/02/22-rdf-syntax-ns#" xmlns:bqmodel="http://biomodels.net/model-qualifiers/" xmlns:vCard="http://www.w3.org/2001/vcard-rdf/3.0#" xmlns:dcterms="http://purl.org/dc/terms/" xmlns:dc="http://purl.org/dc/elements/1.1/" xmlns:bqbiol="http://biomodels.net/biology-qualifiers/">
            <rdf:Description rdf:about="#metaid_M_o2_m">
              <bqbiol:is>
                <rdf:Bag>
                  <rdf:li rdf:resource="urn:miriam:chebi:15379"/>
                  <rdf:li rdf:resource="urn:miriam: kegg.compound:C00007"/>
                </rdf:Bag>
              </bqbiol:is>
            </rdf:Description>
          </rdf:RDF>
        </annotation>
      </species>
      <species id="M_hmbil_c" initialAmount="0" name="Hydroxymethylbilane" metaid="metaid_M_hmbil_c" boundaryCondition="false" sboTerm="SBO:0000299" compartment="C_c">
        <notes>
          <body xmlns="http://www.w3.org/1999/xhtml">
                <p>FORMULA: C40H38N4O17</p>
                    </body>
          
        </notes>
        <annotation>
          <rdf:RDF xmlns:rdf="http://www.w3.org/1999/02/22-rdf-syntax-ns#" xmlns:bqmodel="http://biomodels.net/model-qualifiers/" xmlns:vCard="http://www.w3.org/2001/vcard-rdf/3.0#" xmlns:dcterms="http://purl.org/dc/terms/" xmlns:dc="http://purl.org/dc/elements/1.1/" xmlns:bqbiol="http://biomodels.net/biology-qualifiers/">
            <rdf:Description rdf:about="#metaid_M_hmbil_c">
              <bqbiol:is>
                <rdf:Bag>
                  <rdf:li rdf:resource="urn:miriam:chebi:57845"/>
                  <rdf:li rdf:resource="urn:miriam: kegg.compound:C01024"/>
                </rdf:Bag>
              </bqbiol:is>
            </rdf:Description>
          </rdf:RDF>
        </annotation>
      </species>
      <species id="M_atp_c" initialAmount="0" name="ATP" metaid="metaid_M_atp_c" boundaryCondition="false" sboTerm="SBO:0000299" compartment="C_c">
        <notes>
          <body xmlns="http://www.w3.org/1999/xhtml">
                <p>FORMULA: C10H12N5O13P3</p>
                    </body>
          
        </notes>
        <annotation>
          <rdf:RDF xmlns:rdf="http://www.w3.org/1999/02/22-rdf-syntax-ns#" xmlns:bqmodel="http://biomodels.net/model-qualifiers/" xmlns:vCard="http://www.w3.org/2001/vcard-rdf/3.0#" xmlns:dcterms="http://purl.org/dc/terms/" xmlns:dc="http://purl.org/dc/elements/1.1/" xmlns:bqbiol="http://biomodels.net/biology-qualifiers/">
            <rdf:Description rdf:about="#metaid_M_atp_c">
              <bqbiol:is>
                <rdf:Bag>
                  <rdf:li rdf:resource="urn:miriam:chebi:30616"/>
                  <rdf:li rdf:resource="urn:miriam: kegg.compound:C00002"/>
                </rdf:Bag>
              </bqbiol:is>
            </rdf:Description>
          </rdf:RDF>
        </annotation>
      </species>
      <species id="M_adp_c" initialAmount="0" name="ADP" metaid="metaid_M_adp_c" boundaryCondition="false" sboTerm="SBO:0000299" compartment="C_c">
        <notes>
          <body xmlns="http://www.w3.org/1999/xhtml">
                <p>FORMULA: C10H12N5O10P2</p>
                    </body>
          
        </notes>
        <annotation>
          <rdf:RDF xmlns:rdf="http://www.w3.org/1999/02/22-rdf-syntax-ns#" xmlns:bqmodel="http://biomodels.net/model-qualifiers/" xmlns:vCard="http://www.w3.org/2001/vcard-rdf/3.0#" xmlns:dcterms="http://purl.org/dc/terms/" xmlns:dc="http://purl.org/dc/elements/1.1/" xmlns:bqbiol="http://biomodels.net/biology-qualifiers/">
            <rdf:Description rdf:about="#metaid_M_adp_c">
              <bqbiol:is>
                <rdf:Bag>
                  <rdf:li rdf:resource="urn:miriam:chebi:456216"/>
                  <rdf:li rdf:resource="urn:miriam: kegg.compound:C00008"/>
                </rdf:Bag>
              </bqbiol:is>
            </rdf:Description>
          </rdf:RDF>
        </annotation>
      </species>
      <species id="M_atp_r" initialAmount="0" name="ATP" metaid="metaid_M_atp_r" boundaryCondition="false" sboTerm="SBO:0000299" compartment="C_r">
        <notes>
          <body xmlns="http://www.w3.org/1999/xhtml">
                <p>FORMULA: C10H12N5O13P3</p>
                    </body>
          
        </notes>
        <annotation>
          <rdf:RDF xmlns:rdf="http://www.w3.org/1999/02/22-rdf-syntax-ns#" xmlns:bqmodel="http://biomodels.net/model-qualifiers/" xmlns:vCard="http://www.w3.org/2001/vcard-rdf/3.0#" xmlns:dcterms="http://purl.org/dc/terms/" xmlns:dc="http://purl.org/dc/elements/1.1/" xmlns:bqbiol="http://biomodels.net/biology-qualifiers/">
            <rdf:Description rdf:about="#metaid_M_atp_r">
              <bqbiol:is>
                <rdf:Bag>
                  <rdf:li rdf:resource="urn:miriam:chebi:30616"/>
                  <rdf:li rdf:resource="urn:miriam: kegg.compound:C00002"/>
                </rdf:Bag>
              </bqbiol:is>
            </rdf:Description>
          </rdf:RDF>
        </annotation>
      </species>
      <species id="M_h2o_r" initialAmount="0" name="H2O" metaid="metaid_M_h2o_r" boundaryCondition="false" sboTerm="SBO:0000299" compartment="C_r">
        <notes>
          <body xmlns="http://www.w3.org/1999/xhtml">
                <p>FORMULA: H2O</p>
                    </body>
          
        </notes>
        <annotation>
          <rdf:RDF xmlns:rdf="http://www.w3.org/1999/02/22-rdf-syntax-ns#" xmlns:bqmodel="http://biomodels.net/model-qualifiers/" xmlns:vCard="http://www.w3.org/2001/vcard-rdf/3.0#" xmlns:dcterms="http://purl.org/dc/terms/" xmlns:dc="http://purl.org/dc/elements/1.1/" xmlns:bqbiol="http://biomodels.net/biology-qualifiers/">
            <rdf:Description rdf:about="#metaid_M_h2o_r">
              <bqbiol:is>
                <rdf:Bag>
                  <rdf:li rdf:resource="urn:miriam:chebi:15377"/>
                  <rdf:li rdf:resource="urn:miriam: kegg.compound:C00001"/>
                </rdf:Bag>
              </bqbiol:is>
            </rdf:Description>
          </rdf:RDF>
        </annotation>
      </species>
      <species id="M_adp_r" initialAmount="0" name="ADP" metaid="metaid_M_adp_r" boundaryCondition="false" sboTerm="SBO:0000299" compartment="C_r">
        <notes>
          <body xmlns="http://www.w3.org/1999/xhtml">
                <p>FORMULA: C10H12N5O10P2</p>
                    </body>
          
        </notes>
        <annotation>
          <rdf:RDF xmlns:rdf="http://www.w3.org/1999/02/22-rdf-syntax-ns#" xmlns:bqmodel="http://biomodels.net/model-qualifiers/" xmlns:vCard="http://www.w3.org/2001/vcard-rdf/3.0#" xmlns:dcterms="http://purl.org/dc/terms/" xmlns:dc="http://purl.org/dc/elements/1.1/" xmlns:bqbiol="http://biomodels.net/biology-qualifiers/">
            <rdf:Description rdf:about="#metaid_M_adp_r">
              <bqbiol:is>
                <rdf:Bag>
                  <rdf:li rdf:resource="urn:miriam:chebi:456216"/>
                  <rdf:li rdf:resource="urn:miriam: kegg.compound:C00008"/>
                </rdf:Bag>
              </bqbiol:is>
            </rdf:Description>
          </rdf:RDF>
        </annotation>
      </species>
      <species id="M_pi_r" initialAmount="0" name="Phosphate" metaid="metaid_M_pi_r" boundaryCondition="false" sboTerm="SBO:0000299" compartment="C_r">
        <notes>
          <body xmlns="http://www.w3.org/1999/xhtml">
                <p>FORMULA: HO4P</p>
                    </body>
          
        </notes>
        <annotation>
          <rdf:RDF xmlns:rdf="http://www.w3.org/1999/02/22-rdf-syntax-ns#" xmlns:bqmodel="http://biomodels.net/model-qualifiers/" xmlns:vCard="http://www.w3.org/2001/vcard-rdf/3.0#" xmlns:dcterms="http://purl.org/dc/terms/" xmlns:dc="http://purl.org/dc/elements/1.1/" xmlns:bqbiol="http://biomodels.net/biology-qualifiers/">
            <rdf:Description rdf:about="#metaid_M_pi_r">
              <bqbiol:is>
                <rdf:Bag>
                  <rdf:li rdf:resource="urn:miriam:chebi:43474"/>
                  <rdf:li rdf:resource="urn:miriam: kegg.compound:C00009"/>
                </rdf:Bag>
              </bqbiol:is>
            </rdf:Description>
          </rdf:RDF>
        </annotation>
      </species>
      <species id="M_atp_g" initialAmount="0" name="ATP" metaid="metaid_M_atp_g" boundaryCondition="false" sboTerm="SBO:0000299" compartment="C_g">
        <notes>
          <body xmlns="http://www.w3.org/1999/xhtml">
                <p>FORMULA: C10H12N5O13P3</p>
                    </body>
          
        </notes>
        <annotation>
          <rdf:RDF xmlns:rdf="http://www.w3.org/1999/02/22-rdf-syntax-ns#" xmlns:bqmodel="http://biomodels.net/model-qualifiers/" xmlns:vCard="http://www.w3.org/2001/vcard-rdf/3.0#" xmlns:dcterms="http://purl.org/dc/terms/" xmlns:dc="http://purl.org/dc/elements/1.1/" xmlns:bqbiol="http://biomodels.net/biology-qualifiers/">
            <rdf:Description rdf:about="#metaid_M_atp_g">
              <bqbiol:is>
                <rdf:Bag>
                  <rdf:li rdf:resource="urn:miriam:chebi:30616"/>
                  <rdf:li rdf:resource="urn:miriam: kegg.compound:C00002"/>
                </rdf:Bag>
              </bqbiol:is>
            </rdf:Description>
          </rdf:RDF>
        </annotation>
      </species>
      <species id="M_h2o_g" initialAmount="0" name="H2O" metaid="metaid_M_h2o_g" boundaryCondition="false" sboTerm="SBO:0000299" compartment="C_g">
        <notes>
          <body xmlns="http://www.w3.org/1999/xhtml">
                <p>FORMULA: H2O</p>
                    </body>
          
        </notes>
        <annotation>
          <rdf:RDF xmlns:rdf="http://www.w3.org/1999/02/22-rdf-syntax-ns#" xmlns:bqmodel="http://biomodels.net/model-qualifiers/" xmlns:vCard="http://www.w3.org/2001/vcard-rdf/3.0#" xmlns:dcterms="http://purl.org/dc/terms/" xmlns:dc="http://purl.org/dc/elements/1.1/" xmlns:bqbiol="http://biomodels.net/biology-qualifiers/">
            <rdf:Description rdf:about="#metaid_M_h2o_g">
              <bqbiol:is>
                <rdf:Bag>
                  <rdf:li rdf:resource="urn:miriam:chebi:15377"/>
                  <rdf:li rdf:resource="urn:miriam: kegg.compound:C00001"/>
                </rdf:Bag>
              </bqbiol:is>
            </rdf:Description>
          </rdf:RDF>
        </annotation>
      </species>
      <species id="M_adp_g" initialAmount="0" name="ADP" metaid="metaid_M_adp_g" boundaryCondition="false" sboTerm="SBO:0000299" compartment="C_g">
        <notes>
          <body xmlns="http://www.w3.org/1999/xhtml">
                <p>FORMULA: C10H12N5O10P2</p>
                    </body>
          
        </notes>
        <annotation>
          <rdf:RDF xmlns:rdf="http://www.w3.org/1999/02/22-rdf-syntax-ns#" xmlns:bqmodel="http://biomodels.net/model-qualifiers/" xmlns:vCard="http://www.w3.org/2001/vcard-rdf/3.0#" xmlns:dcterms="http://purl.org/dc/terms/" xmlns:dc="http://purl.org/dc/elements/1.1/" xmlns:bqbiol="http://biomodels.net/biology-qualifiers/">
            <rdf:Description rdf:about="#metaid_M_adp_g">
              <bqbiol:is>
                <rdf:Bag>
                  <rdf:li rdf:resource="urn:miriam:chebi:456216"/>
                  <rdf:li rdf:resource="urn:miriam: kegg.compound:C00008"/>
                </rdf:Bag>
              </bqbiol:is>
            </rdf:Description>
          </rdf:RDF>
        </annotation>
      </species>
      <species id="M_pi_g" initialAmount="0" name="Phosphate" metaid="metaid_M_pi_g" boundaryCondition="false" sboTerm="SBO:0000299" compartment="C_g">
        <notes>
          <body xmlns="http://www.w3.org/1999/xhtml">
                <p>FORMULA: HO4P</p>
                    </body>
          
        </notes>
        <annotation>
          <rdf:RDF xmlns:rdf="http://www.w3.org/1999/02/22-rdf-syntax-ns#" xmlns:bqmodel="http://biomodels.net/model-qualifiers/" xmlns:vCard="http://www.w3.org/2001/vcard-rdf/3.0#" xmlns:dcterms="http://purl.org/dc/terms/" xmlns:dc="http://purl.org/dc/elements/1.1/" xmlns:bqbiol="http://biomodels.net/biology-qualifiers/">
            <rdf:Description rdf:about="#metaid_M_pi_g">
              <bqbiol:is>
                <rdf:Bag>
                  <rdf:li rdf:resource="urn:miriam:chebi:43474"/>
                  <rdf:li rdf:resource="urn:miriam: kegg.compound:C00009"/>
                </rdf:Bag>
              </bqbiol:is>
            </rdf:Description>
          </rdf:RDF>
        </annotation>
      </species>
      <species id="M_atp_m" initialAmount="0" name="ATP" metaid="metaid_M_atp_m" boundaryCondition="false" sboTerm="SBO:0000299" compartment="C_m">
        <notes>
          <body xmlns="http://www.w3.org/1999/xhtml">
                <p>FORMULA: C10H12N5O13P3</p>
                    </body>
          
        </notes>
        <annotation>
          <rdf:RDF xmlns:rdf="http://www.w3.org/1999/02/22-rdf-syntax-ns#" xmlns:bqmodel="http://biomodels.net/model-qualifiers/" xmlns:vCard="http://www.w3.org/2001/vcard-rdf/3.0#" xmlns:dcterms="http://purl.org/dc/terms/" xmlns:dc="http://purl.org/dc/elements/1.1/" xmlns:bqbiol="http://biomodels.net/biology-qualifiers/">
            <rdf:Description rdf:about="#metaid_M_atp_m">
              <bqbiol:is>
                <rdf:Bag>
                  <rdf:li rdf:resource="urn:miriam:chebi:30616"/>
                  <rdf:li rdf:resource="urn:miriam: kegg.compound:C00002"/>
                </rdf:Bag>
              </bqbiol:is>
            </rdf:Description>
          </rdf:RDF>
        </annotation>
      </species>
      <species id="M_adp_m" initialAmount="0" name="ADP" metaid="metaid_M_adp_m" boundaryCondition="false" sboTerm="SBO:0000299" compartment="C_m">
        <notes>
          <body xmlns="http://www.w3.org/1999/xhtml">
                <p>FORMULA: C10H12N5O10P2</p>
                    </body>
          
        </notes>
        <annotation>
          <rdf:RDF xmlns:rdf="http://www.w3.org/1999/02/22-rdf-syntax-ns#" xmlns:bqmodel="http://biomodels.net/model-qualifiers/" xmlns:vCard="http://www.w3.org/2001/vcard-rdf/3.0#" xmlns:dcterms="http://purl.org/dc/terms/" xmlns:dc="http://purl.org/dc/elements/1.1/" xmlns:bqbiol="http://biomodels.net/biology-qualifiers/">
            <rdf:Description rdf:about="#metaid_M_adp_m">
              <bqbiol:is>
                <rdf:Bag>
                  <rdf:li rdf:resource="urn:miriam:chebi:456216"/>
                  <rdf:li rdf:resource="urn:miriam: kegg.compound:C00008"/>
                </rdf:Bag>
              </bqbiol:is>
            </rdf:Description>
          </rdf:RDF>
        </annotation>
      </species>
      <species id="M_camp_c" initialAmount="0" name="cAMP" metaid="metaid_M_camp_c" boundaryCondition="false" sboTerm="SBO:0000299" compartment="C_c">
        <notes>
          <body xmlns="http://www.w3.org/1999/xhtml">
                <p>FORMULA: C10H11N5O6P</p>
                    </body>
          
        </notes>
        <annotation>
          <rdf:RDF xmlns:rdf="http://www.w3.org/1999/02/22-rdf-syntax-ns#" xmlns:bqmodel="http://biomodels.net/model-qualifiers/" xmlns:vCard="http://www.w3.org/2001/vcard-rdf/3.0#" xmlns:dcterms="http://purl.org/dc/terms/" xmlns:dc="http://purl.org/dc/elements/1.1/" xmlns:bqbiol="http://biomodels.net/biology-qualifiers/">
            <rdf:Description rdf:about="#metaid_M_camp_c">
              <bqbiol:is>
                <rdf:Bag>
                  <rdf:li rdf:resource="urn:miriam:chebi:58165"/>
                  <rdf:li rdf:resource="urn:miriam: kegg.compound:C00575"/>
                </rdf:Bag>
              </bqbiol:is>
            </rdf:Description>
          </rdf:RDF>
        </annotation>
      </species>
      <species id="M_nadh_c" initialAmount="0" name="NADH" metaid="metaid_M_nadh_c" boundaryCondition="false" sboTerm="SBO:0000299" compartment="C_c">
        <notes>
          <body xmlns="http://www.w3.org/1999/xhtml">
                <p>FORMULA: C21H27N7O14P2</p>
                    </body>
          
        </notes>
        <annotation>
          <rdf:RDF xmlns:rdf="http://www.w3.org/1999/02/22-rdf-syntax-ns#" xmlns:bqmodel="http://biomodels.net/model-qualifiers/" xmlns:vCard="http://www.w3.org/2001/vcard-rdf/3.0#" xmlns:dcterms="http://purl.org/dc/terms/" xmlns:dc="http://purl.org/dc/elements/1.1/" xmlns:bqbiol="http://biomodels.net/biology-qualifiers/">
            <rdf:Description rdf:about="#metaid_M_nadh_c">
              <bqbiol:is>
                <rdf:Bag>
                  <rdf:li rdf:resource="urn:miriam:chebi:57945"/>
                  <rdf:li rdf:resource="urn:miriam: kegg.compound:C00004"/>
                </rdf:Bag>
              </bqbiol:is>
            </rdf:Description>
          </rdf:RDF>
        </annotation>
      </species>
      <species id="M_nad_c" initialAmount="0" name="NAD+" metaid="metaid_M_nad_c" boundaryCondition="false" sboTerm="SBO:0000299" compartment="C_c">
        <notes>
          <body xmlns="http://www.w3.org/1999/xhtml">
                <p>FORMULA: C21H26N7O14P2</p>
                    </body>
          
        </notes>
        <annotation>
          <rdf:RDF xmlns:rdf="http://www.w3.org/1999/02/22-rdf-syntax-ns#" xmlns:bqmodel="http://biomodels.net/model-qualifiers/" xmlns:vCard="http://www.w3.org/2001/vcard-rdf/3.0#" xmlns:dcterms="http://purl.org/dc/terms/" xmlns:dc="http://purl.org/dc/elements/1.1/" xmlns:bqbiol="http://biomodels.net/biology-qualifiers/">
            <rdf:Description rdf:about="#metaid_M_nad_c">
              <bqbiol:is>
                <rdf:Bag>
                  <rdf:li rdf:resource="urn:miriam:chebi:57540"/>
                  <rdf:li rdf:resource="urn:miriam: kegg.compound:C00003"/>
                </rdf:Bag>
              </bqbiol:is>
            </rdf:Description>
          </rdf:RDF>
        </annotation>
      </species>
      <species id="M_ficytb5_c" initialAmount="0" name="Ferricytochrome b5" metaid="metaid_M_ficytb5_c" boundaryCondition="false" sboTerm="SBO:0000299" compartment="C_c">
        <annotation>
          <rdf:RDF xmlns:rdf="http://www.w3.org/1999/02/22-rdf-syntax-ns#" xmlns:bqmodel="http://biomodels.net/model-qualifiers/" xmlns:vCard="http://www.w3.org/2001/vcard-rdf/3.0#" xmlns:dcterms="http://purl.org/dc/terms/" xmlns:dc="http://purl.org/dc/elements/1.1/" xmlns:bqbiol="http://biomodels.net/biology-qualifiers/">
            <rdf:Description rdf:about="#metaid_M_ficytb5_c">
              <bqbiol:is>
                <rdf:Bag>
                  <rdf:li rdf:resource="urn:miriam:chebi:18097"/>
                  <rdf:li rdf:resource="urn:miriam: kegg.compound:C00996"/>
                </rdf:Bag>
              </bqbiol:is>
            </rdf:Description>
          </rdf:RDF>
        </annotation>
      </species>
      <species id="M_focytb5_c" initialAmount="0" name="Ferrocytochrome b5" metaid="metaid_M_focytb5_c" boundaryCondition="false" sboTerm="SBO:0000299" compartment="C_c">
        <annotation>
          <rdf:RDF xmlns:rdf="http://www.w3.org/1999/02/22-rdf-syntax-ns#" xmlns:bqmodel="http://biomodels.net/model-qualifiers/" xmlns:vCard="http://www.w3.org/2001/vcard-rdf/3.0#" xmlns:dcterms="http://purl.org/dc/terms/" xmlns:dc="http://purl.org/dc/elements/1.1/" xmlns:bqbiol="http://biomodels.net/biology-qualifiers/">
            <rdf:Description rdf:about="#metaid_M_focytb5_c">
              <bqbiol:is>
                <rdf:Bag>
                  <rdf:li rdf:resource="urn:miriam:chebi:16518"/>
                  <rdf:li rdf:resource="urn:miriam: kegg.compound:C00999"/>
                </rdf:Bag>
              </bqbiol:is>
            </rdf:Description>
          </rdf:RDF>
        </annotation>
      </species>
      <species id="M_ncam_c" initialAmount="0" name="Nicotinamide" metaid="metaid_M_ncam_c" boundaryCondition="false" sboTerm="SBO:0000299" compartment="C_c">
        <notes>
          <body xmlns="http://www.w3.org/1999/xhtml">
                <p>FORMULA: C6H6N2O</p>
                    </body>
          
        </notes>
        <annotation>
          <rdf:RDF xmlns:rdf="http://www.w3.org/1999/02/22-rdf-syntax-ns#" xmlns:bqmodel="http://biomodels.net/model-qualifiers/" xmlns:vCard="http://www.w3.org/2001/vcard-rdf/3.0#" xmlns:dcterms="http://purl.org/dc/terms/" xmlns:dc="http://purl.org/dc/elements/1.1/" xmlns:bqbiol="http://biomodels.net/biology-qualifiers/">
            <rdf:Description rdf:about="#metaid_M_ncam_c">
              <bqbiol:is>
                <rdf:Bag>
                  <rdf:li rdf:resource="urn:miriam:chebi:17154"/>
                  <rdf:li rdf:resource="urn:miriam: kegg.compound:C00153"/>
                </rdf:Bag>
              </bqbiol:is>
            </rdf:Description>
          </rdf:RDF>
        </annotation>
      </species>
      <species id="M_adprib_c" initialAmount="0" name="ADP-ribose" metaid="metaid_M_adprib_c" boundaryCondition="false" sboTerm="SBO:0000299" compartment="C_c">
        <notes>
          <body xmlns="http://www.w3.org/1999/xhtml">
                <p>FORMULA: C15H21N5O14P2</p>
                    </body>
          
        </notes>
        <annotation>
          <rdf:RDF xmlns:rdf="http://www.w3.org/1999/02/22-rdf-syntax-ns#" xmlns:bqmodel="http://biomodels.net/model-qualifiers/" xmlns:vCard="http://www.w3.org/2001/vcard-rdf/3.0#" xmlns:dcterms="http://purl.org/dc/terms/" xmlns:dc="http://purl.org/dc/elements/1.1/" xmlns:bqbiol="http://biomodels.net/biology-qualifiers/">
            <rdf:Description rdf:about="#metaid_M_adprib_c">
              <bqbiol:is>
                <rdf:Bag>
                  <rdf:li rdf:resource="urn:miriam:chebi:57967"/>
                  <rdf:li rdf:resource="urn:miriam: kegg.compound:C00301"/>
                </rdf:Bag>
              </bqbiol:is>
            </rdf:Description>
          </rdf:RDF>
        </annotation>
      </species>
      <species id="M_nad_m" initialAmount="0" name="NAD+" metaid="metaid_M_nad_m" boundaryCondition="false" sboTerm="SBO:0000299" compartment="C_m">
        <notes>
          <body xmlns="http://www.w3.org/1999/xhtml">
                <p>FORMULA: C21H26N7O14P2</p>
                    </body>
          
        </notes>
        <annotation>
          <rdf:RDF xmlns:rdf="http://www.w3.org/1999/02/22-rdf-syntax-ns#" xmlns:bqmodel="http://biomodels.net/model-qualifiers/" xmlns:vCard="http://www.w3.org/2001/vcard-rdf/3.0#" xmlns:dcterms="http://purl.org/dc/terms/" xmlns:dc="http://purl.org/dc/elements/1.1/" xmlns:bqbiol="http://biomodels.net/biology-qualifiers/">
            <rdf:Description rdf:about="#metaid_M_nad_m">
              <bqbiol:is>
                <rdf:Bag>
                  <rdf:li rdf:resource="urn:miriam:chebi:57540"/>
                  <rdf:li rdf:resource="urn:miriam: kegg.compound:C00003"/>
                </rdf:Bag>
              </bqbiol:is>
            </rdf:Description>
          </rdf:RDF>
        </annotation>
      </species>
      <species id="M_ncam_m" initialAmount="0" name="Nicotinamide" metaid="metaid_M_ncam_m" boundaryCondition="false" sboTerm="SBO:0000299" compartment="C_m">
        <notes>
          <body xmlns="http://www.w3.org/1999/xhtml">
                <p>FORMULA: C6H6N2O</p>
                    </body>
          
        </notes>
        <annotation>
          <rdf:RDF xmlns:rdf="http://www.w3.org/1999/02/22-rdf-syntax-ns#" xmlns:bqmodel="http://biomodels.net/model-qualifiers/" xmlns:vCard="http://www.w3.org/2001/vcard-rdf/3.0#" xmlns:dcterms="http://purl.org/dc/terms/" xmlns:dc="http://purl.org/dc/elements/1.1/" xmlns:bqbiol="http://biomodels.net/biology-qualifiers/">
            <rdf:Description rdf:about="#metaid_M_ncam_m">
              <bqbiol:is>
                <rdf:Bag>
                  <rdf:li rdf:resource="urn:miriam:chebi:17154"/>
                  <rdf:li rdf:resource="urn:miriam: kegg.compound:C00153"/>
                </rdf:Bag>
              </bqbiol:is>
            </rdf:Description>
          </rdf:RDF>
        </annotation>
      </species>
      <species id="M_adprib_m" initialAmount="0" name="ADP-ribose" metaid="metaid_M_adprib_m" boundaryCondition="false" sboTerm="SBO:0000299" compartment="C_m">
        <notes>
          <body xmlns="http://www.w3.org/1999/xhtml">
                <p>FORMULA: C15H21N5O14P2</p>
                    </body>
          
        </notes>
        <annotation>
          <rdf:RDF xmlns:rdf="http://www.w3.org/1999/02/22-rdf-syntax-ns#" xmlns:bqmodel="http://biomodels.net/model-qualifiers/" xmlns:vCard="http://www.w3.org/2001/vcard-rdf/3.0#" xmlns:dcterms="http://purl.org/dc/terms/" xmlns:dc="http://purl.org/dc/elements/1.1/" xmlns:bqbiol="http://biomodels.net/biology-qualifiers/">
            <rdf:Description rdf:about="#metaid_M_adprib_m">
              <bqbiol:is>
                <rdf:Bag>
                  <rdf:li rdf:resource="urn:miriam:chebi:57967"/>
                  <rdf:li rdf:resource="urn:miriam: kegg.compound:C00301"/>
                </rdf:Bag>
              </bqbiol:is>
            </rdf:Description>
          </rdf:RDF>
        </annotation>
      </species>
      <species id="M_amp_c" initialAmount="0" name="AMP" metaid="metaid_M_amp_c" boundaryCondition="false" sboTerm="SBO:0000299" compartment="C_c">
        <notes>
          <body xmlns="http://www.w3.org/1999/xhtml">
                <p>FORMULA: C10H12N5O7P</p>
                    </body>
          
        </notes>
        <annotation>
          <rdf:RDF xmlns:rdf="http://www.w3.org/1999/02/22-rdf-syntax-ns#" xmlns:bqmodel="http://biomodels.net/model-qualifiers/" xmlns:vCard="http://www.w3.org/2001/vcard-rdf/3.0#" xmlns:dcterms="http://purl.org/dc/terms/" xmlns:dc="http://purl.org/dc/elements/1.1/" xmlns:bqbiol="http://biomodels.net/biology-qualifiers/">
            <rdf:Description rdf:about="#metaid_M_amp_c">
              <bqbiol:is>
                <rdf:Bag>
                  <rdf:li rdf:resource="urn:miriam:chebi:456215"/>
                  <rdf:li rdf:resource="urn:miriam: kegg.compound:C00020"/>
                </rdf:Bag>
              </bqbiol:is>
            </rdf:Description>
          </rdf:RDF>
        </annotation>
      </species>
      <species id="M_nmn_c" initialAmount="0" name="Nicotinamide D-ribonucleotide" metaid="metaid_M_nmn_c" boundaryCondition="false" sboTerm="SBO:0000299" compartment="C_c">
        <notes>
          <body xmlns="http://www.w3.org/1999/xhtml">
                <p>FORMULA: C11H14N2O8P</p>
                    </body>
          
        </notes>
        <annotation>
          <rdf:RDF xmlns:rdf="http://www.w3.org/1999/02/22-rdf-syntax-ns#" xmlns:bqmodel="http://biomodels.net/model-qualifiers/" xmlns:vCard="http://www.w3.org/2001/vcard-rdf/3.0#" xmlns:dcterms="http://purl.org/dc/terms/" xmlns:dc="http://purl.org/dc/elements/1.1/" xmlns:bqbiol="http://biomodels.net/biology-qualifiers/">
            <rdf:Description rdf:about="#metaid_M_nmn_c">
              <bqbiol:is>
                <rdf:Bag>
                  <rdf:li rdf:resource="urn:miriam:chebi:14649"/>
                  <rdf:li rdf:resource="urn:miriam: kegg.compound:C00455"/>
                </rdf:Bag>
              </bqbiol:is>
            </rdf:Description>
          </rdf:RDF>
        </annotation>
      </species>
      <species id="M_amp_m" initialAmount="0" name="AMP" metaid="metaid_M_amp_m" boundaryCondition="false" sboTerm="SBO:0000299" compartment="C_m">
        <notes>
          <body xmlns="http://www.w3.org/1999/xhtml">
                <p>FORMULA: C10H12N5O7P</p>
                    </body>
          
        </notes>
        <annotation>
          <rdf:RDF xmlns:rdf="http://www.w3.org/1999/02/22-rdf-syntax-ns#" xmlns:bqmodel="http://biomodels.net/model-qualifiers/" xmlns:vCard="http://www.w3.org/2001/vcard-rdf/3.0#" xmlns:dcterms="http://purl.org/dc/terms/" xmlns:dc="http://purl.org/dc/elements/1.1/" xmlns:bqbiol="http://biomodels.net/biology-qualifiers/">
            <rdf:Description rdf:about="#metaid_M_amp_m">
              <bqbiol:is>
                <rdf:Bag>
                  <rdf:li rdf:resource="urn:miriam:chebi:456215"/>
                  <rdf:li rdf:resource="urn:miriam: kegg.compound:C00020"/>
                </rdf:Bag>
              </bqbiol:is>
            </rdf:Description>
          </rdf:RDF>
        </annotation>
      </species>
      <species id="M_nmn_m" initialAmount="0" name="Nicotinamide D-ribonucleotide" metaid="metaid_M_nmn_m" boundaryCondition="false" sboTerm="SBO:0000299" compartment="C_m">
        <notes>
          <body xmlns="http://www.w3.org/1999/xhtml">
                <p>FORMULA: C11H14N2O8P</p>
                    </body>
          
        </notes>
        <annotation>
          <rdf:RDF xmlns:rdf="http://www.w3.org/1999/02/22-rdf-syntax-ns#" xmlns:bqmodel="http://biomodels.net/model-qualifiers/" xmlns:vCard="http://www.w3.org/2001/vcard-rdf/3.0#" xmlns:dcterms="http://purl.org/dc/terms/" xmlns:dc="http://purl.org/dc/elements/1.1/" xmlns:bqbiol="http://biomodels.net/biology-qualifiers/">
            <rdf:Description rdf:about="#metaid_M_nmn_m">
              <bqbiol:is>
                <rdf:Bag>
                  <rdf:li rdf:resource="urn:miriam:chebi:14649"/>
                  <rdf:li rdf:resource="urn:miriam: kegg.compound:C00455"/>
                </rdf:Bag>
              </bqbiol:is>
            </rdf:Description>
          </rdf:RDF>
        </annotation>
      </species>
      <species id="M_nadp_c" initialAmount="0" name="NADP" metaid="metaid_M_nadp_c" boundaryCondition="false" sboTerm="SBO:0000299" compartment="C_c">
        <notes>
          <body xmlns="http://www.w3.org/1999/xhtml">
                <p>FORMULA: C21H25N7O17P3</p>
                    </body>
          
        </notes>
        <annotation>
          <rdf:RDF xmlns:rdf="http://www.w3.org/1999/02/22-rdf-syntax-ns#" xmlns:bqmodel="http://biomodels.net/model-qualifiers/" xmlns:vCard="http://www.w3.org/2001/vcard-rdf/3.0#" xmlns:dcterms="http://purl.org/dc/terms/" xmlns:dc="http://purl.org/dc/elements/1.1/" xmlns:bqbiol="http://biomodels.net/biology-qualifiers/">
            <rdf:Description rdf:about="#metaid_M_nadp_c">
              <bqbiol:is>
                <rdf:Bag>
                  <rdf:li rdf:resource="urn:miriam:chebi:58349"/>
                  <rdf:li rdf:resource="urn:miriam: kegg.compound:C00006"/>
                </rdf:Bag>
              </bqbiol:is>
            </rdf:Description>
          </rdf:RDF>
        </annotation>
      </species>
      <species id="M_nadp_m" initialAmount="0" name="NADP" metaid="metaid_M_nadp_m" boundaryCondition="false" sboTerm="SBO:0000299" compartment="C_m">
        <notes>
          <body xmlns="http://www.w3.org/1999/xhtml">
                <p>FORMULA: C21H25N7O17P3</p>
                    </body>
          
        </notes>
        <annotation>
          <rdf:RDF xmlns:rdf="http://www.w3.org/1999/02/22-rdf-syntax-ns#" xmlns:bqmodel="http://biomodels.net/model-qualifiers/" xmlns:vCard="http://www.w3.org/2001/vcard-rdf/3.0#" xmlns:dcterms="http://purl.org/dc/terms/" xmlns:dc="http://purl.org/dc/elements/1.1/" xmlns:bqbiol="http://biomodels.net/biology-qualifiers/">
            <rdf:Description rdf:about="#metaid_M_nadp_m">
              <bqbiol:is>
                <rdf:Bag>
                  <rdf:li rdf:resource="urn:miriam:chebi:58349"/>
                  <rdf:li rdf:resource="urn:miriam: kegg.compound:C00006"/>
                </rdf:Bag>
              </bqbiol:is>
            </rdf:Description>
          </rdf:RDF>
        </annotation>
      </species>
      <species id="M_nadh_m" initialAmount="0" name="NADH" metaid="metaid_M_nadh_m" boundaryCondition="false" sboTerm="SBO:0000299" compartment="C_m">
        <notes>
          <body xmlns="http://www.w3.org/1999/xhtml">
                <p>FORMULA: C21H27N7O14P2</p>
                    </body>
          
        </notes>
        <annotation>
          <rdf:RDF xmlns:rdf="http://www.w3.org/1999/02/22-rdf-syntax-ns#" xmlns:bqmodel="http://biomodels.net/model-qualifiers/" xmlns:vCard="http://www.w3.org/2001/vcard-rdf/3.0#" xmlns:dcterms="http://purl.org/dc/terms/" xmlns:dc="http://purl.org/dc/elements/1.1/" xmlns:bqbiol="http://biomodels.net/biology-qualifiers/">
            <rdf:Description rdf:about="#metaid_M_nadh_m">
              <bqbiol:is>
                <rdf:Bag>
                  <rdf:li rdf:resource="urn:miriam:chebi:57945"/>
                  <rdf:li rdf:resource="urn:miriam: kegg.compound:C00004"/>
                </rdf:Bag>
              </bqbiol:is>
            </rdf:Description>
          </rdf:RDF>
        </annotation>
      </species>
      <species id="M_nadph_m" initialAmount="0" name="NADPH" metaid="metaid_M_nadph_m" boundaryCondition="false" sboTerm="SBO:0000299" compartment="C_m">
        <notes>
          <body xmlns="http://www.w3.org/1999/xhtml">
                <p>FORMULA: C21H26N7O17P3</p>
                    </body>
          
        </notes>
        <annotation>
          <rdf:RDF xmlns:rdf="http://www.w3.org/1999/02/22-rdf-syntax-ns#" xmlns:bqmodel="http://biomodels.net/model-qualifiers/" xmlns:vCard="http://www.w3.org/2001/vcard-rdf/3.0#" xmlns:dcterms="http://purl.org/dc/terms/" xmlns:dc="http://purl.org/dc/elements/1.1/" xmlns:bqbiol="http://biomodels.net/biology-qualifiers/">
            <rdf:Description rdf:about="#metaid_M_nadph_m">
              <bqbiol:is>
                <rdf:Bag>
                  <rdf:li rdf:resource="urn:miriam:chebi:57783"/>
                  <rdf:li rdf:resource="urn:miriam: kegg.compound:C00005"/>
                </rdf:Bag>
              </bqbiol:is>
            </rdf:Description>
          </rdf:RDF>
        </annotation>
      </species>
      <species id="M_nadph_c" initialAmount="0" name="NADPH" metaid="metaid_M_nadph_c" boundaryCondition="false" sboTerm="SBO:0000299" compartment="C_c">
        <notes>
          <body xmlns="http://www.w3.org/1999/xhtml">
                <p>FORMULA: C21H26N7O17P3</p>
                    </body>
          
        </notes>
        <annotation>
          <rdf:RDF xmlns:rdf="http://www.w3.org/1999/02/22-rdf-syntax-ns#" xmlns:bqmodel="http://biomodels.net/model-qualifiers/" xmlns:vCard="http://www.w3.org/2001/vcard-rdf/3.0#" xmlns:dcterms="http://purl.org/dc/terms/" xmlns:dc="http://purl.org/dc/elements/1.1/" xmlns:bqbiol="http://biomodels.net/biology-qualifiers/">
            <rdf:Description rdf:about="#metaid_M_nadph_c">
              <bqbiol:is>
                <rdf:Bag>
                  <rdf:li rdf:resource="urn:miriam:chebi:57783"/>
                  <rdf:li rdf:resource="urn:miriam: kegg.compound:C00005"/>
                </rdf:Bag>
              </bqbiol:is>
            </rdf:Description>
          </rdf:RDF>
        </annotation>
      </species>
      <species id="M_gthox_c" initialAmount="0" name="Oxidized glutathione" metaid="metaid_M_gthox_c" boundaryCondition="false" sboTerm="SBO:0000299" compartment="C_c">
        <notes>
          <body xmlns="http://www.w3.org/1999/xhtml">
                <p>FORMULA: C20H30N6O12S2</p>
                    </body>
          
        </notes>
        <annotation>
          <rdf:RDF xmlns:rdf="http://www.w3.org/1999/02/22-rdf-syntax-ns#" xmlns:bqmodel="http://biomodels.net/model-qualifiers/" xmlns:vCard="http://www.w3.org/2001/vcard-rdf/3.0#" xmlns:dcterms="http://purl.org/dc/terms/" xmlns:dc="http://purl.org/dc/elements/1.1/" xmlns:bqbiol="http://biomodels.net/biology-qualifiers/">
            <rdf:Description rdf:about="#metaid_M_gthox_c">
              <bqbiol:is>
                <rdf:Bag>
                  <rdf:li rdf:resource="urn:miriam:chebi:58297"/>
                  <rdf:li rdf:resource="urn:miriam: kegg.compound:C00127"/>
                </rdf:Bag>
              </bqbiol:is>
            </rdf:Description>
          </rdf:RDF>
        </annotation>
      </species>
      <species id="M_gthrd_c" initialAmount="0" name="Reduced glutathione" metaid="metaid_M_gthrd_c" boundaryCondition="false" sboTerm="SBO:0000299" compartment="C_c">
        <notes>
          <body xmlns="http://www.w3.org/1999/xhtml">
                <p>FORMULA: C10H16N3O6S</p>
                    </body>
          
        </notes>
        <annotation>
          <rdf:RDF xmlns:rdf="http://www.w3.org/1999/02/22-rdf-syntax-ns#" xmlns:bqmodel="http://biomodels.net/model-qualifiers/" xmlns:vCard="http://www.w3.org/2001/vcard-rdf/3.0#" xmlns:dcterms="http://purl.org/dc/terms/" xmlns:dc="http://purl.org/dc/elements/1.1/" xmlns:bqbiol="http://biomodels.net/biology-qualifiers/">
            <rdf:Description rdf:about="#metaid_M_gthrd_c">
              <bqbiol:is>
                <rdf:Bag>
                  <rdf:li rdf:resource="urn:miriam:chebi:57925"/>
                  <rdf:li rdf:resource="urn:miriam: kegg.compound:C00051"/>
                </rdf:Bag>
              </bqbiol:is>
            </rdf:Description>
          </rdf:RDF>
        </annotation>
      </species>
      <species id="M_gthox_m" initialAmount="0" name="Oxidized glutathione" metaid="metaid_M_gthox_m" boundaryCondition="false" sboTerm="SBO:0000299" compartment="C_m">
        <notes>
          <body xmlns="http://www.w3.org/1999/xhtml">
                <p>FORMULA: C20H30N6O12S2</p>
                    </body>
          
        </notes>
        <annotation>
          <rdf:RDF xmlns:rdf="http://www.w3.org/1999/02/22-rdf-syntax-ns#" xmlns:bqmodel="http://biomodels.net/model-qualifiers/" xmlns:vCard="http://www.w3.org/2001/vcard-rdf/3.0#" xmlns:dcterms="http://purl.org/dc/terms/" xmlns:dc="http://purl.org/dc/elements/1.1/" xmlns:bqbiol="http://biomodels.net/biology-qualifiers/">
            <rdf:Description rdf:about="#metaid_M_gthox_m">
              <bqbiol:is>
                <rdf:Bag>
                  <rdf:li rdf:resource="urn:miriam:chebi:58297"/>
                  <rdf:li rdf:resource="urn:miriam: kegg.compound:C00127"/>
                </rdf:Bag>
              </bqbiol:is>
            </rdf:Description>
          </rdf:RDF>
        </annotation>
      </species>
      <species id="M_gthrd_m" initialAmount="0" name="Reduced glutathione" metaid="metaid_M_gthrd_m" boundaryCondition="false" sboTerm="SBO:0000299" compartment="C_m">
        <notes>
          <body xmlns="http://www.w3.org/1999/xhtml">
                <p>FORMULA: C10H16N3O6S</p>
                    </body>
          
        </notes>
        <annotation>
          <rdf:RDF xmlns:rdf="http://www.w3.org/1999/02/22-rdf-syntax-ns#" xmlns:bqmodel="http://biomodels.net/model-qualifiers/" xmlns:vCard="http://www.w3.org/2001/vcard-rdf/3.0#" xmlns:dcterms="http://purl.org/dc/terms/" xmlns:dc="http://purl.org/dc/elements/1.1/" xmlns:bqbiol="http://biomodels.net/biology-qualifiers/">
            <rdf:Description rdf:about="#metaid_M_gthrd_m">
              <bqbiol:is>
                <rdf:Bag>
                  <rdf:li rdf:resource="urn:miriam:chebi:57925"/>
                  <rdf:li rdf:resource="urn:miriam: kegg.compound:C00051"/>
                </rdf:Bag>
              </bqbiol:is>
            </rdf:Description>
          </rdf:RDF>
        </annotation>
      </species>
      <species id="M_ap4a_c" initialAmount="0" name="P1,P4-Bis(5'-adenosyl) tetraphosphate" metaid="metaid_M_ap4a_c" boundaryCondition="false" sboTerm="SBO:0000299" compartment="C_c">
        <notes>
          <body xmlns="http://www.w3.org/1999/xhtml">
                <p>FORMULA: C20H24N10O19P4</p>
                    </body>
          
        </notes>
        <annotation>
          <rdf:RDF xmlns:rdf="http://www.w3.org/1999/02/22-rdf-syntax-ns#" xmlns:bqmodel="http://biomodels.net/model-qualifiers/" xmlns:vCard="http://www.w3.org/2001/vcard-rdf/3.0#" xmlns:dcterms="http://purl.org/dc/terms/" xmlns:dc="http://purl.org/dc/elements/1.1/" xmlns:bqbiol="http://biomodels.net/biology-qualifiers/">
            <rdf:Description rdf:about="#metaid_M_ap4a_c">
              <bqbiol:is>
                <rdf:Bag>
                  <rdf:li rdf:resource="urn:miriam:chebi:58141"/>
                  <rdf:li rdf:resource="urn:miriam: kegg.compound:C01260"/>
                </rdf:Bag>
              </bqbiol:is>
            </rdf:Description>
          </rdf:RDF>
        </annotation>
      </species>
      <species id="M_dpcoa_c" initialAmount="0" name="Dephospho-CoA" metaid="metaid_M_dpcoa_c" boundaryCondition="false" sboTerm="SBO:0000299" compartment="C_c">
        <notes>
          <body xmlns="http://www.w3.org/1999/xhtml">
                <p>FORMULA: C21H33N7O13P2S</p>
                    </body>
          
        </notes>
        <annotation>
          <rdf:RDF xmlns:rdf="http://www.w3.org/1999/02/22-rdf-syntax-ns#" xmlns:bqmodel="http://biomodels.net/model-qualifiers/" xmlns:vCard="http://www.w3.org/2001/vcard-rdf/3.0#" xmlns:dcterms="http://purl.org/dc/terms/" xmlns:dc="http://purl.org/dc/elements/1.1/" xmlns:bqbiol="http://biomodels.net/biology-qualifiers/">
            <rdf:Description rdf:about="#metaid_M_dpcoa_c">
              <bqbiol:is>
                <rdf:Bag>
                  <rdf:li rdf:resource="urn:miriam:chebi:57328"/>
                  <rdf:li rdf:resource="urn:miriam: kegg.compound:C00882"/>
                </rdf:Bag>
              </bqbiol:is>
            </rdf:Description>
          </rdf:RDF>
        </annotation>
      </species>
      <species id="M_coa_c" initialAmount="0" name="CoA" metaid="metaid_M_coa_c" boundaryCondition="false" sboTerm="SBO:0000299" compartment="C_c">
        <notes>
          <body xmlns="http://www.w3.org/1999/xhtml">
                <p>FORMULA: C21H32N7O16P3S</p>
                    </body>
          
        </notes>
        <annotation>
          <rdf:RDF xmlns:rdf="http://www.w3.org/1999/02/22-rdf-syntax-ns#" xmlns:bqmodel="http://biomodels.net/model-qualifiers/" xmlns:vCard="http://www.w3.org/2001/vcard-rdf/3.0#" xmlns:dcterms="http://purl.org/dc/terms/" xmlns:dc="http://purl.org/dc/elements/1.1/" xmlns:bqbiol="http://biomodels.net/biology-qualifiers/">
            <rdf:Description rdf:about="#metaid_M_coa_c">
              <bqbiol:is>
                <rdf:Bag>
                  <rdf:li rdf:resource="urn:miriam:chebi:57287"/>
                  <rdf:li rdf:resource="urn:miriam: kegg.compound:C00010"/>
                </rdf:Bag>
              </bqbiol:is>
            </rdf:Description>
          </rdf:RDF>
        </annotation>
      </species>
      <species id="M_dpcoa_m" initialAmount="0" name="Dephospho-CoA" metaid="metaid_M_dpcoa_m" boundaryCondition="false" sboTerm="SBO:0000299" compartment="C_m">
        <notes>
          <body xmlns="http://www.w3.org/1999/xhtml">
                <p>FORMULA: C21H33N7O13P2S</p>
                    </body>
          
        </notes>
        <annotation>
          <rdf:RDF xmlns:rdf="http://www.w3.org/1999/02/22-rdf-syntax-ns#" xmlns:bqmodel="http://biomodels.net/model-qualifiers/" xmlns:vCard="http://www.w3.org/2001/vcard-rdf/3.0#" xmlns:dcterms="http://purl.org/dc/terms/" xmlns:dc="http://purl.org/dc/elements/1.1/" xmlns:bqbiol="http://biomodels.net/biology-qualifiers/">
            <rdf:Description rdf:about="#metaid_M_dpcoa_m">
              <bqbiol:is>
                <rdf:Bag>
                  <rdf:li rdf:resource="urn:miriam:chebi:57328"/>
                  <rdf:li rdf:resource="urn:miriam: kegg.compound:C00882"/>
                </rdf:Bag>
              </bqbiol:is>
            </rdf:Description>
          </rdf:RDF>
        </annotation>
      </species>
      <species id="M_coa_m" initialAmount="0" name="CoA" metaid="metaid_M_coa_m" boundaryCondition="false" sboTerm="SBO:0000299" compartment="C_m">
        <notes>
          <body xmlns="http://www.w3.org/1999/xhtml">
                <p>FORMULA: C21H32N7O16P3S</p>
                    </body>
          
        </notes>
        <annotation>
          <rdf:RDF xmlns:rdf="http://www.w3.org/1999/02/22-rdf-syntax-ns#" xmlns:bqmodel="http://biomodels.net/model-qualifiers/" xmlns:vCard="http://www.w3.org/2001/vcard-rdf/3.0#" xmlns:dcterms="http://purl.org/dc/terms/" xmlns:dc="http://purl.org/dc/elements/1.1/" xmlns:bqbiol="http://biomodels.net/biology-qualifiers/">
            <rdf:Description rdf:about="#metaid_M_coa_m">
              <bqbiol:is>
                <rdf:Bag>
                  <rdf:li rdf:resource="urn:miriam:chebi:57287"/>
                  <rdf:li rdf:resource="urn:miriam: kegg.compound:C00010"/>
                </rdf:Bag>
              </bqbiol:is>
            </rdf:Description>
          </rdf:RDF>
        </annotation>
      </species>
      <species id="M_udp_c" initialAmount="0" name="UDP" metaid="metaid_M_udp_c" boundaryCondition="false" sboTerm="SBO:0000299" compartment="C_c">
        <notes>
          <body xmlns="http://www.w3.org/1999/xhtml">
                <p>FORMULA: C9H11N2O12P2</p>
                    </body>
          
        </notes>
        <annotation>
          <rdf:RDF xmlns:rdf="http://www.w3.org/1999/02/22-rdf-syntax-ns#" xmlns:bqmodel="http://biomodels.net/model-qualifiers/" xmlns:vCard="http://www.w3.org/2001/vcard-rdf/3.0#" xmlns:dcterms="http://purl.org/dc/terms/" xmlns:dc="http://purl.org/dc/elements/1.1/" xmlns:bqbiol="http://biomodels.net/biology-qualifiers/">
            <rdf:Description rdf:about="#metaid_M_udp_c">
              <bqbiol:is>
                <rdf:Bag>
                  <rdf:li rdf:resource="urn:miriam:chebi:58223"/>
                  <rdf:li rdf:resource="urn:miriam: kegg.compound:C00015"/>
                </rdf:Bag>
              </bqbiol:is>
            </rdf:Description>
          </rdf:RDF>
        </annotation>
      </species>
      <species id="M_ump_c" initialAmount="0" name="UMP" metaid="metaid_M_ump_c" boundaryCondition="false" sboTerm="SBO:0000299" compartment="C_c">
        <notes>
          <body xmlns="http://www.w3.org/1999/xhtml">
                <p>FORMULA: C9H11N2O9P</p>
                    </body>
          
        </notes>
        <annotation>
          <rdf:RDF xmlns:rdf="http://www.w3.org/1999/02/22-rdf-syntax-ns#" xmlns:bqmodel="http://biomodels.net/model-qualifiers/" xmlns:vCard="http://www.w3.org/2001/vcard-rdf/3.0#" xmlns:dcterms="http://purl.org/dc/terms/" xmlns:dc="http://purl.org/dc/elements/1.1/" xmlns:bqbiol="http://biomodels.net/biology-qualifiers/">
            <rdf:Description rdf:about="#metaid_M_ump_c">
              <bqbiol:is>
                <rdf:Bag>
                  <rdf:li rdf:resource="urn:miriam:chebi:57865"/>
                  <rdf:li rdf:resource="urn:miriam: kegg.compound:C00105"/>
                </rdf:Bag>
              </bqbiol:is>
            </rdf:Description>
          </rdf:RDF>
        </annotation>
      </species>
      <species id="M_utp_c" initialAmount="0" name="UTP" metaid="metaid_M_utp_c" boundaryCondition="false" sboTerm="SBO:0000299" compartment="C_c">
        <notes>
          <body xmlns="http://www.w3.org/1999/xhtml">
                <p>FORMULA: C9H11N2O15P3</p>
                    </body>
          
        </notes>
        <annotation>
          <rdf:RDF xmlns:rdf="http://www.w3.org/1999/02/22-rdf-syntax-ns#" xmlns:bqmodel="http://biomodels.net/model-qualifiers/" xmlns:vCard="http://www.w3.org/2001/vcard-rdf/3.0#" xmlns:dcterms="http://purl.org/dc/terms/" xmlns:dc="http://purl.org/dc/elements/1.1/" xmlns:bqbiol="http://biomodels.net/biology-qualifiers/">
            <rdf:Description rdf:about="#metaid_M_utp_c">
              <bqbiol:is>
                <rdf:Bag>
                  <rdf:li rdf:resource="urn:miriam:chebi:46398"/>
                  <rdf:li rdf:resource="urn:miriam: kegg.compound:C00075"/>
                </rdf:Bag>
              </bqbiol:is>
            </rdf:Description>
          </rdf:RDF>
        </annotation>
      </species>
      <species id="M_atp_n" initialAmount="0" name="ATP" metaid="metaid_M_atp_n" boundaryCondition="false" sboTerm="SBO:0000299" compartment="C_n">
        <notes>
          <body xmlns="http://www.w3.org/1999/xhtml">
                <p>FORMULA: C10H12N5O13P3</p>
                    </body>
          
        </notes>
        <annotation>
          <rdf:RDF xmlns:rdf="http://www.w3.org/1999/02/22-rdf-syntax-ns#" xmlns:bqmodel="http://biomodels.net/model-qualifiers/" xmlns:vCard="http://www.w3.org/2001/vcard-rdf/3.0#" xmlns:dcterms="http://purl.org/dc/terms/" xmlns:dc="http://purl.org/dc/elements/1.1/" xmlns:bqbiol="http://biomodels.net/biology-qualifiers/">
            <rdf:Description rdf:about="#metaid_M_atp_n">
              <bqbiol:is>
                <rdf:Bag>
                  <rdf:li rdf:resource="urn:miriam:chebi:30616"/>
                  <rdf:li rdf:resource="urn:miriam: kegg.compound:C00002"/>
                </rdf:Bag>
              </bqbiol:is>
            </rdf:Description>
          </rdf:RDF>
        </annotation>
      </species>
      <species id="M_ump_n" initialAmount="0" name="UMP" metaid="metaid_M_ump_n" boundaryCondition="false" sboTerm="SBO:0000299" compartment="C_n">
        <notes>
          <body xmlns="http://www.w3.org/1999/xhtml">
                <p>FORMULA: C9H11N2O9P</p>
                    </body>
          
        </notes>
        <annotation>
          <rdf:RDF xmlns:rdf="http://www.w3.org/1999/02/22-rdf-syntax-ns#" xmlns:bqmodel="http://biomodels.net/model-qualifiers/" xmlns:vCard="http://www.w3.org/2001/vcard-rdf/3.0#" xmlns:dcterms="http://purl.org/dc/terms/" xmlns:dc="http://purl.org/dc/elements/1.1/" xmlns:bqbiol="http://biomodels.net/biology-qualifiers/">
            <rdf:Description rdf:about="#metaid_M_ump_n">
              <bqbiol:is>
                <rdf:Bag>
                  <rdf:li rdf:resource="urn:miriam:chebi:57865"/>
                  <rdf:li rdf:resource="urn:miriam: kegg.compound:C00105"/>
                </rdf:Bag>
              </bqbiol:is>
            </rdf:Description>
          </rdf:RDF>
        </annotation>
      </species>
      <species id="M_adp_n" initialAmount="0" name="ADP" metaid="metaid_M_adp_n" boundaryCondition="false" sboTerm="SBO:0000299" compartment="C_n">
        <notes>
          <body xmlns="http://www.w3.org/1999/xhtml">
                <p>FORMULA: C10H12N5O10P2</p>
                    </body>
          
        </notes>
        <annotation>
          <rdf:RDF xmlns:rdf="http://www.w3.org/1999/02/22-rdf-syntax-ns#" xmlns:bqmodel="http://biomodels.net/model-qualifiers/" xmlns:vCard="http://www.w3.org/2001/vcard-rdf/3.0#" xmlns:dcterms="http://purl.org/dc/terms/" xmlns:dc="http://purl.org/dc/elements/1.1/" xmlns:bqbiol="http://biomodels.net/biology-qualifiers/">
            <rdf:Description rdf:about="#metaid_M_adp_n">
              <bqbiol:is>
                <rdf:Bag>
                  <rdf:li rdf:resource="urn:miriam:chebi:456216"/>
                  <rdf:li rdf:resource="urn:miriam: kegg.compound:C00008"/>
                </rdf:Bag>
              </bqbiol:is>
            </rdf:Description>
          </rdf:RDF>
        </annotation>
      </species>
      <species id="M_udp_n" initialAmount="0" name="UDP" metaid="metaid_M_udp_n" boundaryCondition="false" sboTerm="SBO:0000299" compartment="C_n">
        <notes>
          <body xmlns="http://www.w3.org/1999/xhtml">
                <p>FORMULA: C9H11N2O12P2</p>
                    </body>
          
        </notes>
        <annotation>
          <rdf:RDF xmlns:rdf="http://www.w3.org/1999/02/22-rdf-syntax-ns#" xmlns:bqmodel="http://biomodels.net/model-qualifiers/" xmlns:vCard="http://www.w3.org/2001/vcard-rdf/3.0#" xmlns:dcterms="http://purl.org/dc/terms/" xmlns:dc="http://purl.org/dc/elements/1.1/" xmlns:bqbiol="http://biomodels.net/biology-qualifiers/">
            <rdf:Description rdf:about="#metaid_M_udp_n">
              <bqbiol:is>
                <rdf:Bag>
                  <rdf:li rdf:resource="urn:miriam:chebi:58223"/>
                  <rdf:li rdf:resource="urn:miriam: kegg.compound:C00015"/>
                </rdf:Bag>
              </bqbiol:is>
            </rdf:Description>
          </rdf:RDF>
        </annotation>
      </species>
      <species id="M_fad_c" initialAmount="0" name="FAD" metaid="metaid_M_fad_c" boundaryCondition="false" sboTerm="SBO:0000299" compartment="C_c">
        <notes>
          <body xmlns="http://www.w3.org/1999/xhtml">
                <p>FORMULA: C27H31N9O15P2</p>
                    </body>
          
        </notes>
        <annotation>
          <rdf:RDF xmlns:rdf="http://www.w3.org/1999/02/22-rdf-syntax-ns#" xmlns:bqmodel="http://biomodels.net/model-qualifiers/" xmlns:vCard="http://www.w3.org/2001/vcard-rdf/3.0#" xmlns:dcterms="http://purl.org/dc/terms/" xmlns:dc="http://purl.org/dc/elements/1.1/" xmlns:bqbiol="http://biomodels.net/biology-qualifiers/">
            <rdf:Description rdf:about="#metaid_M_fad_c">
              <bqbiol:is>
                <rdf:Bag>
                  <rdf:li rdf:resource="urn:miriam:chebi:16238"/>
                  <rdf:li rdf:resource="urn:miriam: kegg.compound:C00016"/>
                </rdf:Bag>
              </bqbiol:is>
            </rdf:Description>
          </rdf:RDF>
        </annotation>
      </species>
      <species id="M_fmn_c" initialAmount="0" name="FMN" metaid="metaid_M_fmn_c" boundaryCondition="false" sboTerm="SBO:0000299" compartment="C_c">
        <notes>
          <body xmlns="http://www.w3.org/1999/xhtml">
                <p>FORMULA: C17H19N4O9P</p>
                    </body>
          
        </notes>
        <annotation>
          <rdf:RDF xmlns:rdf="http://www.w3.org/1999/02/22-rdf-syntax-ns#" xmlns:bqmodel="http://biomodels.net/model-qualifiers/" xmlns:vCard="http://www.w3.org/2001/vcard-rdf/3.0#" xmlns:dcterms="http://purl.org/dc/terms/" xmlns:dc="http://purl.org/dc/elements/1.1/" xmlns:bqbiol="http://biomodels.net/biology-qualifiers/">
            <rdf:Description rdf:about="#metaid_M_fmn_c">
              <bqbiol:is>
                <rdf:Bag>
                  <rdf:li rdf:resource="urn:miriam:chebi:58210"/>
                  <rdf:li rdf:resource="urn:miriam: kegg.compound:C00061"/>
                </rdf:Bag>
              </bqbiol:is>
            </rdf:Description>
          </rdf:RDF>
        </annotation>
      </species>
      <species id="M_pydx5p_c" initialAmount="0" name="Pyridoxal 5'-phosphate" metaid="metaid_M_pydx5p_c" boundaryCondition="false" sboTerm="SBO:0000299" compartment="C_c">
        <notes>
          <body xmlns="http://www.w3.org/1999/xhtml">
                <p>FORMULA: C8H8NO6P</p>
                    </body>
          
        </notes>
        <annotation>
          <rdf:RDF xmlns:rdf="http://www.w3.org/1999/02/22-rdf-syntax-ns#" xmlns:bqmodel="http://biomodels.net/model-qualifiers/" xmlns:vCard="http://www.w3.org/2001/vcard-rdf/3.0#" xmlns:dcterms="http://purl.org/dc/terms/" xmlns:dc="http://purl.org/dc/elements/1.1/" xmlns:bqbiol="http://biomodels.net/biology-qualifiers/">
            <rdf:Description rdf:about="#metaid_M_pydx5p_c">
              <bqbiol:is>
                <rdf:Bag>
                  <rdf:li rdf:resource="urn:miriam:chebi:597326"/>
                  <rdf:li rdf:resource="urn:miriam: kegg.compound:C00018"/>
                </rdf:Bag>
              </bqbiol:is>
            </rdf:Description>
          </rdf:RDF>
        </annotation>
      </species>
      <species id="M_pydx_c" initialAmount="0" name="Pyridoxal" metaid="metaid_M_pydx_c" boundaryCondition="false" sboTerm="SBO:0000299" compartment="C_c">
        <notes>
          <body xmlns="http://www.w3.org/1999/xhtml">
                <p>FORMULA: C8H9NO3</p>
                    </body>
          
        </notes>
        <annotation>
          <rdf:RDF xmlns:rdf="http://www.w3.org/1999/02/22-rdf-syntax-ns#" xmlns:bqmodel="http://biomodels.net/model-qualifiers/" xmlns:vCard="http://www.w3.org/2001/vcard-rdf/3.0#" xmlns:dcterms="http://purl.org/dc/terms/" xmlns:dc="http://purl.org/dc/elements/1.1/" xmlns:bqbiol="http://biomodels.net/biology-qualifiers/">
            <rdf:Description rdf:about="#metaid_M_pydx_c">
              <bqbiol:is>
                <rdf:Bag>
                  <rdf:li rdf:resource="urn:miriam:chebi:17310"/>
                  <rdf:li rdf:resource="urn:miriam: kegg.compound:C00250"/>
                </rdf:Bag>
              </bqbiol:is>
            </rdf:Description>
          </rdf:RDF>
        </annotation>
      </species>
      <species id="M_met_L_c" initialAmount="0" name="L-Methionine" metaid="metaid_M_met_L_c" boundaryCondition="false" sboTerm="SBO:0000299" compartment="C_c">
        <notes>
          <body xmlns="http://www.w3.org/1999/xhtml">
                <p>FORMULA: C5H11NO2S</p>
                    </body>
          
        </notes>
        <annotation>
          <rdf:RDF xmlns:rdf="http://www.w3.org/1999/02/22-rdf-syntax-ns#" xmlns:bqmodel="http://biomodels.net/model-qualifiers/" xmlns:vCard="http://www.w3.org/2001/vcard-rdf/3.0#" xmlns:dcterms="http://purl.org/dc/terms/" xmlns:dc="http://purl.org/dc/elements/1.1/" xmlns:bqbiol="http://biomodels.net/biology-qualifiers/">
            <rdf:Description rdf:about="#metaid_M_met_L_c">
              <bqbiol:is>
                <rdf:Bag>
                  <rdf:li rdf:resource="urn:miriam:chebi:57844"/>
                  <rdf:li rdf:resource="urn:miriam: kegg.compound:C00073"/>
                </rdf:Bag>
              </bqbiol:is>
            </rdf:Description>
          </rdf:RDF>
        </annotation>
      </species>
      <species id="M_amet_c" initialAmount="0" name="S-Adenosyl-L-methionine" metaid="metaid_M_amet_c" boundaryCondition="false" sboTerm="SBO:0000299" compartment="C_c">
        <notes>
          <body xmlns="http://www.w3.org/1999/xhtml">
                <p>FORMULA: C15H23N6O5S</p>
                    </body>
          
        </notes>
        <annotation>
          <rdf:RDF xmlns:rdf="http://www.w3.org/1999/02/22-rdf-syntax-ns#" xmlns:bqmodel="http://biomodels.net/model-qualifiers/" xmlns:vCard="http://www.w3.org/2001/vcard-rdf/3.0#" xmlns:dcterms="http://purl.org/dc/terms/" xmlns:dc="http://purl.org/dc/elements/1.1/" xmlns:bqbiol="http://biomodels.net/biology-qualifiers/">
            <rdf:Description rdf:about="#metaid_M_amet_c">
              <bqbiol:is>
                <rdf:Bag>
                  <rdf:li rdf:resource="urn:miriam:chebi:59789"/>
                  <rdf:li rdf:resource="urn:miriam: kegg.compound:C00019"/>
                </rdf:Bag>
              </bqbiol:is>
            </rdf:Description>
          </rdf:RDF>
        </annotation>
      </species>
      <species id="M_ametam_c" initialAmount="0" name="S-Adenosylmethioninamine" metaid="metaid_M_ametam_c" boundaryCondition="false" sboTerm="SBO:0000299" compartment="C_c">
        <notes>
          <body xmlns="http://www.w3.org/1999/xhtml">
                <p>FORMULA: C14H24N6O3S</p>
                    </body>
          
        </notes>
        <annotation>
          <rdf:RDF xmlns:rdf="http://www.w3.org/1999/02/22-rdf-syntax-ns#" xmlns:bqmodel="http://biomodels.net/model-qualifiers/" xmlns:vCard="http://www.w3.org/2001/vcard-rdf/3.0#" xmlns:dcterms="http://purl.org/dc/terms/" xmlns:dc="http://purl.org/dc/elements/1.1/" xmlns:bqbiol="http://biomodels.net/biology-qualifiers/">
            <rdf:Description rdf:about="#metaid_M_ametam_c">
              <bqbiol:is>
                <rdf:Bag>
                  <rdf:li rdf:resource="urn:miriam:chebi:57443"/>
                  <rdf:li rdf:resource="urn:miriam: kegg.compound:C01137"/>
                </rdf:Bag>
              </bqbiol:is>
            </rdf:Description>
          </rdf:RDF>
        </annotation>
      </species>
      <species id="M_imp_c" initialAmount="0" name="IMP" metaid="metaid_M_imp_c" boundaryCondition="false" sboTerm="SBO:0000299" compartment="C_c">
        <notes>
          <body xmlns="http://www.w3.org/1999/xhtml">
                <p>FORMULA: C10H11N4O8P</p>
                    </body>
          
        </notes>
        <annotation>
          <rdf:RDF xmlns:rdf="http://www.w3.org/1999/02/22-rdf-syntax-ns#" xmlns:bqmodel="http://biomodels.net/model-qualifiers/" xmlns:vCard="http://www.w3.org/2001/vcard-rdf/3.0#" xmlns:dcterms="http://purl.org/dc/terms/" xmlns:dc="http://purl.org/dc/elements/1.1/" xmlns:bqbiol="http://biomodels.net/biology-qualifiers/">
            <rdf:Description rdf:about="#metaid_M_imp_c">
              <bqbiol:is>
                <rdf:Bag>
                  <rdf:li rdf:resource="urn:miriam:chebi:58053"/>
                  <rdf:li rdf:resource="urn:miriam: kegg.compound:C00130"/>
                </rdf:Bag>
              </bqbiol:is>
            </rdf:Description>
          </rdf:RDF>
        </annotation>
      </species>
      <species id="M_ade_c" initialAmount="0" name="Adenine" metaid="metaid_M_ade_c" boundaryCondition="false" sboTerm="SBO:0000299" compartment="C_c">
        <notes>
          <body xmlns="http://www.w3.org/1999/xhtml">
                <p>FORMULA: C5H5N5</p>
                    </body>
          
        </notes>
        <annotation>
          <rdf:RDF xmlns:rdf="http://www.w3.org/1999/02/22-rdf-syntax-ns#" xmlns:bqmodel="http://biomodels.net/model-qualifiers/" xmlns:vCard="http://www.w3.org/2001/vcard-rdf/3.0#" xmlns:dcterms="http://purl.org/dc/terms/" xmlns:dc="http://purl.org/dc/elements/1.1/" xmlns:bqbiol="http://biomodels.net/biology-qualifiers/">
            <rdf:Description rdf:about="#metaid_M_ade_c">
              <bqbiol:is>
                <rdf:Bag>
                  <rdf:li rdf:resource="urn:miriam:chebi:16708"/>
                  <rdf:li rdf:resource="urn:miriam: kegg.compound:C00147"/>
                </rdf:Bag>
              </bqbiol:is>
            </rdf:Description>
          </rdf:RDF>
        </annotation>
      </species>
      <species id="M_r5p_c" initialAmount="0" name="alpha-D-Ribose 5-phosphate" metaid="metaid_M_r5p_c" boundaryCondition="false" sboTerm="SBO:0000299" compartment="C_c">
        <notes>
          <body xmlns="http://www.w3.org/1999/xhtml">
                <p>FORMULA: C5H9O8P</p>
                    </body>
          
        </notes>
        <annotation>
          <rdf:RDF xmlns:rdf="http://www.w3.org/1999/02/22-rdf-syntax-ns#" xmlns:bqmodel="http://biomodels.net/model-qualifiers/" xmlns:vCard="http://www.w3.org/2001/vcard-rdf/3.0#" xmlns:dcterms="http://purl.org/dc/terms/" xmlns:dc="http://purl.org/dc/elements/1.1/" xmlns:bqbiol="http://biomodels.net/biology-qualifiers/">
            <rdf:Description rdf:about="#metaid_M_r5p_c">
              <bqbiol:is>
                <rdf:Bag>
                  <rdf:li rdf:resource="urn:miriam:chebi:78346"/>
                  <rdf:li rdf:resource="urn:miriam: kegg.compound:C03736"/>
                </rdf:Bag>
              </bqbiol:is>
            </rdf:Description>
          </rdf:RDF>
        </annotation>
      </species>
      <species id="M_adn_c" initialAmount="0" name="Adenosine" metaid="metaid_M_adn_c" boundaryCondition="false" sboTerm="SBO:0000299" compartment="C_c">
        <notes>
          <body xmlns="http://www.w3.org/1999/xhtml">
                <p>FORMULA: C10H13N5O4</p>
                    </body>
          
        </notes>
        <annotation>
          <rdf:RDF xmlns:rdf="http://www.w3.org/1999/02/22-rdf-syntax-ns#" xmlns:bqmodel="http://biomodels.net/model-qualifiers/" xmlns:vCard="http://www.w3.org/2001/vcard-rdf/3.0#" xmlns:dcterms="http://purl.org/dc/terms/" xmlns:dc="http://purl.org/dc/elements/1.1/" xmlns:bqbiol="http://biomodels.net/biology-qualifiers/">
            <rdf:Description rdf:about="#metaid_M_adn_c">
              <bqbiol:is>
                <rdf:Bag>
                  <rdf:li rdf:resource="urn:miriam:chebi:16335"/>
                  <rdf:li rdf:resource="urn:miriam: kegg.compound:C00212"/>
                </rdf:Bag>
              </bqbiol:is>
            </rdf:Description>
          </rdf:RDF>
        </annotation>
      </species>
      <species id="M_pap_c" initialAmount="0" name="Adenosine 3',5'-bisphosphate" metaid="metaid_M_pap_c" boundaryCondition="false" sboTerm="SBO:0000299" compartment="C_c">
        <notes>
          <body xmlns="http://www.w3.org/1999/xhtml">
                <p>FORMULA: C10H11N5O10P2</p>
                    </body>
          
        </notes>
        <annotation>
          <rdf:RDF xmlns:rdf="http://www.w3.org/1999/02/22-rdf-syntax-ns#" xmlns:bqmodel="http://biomodels.net/model-qualifiers/" xmlns:vCard="http://www.w3.org/2001/vcard-rdf/3.0#" xmlns:dcterms="http://purl.org/dc/terms/" xmlns:dc="http://purl.org/dc/elements/1.1/" xmlns:bqbiol="http://biomodels.net/biology-qualifiers/">
            <rdf:Description rdf:about="#metaid_M_pap_c">
              <bqbiol:is>
                <rdf:Bag>
                  <rdf:li rdf:resource="urn:miriam:chebi:58343"/>
                  <rdf:li rdf:resource="urn:miriam: kegg.compound:C00054"/>
                </rdf:Bag>
              </bqbiol:is>
            </rdf:Description>
          </rdf:RDF>
        </annotation>
      </species>
      <species id="M_prpp_c" initialAmount="0" name="5-Phospho-alpha-D-ribose 1-diphosphate" metaid="metaid_M_prpp_c" boundaryCondition="false" sboTerm="SBO:0000299" compartment="C_c">
        <notes>
          <body xmlns="http://www.w3.org/1999/xhtml">
                <p>FORMULA: C5H8O14P3</p>
                    </body>
          
        </notes>
        <annotation>
          <rdf:RDF xmlns:rdf="http://www.w3.org/1999/02/22-rdf-syntax-ns#" xmlns:bqmodel="http://biomodels.net/model-qualifiers/" xmlns:vCard="http://www.w3.org/2001/vcard-rdf/3.0#" xmlns:dcterms="http://purl.org/dc/terms/" xmlns:dc="http://purl.org/dc/elements/1.1/" xmlns:bqbiol="http://biomodels.net/biology-qualifiers/">
            <rdf:Description rdf:about="#metaid_M_prpp_c">
              <bqbiol:is>
                <rdf:Bag>
                  <rdf:li rdf:resource="urn:miriam:chebi:58017"/>
                  <rdf:li rdf:resource="urn:miriam: kegg.compound:C00119"/>
                </rdf:Bag>
              </bqbiol:is>
            </rdf:Description>
          </rdf:RDF>
        </annotation>
      </species>
      <species id="M_ahcys_c" initialAmount="0" name="S-Adenosyl-L-homocysteine" metaid="metaid_M_ahcys_c" boundaryCondition="false" sboTerm="SBO:0000299" compartment="C_c">
        <notes>
          <body xmlns="http://www.w3.org/1999/xhtml">
                <p>FORMULA: C14H20N6O5S</p>
                    </body>
          
        </notes>
        <annotation>
          <rdf:RDF xmlns:rdf="http://www.w3.org/1999/02/22-rdf-syntax-ns#" xmlns:bqmodel="http://biomodels.net/model-qualifiers/" xmlns:vCard="http://www.w3.org/2001/vcard-rdf/3.0#" xmlns:dcterms="http://purl.org/dc/terms/" xmlns:dc="http://purl.org/dc/elements/1.1/" xmlns:bqbiol="http://biomodels.net/biology-qualifiers/">
            <rdf:Description rdf:about="#metaid_M_ahcys_c">
              <bqbiol:is>
                <rdf:Bag>
                  <rdf:li rdf:resource="urn:miriam:chebi:57856"/>
                  <rdf:li rdf:resource="urn:miriam: kegg.compound:C00021"/>
                </rdf:Bag>
              </bqbiol:is>
            </rdf:Description>
          </rdf:RDF>
        </annotation>
      </species>
      <species id="M_hcys_L_c" initialAmount="0" name="L-Homocysteine" metaid="metaid_M_hcys_L_c" boundaryCondition="false" sboTerm="SBO:0000299" compartment="C_c">
        <notes>
          <body xmlns="http://www.w3.org/1999/xhtml">
                <p>FORMULA: C4H9NO2S</p>
                    </body>
          
        </notes>
        <annotation>
          <rdf:RDF xmlns:rdf="http://www.w3.org/1999/02/22-rdf-syntax-ns#" xmlns:bqmodel="http://biomodels.net/model-qualifiers/" xmlns:vCard="http://www.w3.org/2001/vcard-rdf/3.0#" xmlns:dcterms="http://purl.org/dc/terms/" xmlns:dc="http://purl.org/dc/elements/1.1/" xmlns:bqbiol="http://biomodels.net/biology-qualifiers/">
            <rdf:Description rdf:about="#metaid_M_hcys_L_c">
              <bqbiol:is>
                <rdf:Bag>
                  <rdf:li rdf:resource="urn:miriam:chebi:58199"/>
                  <rdf:li rdf:resource="urn:miriam: kegg.compound:C00155"/>
                </rdf:Bag>
              </bqbiol:is>
            </rdf:Description>
          </rdf:RDF>
        </annotation>
      </species>
      <species id="M_lac_L_c" initialAmount="0" name="L-Lactate" metaid="metaid_M_lac_L_c" boundaryCondition="false" sboTerm="SBO:0000299" compartment="C_c">
        <notes>
          <body xmlns="http://www.w3.org/1999/xhtml">
                <p>FORMULA: C3H5O3</p>
                    </body>
          
        </notes>
        <annotation>
          <rdf:RDF xmlns:rdf="http://www.w3.org/1999/02/22-rdf-syntax-ns#" xmlns:bqmodel="http://biomodels.net/model-qualifiers/" xmlns:vCard="http://www.w3.org/2001/vcard-rdf/3.0#" xmlns:dcterms="http://purl.org/dc/terms/" xmlns:dc="http://purl.org/dc/elements/1.1/" xmlns:bqbiol="http://biomodels.net/biology-qualifiers/">
            <rdf:Description rdf:about="#metaid_M_lac_L_c">
              <bqbiol:is>
                <rdf:Bag>
                  <rdf:li rdf:resource="urn:miriam:chebi:16651"/>
                  <rdf:li rdf:resource="urn:miriam: kegg.compound:C00186"/>
                </rdf:Bag>
              </bqbiol:is>
            </rdf:Description>
          </rdf:RDF>
        </annotation>
      </species>
      <species id="M_pyr_c" initialAmount="0" name="Pyruvate" metaid="metaid_M_pyr_c" boundaryCondition="false" sboTerm="SBO:0000299" compartment="C_c">
        <notes>
          <body xmlns="http://www.w3.org/1999/xhtml">
                <p>FORMULA: C3H3O3</p>
                    </body>
          
        </notes>
        <annotation>
          <rdf:RDF xmlns:rdf="http://www.w3.org/1999/02/22-rdf-syntax-ns#" xmlns:bqmodel="http://biomodels.net/model-qualifiers/" xmlns:vCard="http://www.w3.org/2001/vcard-rdf/3.0#" xmlns:dcterms="http://purl.org/dc/terms/" xmlns:dc="http://purl.org/dc/elements/1.1/" xmlns:bqbiol="http://biomodels.net/biology-qualifiers/">
            <rdf:Description rdf:about="#metaid_M_pyr_c">
              <bqbiol:is>
                <rdf:Bag>
                  <rdf:li rdf:resource="urn:miriam:chebi:15361"/>
                  <rdf:li rdf:resource="urn:miriam: kegg.compound:C00022"/>
                </rdf:Bag>
              </bqbiol:is>
            </rdf:Description>
          </rdf:RDF>
        </annotation>
      </species>
      <species id="M_lac_D_c" initialAmount="0" name="D-Lactate" metaid="metaid_M_lac_D_c" boundaryCondition="false" sboTerm="SBO:0000299" compartment="C_c">
        <notes>
          <body xmlns="http://www.w3.org/1999/xhtml">
                <p>FORMULA: C3H5O3</p>
                    </body>
          
        </notes>
        <annotation>
          <rdf:RDF xmlns:rdf="http://www.w3.org/1999/02/22-rdf-syntax-ns#" xmlns:bqmodel="http://biomodels.net/model-qualifiers/" xmlns:vCard="http://www.w3.org/2001/vcard-rdf/3.0#" xmlns:dcterms="http://purl.org/dc/terms/" xmlns:dc="http://purl.org/dc/elements/1.1/" xmlns:bqbiol="http://biomodels.net/biology-qualifiers/">
            <rdf:Description rdf:about="#metaid_M_lac_D_c">
              <bqbiol:is>
                <rdf:Bag>
                  <rdf:li rdf:resource="urn:miriam:chebi:16004"/>
                  <rdf:li rdf:resource="urn:miriam: kegg.compound:C00256"/>
                </rdf:Bag>
              </bqbiol:is>
            </rdf:Description>
          </rdf:RDF>
        </annotation>
      </species>
      <species id="M_lac_D_m" initialAmount="0" name="D-Lactate" metaid="metaid_M_lac_D_m" boundaryCondition="false" sboTerm="SBO:0000299" compartment="C_m">
        <notes>
          <body xmlns="http://www.w3.org/1999/xhtml">
                <p>FORMULA: C3H5O3</p>
                    </body>
          
        </notes>
        <annotation>
          <rdf:RDF xmlns:rdf="http://www.w3.org/1999/02/22-rdf-syntax-ns#" xmlns:bqmodel="http://biomodels.net/model-qualifiers/" xmlns:vCard="http://www.w3.org/2001/vcard-rdf/3.0#" xmlns:dcterms="http://purl.org/dc/terms/" xmlns:dc="http://purl.org/dc/elements/1.1/" xmlns:bqbiol="http://biomodels.net/biology-qualifiers/">
            <rdf:Description rdf:about="#metaid_M_lac_D_m">
              <bqbiol:is>
                <rdf:Bag>
                  <rdf:li rdf:resource="urn:miriam:chebi:16004"/>
                  <rdf:li rdf:resource="urn:miriam: kegg.compound:C00256"/>
                </rdf:Bag>
              </bqbiol:is>
            </rdf:Description>
          </rdf:RDF>
        </annotation>
      </species>
      <species id="M_pep_c" initialAmount="0" name="Phosphoenolpyruvate" metaid="metaid_M_pep_c" boundaryCondition="false" sboTerm="SBO:0000299" compartment="C_c">
        <notes>
          <body xmlns="http://www.w3.org/1999/xhtml">
                <p>FORMULA: C3H2O6P</p>
                    </body>
          
        </notes>
        <annotation>
          <rdf:RDF xmlns:rdf="http://www.w3.org/1999/02/22-rdf-syntax-ns#" xmlns:bqmodel="http://biomodels.net/model-qualifiers/" xmlns:vCard="http://www.w3.org/2001/vcard-rdf/3.0#" xmlns:dcterms="http://purl.org/dc/terms/" xmlns:dc="http://purl.org/dc/elements/1.1/" xmlns:bqbiol="http://biomodels.net/biology-qualifiers/">
            <rdf:Description rdf:about="#metaid_M_pep_c">
              <bqbiol:is>
                <rdf:Bag>
                  <rdf:li rdf:resource="urn:miriam:chebi:58702"/>
                  <rdf:li rdf:resource="urn:miriam: kegg.compound:C00074"/>
                </rdf:Bag>
              </bqbiol:is>
            </rdf:Description>
          </rdf:RDF>
        </annotation>
      </species>
      <species id="M_mal_L_c" initialAmount="0" name="L-Malate" metaid="metaid_M_mal_L_c" boundaryCondition="false" sboTerm="SBO:0000299" compartment="C_c">
        <notes>
          <body xmlns="http://www.w3.org/1999/xhtml">
                <p>FORMULA: C4H4O5</p>
                    </body>
          
        </notes>
        <annotation>
          <rdf:RDF xmlns:rdf="http://www.w3.org/1999/02/22-rdf-syntax-ns#" xmlns:bqmodel="http://biomodels.net/model-qualifiers/" xmlns:vCard="http://www.w3.org/2001/vcard-rdf/3.0#" xmlns:dcterms="http://purl.org/dc/terms/" xmlns:dc="http://purl.org/dc/elements/1.1/" xmlns:bqbiol="http://biomodels.net/biology-qualifiers/">
            <rdf:Description rdf:about="#metaid_M_mal_L_c">
              <bqbiol:is>
                <rdf:Bag>
                  <rdf:li rdf:resource="urn:miriam:chebi:15589"/>
                  <rdf:li rdf:resource="urn:miriam: kegg.compound:C00149"/>
                </rdf:Bag>
              </bqbiol:is>
            </rdf:Description>
          </rdf:RDF>
        </annotation>
      </species>
      <species id="M_mal_L_m" initialAmount="0" name="L-Malate" metaid="metaid_M_mal_L_m" boundaryCondition="false" sboTerm="SBO:0000299" compartment="C_m">
        <notes>
          <body xmlns="http://www.w3.org/1999/xhtml">
                <p>FORMULA: C4H4O5</p>
                    </body>
          
        </notes>
        <annotation>
          <rdf:RDF xmlns:rdf="http://www.w3.org/1999/02/22-rdf-syntax-ns#" xmlns:bqmodel="http://biomodels.net/model-qualifiers/" xmlns:vCard="http://www.w3.org/2001/vcard-rdf/3.0#" xmlns:dcterms="http://purl.org/dc/terms/" xmlns:dc="http://purl.org/dc/elements/1.1/" xmlns:bqbiol="http://biomodels.net/biology-qualifiers/">
            <rdf:Description rdf:about="#metaid_M_mal_L_m">
              <bqbiol:is>
                <rdf:Bag>
                  <rdf:li rdf:resource="urn:miriam:chebi:15589"/>
                  <rdf:li rdf:resource="urn:miriam: kegg.compound:C00149"/>
                </rdf:Bag>
              </bqbiol:is>
            </rdf:Description>
          </rdf:RDF>
        </annotation>
      </species>
      <species id="M_ser_L_c" initialAmount="0" name="L-Serine" metaid="metaid_M_ser_L_c" boundaryCondition="false" sboTerm="SBO:0000299" compartment="C_c">
        <notes>
          <body xmlns="http://www.w3.org/1999/xhtml">
                <p>FORMULA: C3H7NO3</p>
                    </body>
          
        </notes>
        <annotation>
          <rdf:RDF xmlns:rdf="http://www.w3.org/1999/02/22-rdf-syntax-ns#" xmlns:bqmodel="http://biomodels.net/model-qualifiers/" xmlns:vCard="http://www.w3.org/2001/vcard-rdf/3.0#" xmlns:dcterms="http://purl.org/dc/terms/" xmlns:dc="http://purl.org/dc/elements/1.1/" xmlns:bqbiol="http://biomodels.net/biology-qualifiers/">
            <rdf:Description rdf:about="#metaid_M_ser_L_c">
              <bqbiol:is>
                <rdf:Bag>
                  <rdf:li rdf:resource="urn:miriam:chebi:33384"/>
                  <rdf:li rdf:resource="urn:miriam: kegg.compound:C00065"/>
                </rdf:Bag>
              </bqbiol:is>
            </rdf:Description>
          </rdf:RDF>
        </annotation>
      </species>
      <species id="M_alac_S_m" initialAmount="0" name="(S)-2-Acetolactate" metaid="metaid_M_alac_S_m" boundaryCondition="false" sboTerm="SBO:0000299" compartment="C_m">
        <notes>
          <body xmlns="http://www.w3.org/1999/xhtml">
                <p>FORMULA: C5H7O4</p>
                    </body>
          
        </notes>
        <annotation>
          <rdf:RDF xmlns:rdf="http://www.w3.org/1999/02/22-rdf-syntax-ns#" xmlns:bqmodel="http://biomodels.net/model-qualifiers/" xmlns:vCard="http://www.w3.org/2001/vcard-rdf/3.0#" xmlns:dcterms="http://purl.org/dc/terms/" xmlns:dc="http://purl.org/dc/elements/1.1/" xmlns:bqbiol="http://biomodels.net/biology-qualifiers/">
            <rdf:Description rdf:about="#metaid_M_alac_S_m">
              <bqbiol:is>
                <rdf:Bag>
                  <rdf:li rdf:resource="urn:miriam:chebi:58476"/>
                  <rdf:li rdf:resource="urn:miriam: kegg.compound:C06010"/>
                </rdf:Bag>
              </bqbiol:is>
            </rdf:Description>
          </rdf:RDF>
        </annotation>
      </species>
      <species id="M_accoa_c" initialAmount="0" name="Acetyl-CoA" metaid="metaid_M_accoa_c" boundaryCondition="false" sboTerm="SBO:0000299" compartment="C_c">
        <notes>
          <body xmlns="http://www.w3.org/1999/xhtml">
                <p>FORMULA: C23H34N7O17P3S</p>
                    </body>
          
        </notes>
        <annotation>
          <rdf:RDF xmlns:rdf="http://www.w3.org/1999/02/22-rdf-syntax-ns#" xmlns:bqmodel="http://biomodels.net/model-qualifiers/" xmlns:vCard="http://www.w3.org/2001/vcard-rdf/3.0#" xmlns:dcterms="http://purl.org/dc/terms/" xmlns:dc="http://purl.org/dc/elements/1.1/" xmlns:bqbiol="http://biomodels.net/biology-qualifiers/">
            <rdf:Description rdf:about="#metaid_M_accoa_c">
              <bqbiol:is>
                <rdf:Bag>
                  <rdf:li rdf:resource="urn:miriam:chebi:57288"/>
                  <rdf:li rdf:resource="urn:miriam: kegg.compound:C00024"/>
                </rdf:Bag>
              </bqbiol:is>
            </rdf:Description>
          </rdf:RDF>
        </annotation>
      </species>
      <species id="M_ac_c" initialAmount="0" name="Acetate" metaid="metaid_M_ac_c" boundaryCondition="false" sboTerm="SBO:0000299" compartment="C_c">
        <notes>
          <body xmlns="http://www.w3.org/1999/xhtml">
                <p>FORMULA: C2H3O2</p>
                    </body>
          
        </notes>
        <annotation>
          <rdf:RDF xmlns:rdf="http://www.w3.org/1999/02/22-rdf-syntax-ns#" xmlns:bqmodel="http://biomodels.net/model-qualifiers/" xmlns:vCard="http://www.w3.org/2001/vcard-rdf/3.0#" xmlns:dcterms="http://purl.org/dc/terms/" xmlns:dc="http://purl.org/dc/elements/1.1/" xmlns:bqbiol="http://biomodels.net/biology-qualifiers/">
            <rdf:Description rdf:about="#metaid_M_ac_c">
              <bqbiol:is>
                <rdf:Bag>
                  <rdf:li rdf:resource="urn:miriam:chebi:30089"/>
                  <rdf:li rdf:resource="urn:miriam: kegg.compound:C00033"/>
                </rdf:Bag>
              </bqbiol:is>
            </rdf:Description>
          </rdf:RDF>
        </annotation>
      </species>
      <species id="M_accoa_m" initialAmount="0" name="Acetyl-CoA" metaid="metaid_M_accoa_m" boundaryCondition="false" sboTerm="SBO:0000299" compartment="C_m">
        <notes>
          <body xmlns="http://www.w3.org/1999/xhtml">
                <p>FORMULA: C23H34N7O17P3S</p>
                    </body>
          
        </notes>
        <annotation>
          <rdf:RDF xmlns:rdf="http://www.w3.org/1999/02/22-rdf-syntax-ns#" xmlns:bqmodel="http://biomodels.net/model-qualifiers/" xmlns:vCard="http://www.w3.org/2001/vcard-rdf/3.0#" xmlns:dcterms="http://purl.org/dc/terms/" xmlns:dc="http://purl.org/dc/elements/1.1/" xmlns:bqbiol="http://biomodels.net/biology-qualifiers/">
            <rdf:Description rdf:about="#metaid_M_accoa_m">
              <bqbiol:is>
                <rdf:Bag>
                  <rdf:li rdf:resource="urn:miriam:chebi:57288"/>
                  <rdf:li rdf:resource="urn:miriam: kegg.compound:C00024"/>
                </rdf:Bag>
              </bqbiol:is>
            </rdf:Description>
          </rdf:RDF>
        </annotation>
      </species>
      <species id="M_ac_m" initialAmount="0" name="Acetate" metaid="metaid_M_ac_m" boundaryCondition="false" sboTerm="SBO:0000299" compartment="C_m">
        <notes>
          <body xmlns="http://www.w3.org/1999/xhtml">
                <p>FORMULA: C2H3O2</p>
                    </body>
          
        </notes>
        <annotation>
          <rdf:RDF xmlns:rdf="http://www.w3.org/1999/02/22-rdf-syntax-ns#" xmlns:bqmodel="http://biomodels.net/model-qualifiers/" xmlns:vCard="http://www.w3.org/2001/vcard-rdf/3.0#" xmlns:dcterms="http://purl.org/dc/terms/" xmlns:dc="http://purl.org/dc/elements/1.1/" xmlns:bqbiol="http://biomodels.net/biology-qualifiers/">
            <rdf:Description rdf:about="#metaid_M_ac_m">
              <bqbiol:is>
                <rdf:Bag>
                  <rdf:li rdf:resource="urn:miriam:chebi:30089"/>
                  <rdf:li rdf:resource="urn:miriam: kegg.compound:C00033"/>
                </rdf:Bag>
              </bqbiol:is>
            </rdf:Description>
          </rdf:RDF>
        </annotation>
      </species>
      <species id="M_pepd_c" initialAmount="0" name="Peptide" metaid="metaid_M_pepd_c" boundaryCondition="false" sboTerm="SBO:0000299" compartment="C_c">
        <notes>
          <body xmlns="http://www.w3.org/1999/xhtml">
                <p>FORMULA: C2H4NO2R(C2H2NOR)n</p>
                    </body>
          
        </notes>
        <annotation>
          <rdf:RDF xmlns:rdf="http://www.w3.org/1999/02/22-rdf-syntax-ns#" xmlns:bqmodel="http://biomodels.net/model-qualifiers/" xmlns:vCard="http://www.w3.org/2001/vcard-rdf/3.0#" xmlns:dcterms="http://purl.org/dc/terms/" xmlns:dc="http://purl.org/dc/elements/1.1/" xmlns:bqbiol="http://biomodels.net/biology-qualifiers/">
            <rdf:Description rdf:about="#metaid_M_pepd_c">
              <bqbiol:is>
                <rdf:Bag>
                  <rdf:li rdf:resource="urn:miriam:chebi:60466"/>
                  <rdf:li rdf:resource="urn:miriam: kegg.compound:C00012"/>
                </rdf:Bag>
              </bqbiol:is>
            </rdf:Description>
          </rdf:RDF>
        </annotation>
      </species>
      <species id="M_apep_c" initialAmount="0" name="Nalpha-Acetylpeptide" metaid="metaid_M_apep_c" boundaryCondition="false" sboTerm="SBO:0000299" compartment="C_c">
        <notes>
          <body xmlns="http://www.w3.org/1999/xhtml">
                <p>FORMULA: C4H6NO3R(C2H2NOR)n</p>
                    </body>
          
        </notes>
        <annotation>
          <rdf:RDF xmlns:rdf="http://www.w3.org/1999/02/22-rdf-syntax-ns#" xmlns:bqmodel="http://biomodels.net/model-qualifiers/" xmlns:vCard="http://www.w3.org/2001/vcard-rdf/3.0#" xmlns:dcterms="http://purl.org/dc/terms/" xmlns:dc="http://purl.org/dc/elements/1.1/" xmlns:bqbiol="http://biomodels.net/biology-qualifiers/">
            <rdf:Description rdf:about="#metaid_M_apep_c">
              <bqbiol:is>
                <rdf:Bag>
                  <rdf:li rdf:resource="urn:miriam:chebi:18061"/>
                  <rdf:li rdf:resource="urn:miriam: kegg.compound:C03011"/>
                </rdf:Bag>
              </bqbiol:is>
            </rdf:Description>
          </rdf:RDF>
        </annotation>
      </species>
      <species id="M_coa_x" initialAmount="0" name="CoA" metaid="metaid_M_coa_x" boundaryCondition="false" sboTerm="SBO:0000299" compartment="C_x">
        <notes>
          <body xmlns="http://www.w3.org/1999/xhtml">
                <p>FORMULA: C21H32N7O16P3S</p>
                    </body>
          
        </notes>
        <annotation>
          <rdf:RDF xmlns:rdf="http://www.w3.org/1999/02/22-rdf-syntax-ns#" xmlns:bqmodel="http://biomodels.net/model-qualifiers/" xmlns:vCard="http://www.w3.org/2001/vcard-rdf/3.0#" xmlns:dcterms="http://purl.org/dc/terms/" xmlns:dc="http://purl.org/dc/elements/1.1/" xmlns:bqbiol="http://biomodels.net/biology-qualifiers/">
            <rdf:Description rdf:about="#metaid_M_coa_x">
              <bqbiol:is>
                <rdf:Bag>
                  <rdf:li rdf:resource="urn:miriam:chebi:57287"/>
                  <rdf:li rdf:resource="urn:miriam: kegg.compound:C00010"/>
                </rdf:Bag>
              </bqbiol:is>
            </rdf:Description>
          </rdf:RDF>
        </annotation>
      </species>
      <species id="M_atp_x" initialAmount="0" name="ATP" metaid="metaid_M_atp_x" boundaryCondition="false" sboTerm="SBO:0000299" compartment="C_x">
        <notes>
          <body xmlns="http://www.w3.org/1999/xhtml">
                <p>FORMULA: C10H12N5O13P3</p>
                    </body>
          
        </notes>
        <annotation>
          <rdf:RDF xmlns:rdf="http://www.w3.org/1999/02/22-rdf-syntax-ns#" xmlns:bqmodel="http://biomodels.net/model-qualifiers/" xmlns:vCard="http://www.w3.org/2001/vcard-rdf/3.0#" xmlns:dcterms="http://purl.org/dc/terms/" xmlns:dc="http://purl.org/dc/elements/1.1/" xmlns:bqbiol="http://biomodels.net/biology-qualifiers/">
            <rdf:Description rdf:about="#metaid_M_atp_x">
              <bqbiol:is>
                <rdf:Bag>
                  <rdf:li rdf:resource="urn:miriam:chebi:30616"/>
                  <rdf:li rdf:resource="urn:miriam: kegg.compound:C00002"/>
                </rdf:Bag>
              </bqbiol:is>
            </rdf:Description>
          </rdf:RDF>
        </annotation>
      </species>
      <species id="M_ac_x" initialAmount="0" name="Acetate" metaid="metaid_M_ac_x" boundaryCondition="false" sboTerm="SBO:0000299" compartment="C_x">
        <notes>
          <body xmlns="http://www.w3.org/1999/xhtml">
                <p>FORMULA: C2H3O2</p>
                    </body>
          
        </notes>
        <annotation>
          <rdf:RDF xmlns:rdf="http://www.w3.org/1999/02/22-rdf-syntax-ns#" xmlns:bqmodel="http://biomodels.net/model-qualifiers/" xmlns:vCard="http://www.w3.org/2001/vcard-rdf/3.0#" xmlns:dcterms="http://purl.org/dc/terms/" xmlns:dc="http://purl.org/dc/elements/1.1/" xmlns:bqbiol="http://biomodels.net/biology-qualifiers/">
            <rdf:Description rdf:about="#metaid_M_ac_x">
              <bqbiol:is>
                <rdf:Bag>
                  <rdf:li rdf:resource="urn:miriam:chebi:30089"/>
                  <rdf:li rdf:resource="urn:miriam: kegg.compound:C00033"/>
                </rdf:Bag>
              </bqbiol:is>
            </rdf:Description>
          </rdf:RDF>
        </annotation>
      </species>
      <species id="M_accoa_x" initialAmount="0" name="Acetyl-CoA" metaid="metaid_M_accoa_x" boundaryCondition="false" sboTerm="SBO:0000299" compartment="C_x">
        <notes>
          <body xmlns="http://www.w3.org/1999/xhtml">
                <p>FORMULA: C23H34N7O17P3S</p>
                    </body>
          
        </notes>
        <annotation>
          <rdf:RDF xmlns:rdf="http://www.w3.org/1999/02/22-rdf-syntax-ns#" xmlns:bqmodel="http://biomodels.net/model-qualifiers/" xmlns:vCard="http://www.w3.org/2001/vcard-rdf/3.0#" xmlns:dcterms="http://purl.org/dc/terms/" xmlns:dc="http://purl.org/dc/elements/1.1/" xmlns:bqbiol="http://biomodels.net/biology-qualifiers/">
            <rdf:Description rdf:about="#metaid_M_accoa_x">
              <bqbiol:is>
                <rdf:Bag>
                  <rdf:li rdf:resource="urn:miriam:chebi:57288"/>
                  <rdf:li rdf:resource="urn:miriam: kegg.compound:C00024"/>
                </rdf:Bag>
              </bqbiol:is>
            </rdf:Description>
          </rdf:RDF>
        </annotation>
      </species>
      <species id="M_ppi_x" initialAmount="0" name="Diphosphate" metaid="metaid_M_ppi_x" boundaryCondition="false" sboTerm="SBO:0000299" compartment="C_x">
        <notes>
          <body xmlns="http://www.w3.org/1999/xhtml">
                <p>FORMULA: HO7P2</p>
                    </body>
          
        </notes>
        <annotation>
          <rdf:RDF xmlns:rdf="http://www.w3.org/1999/02/22-rdf-syntax-ns#" xmlns:bqmodel="http://biomodels.net/model-qualifiers/" xmlns:vCard="http://www.w3.org/2001/vcard-rdf/3.0#" xmlns:dcterms="http://purl.org/dc/terms/" xmlns:dc="http://purl.org/dc/elements/1.1/" xmlns:bqbiol="http://biomodels.net/biology-qualifiers/">
            <rdf:Description rdf:about="#metaid_M_ppi_x">
              <bqbiol:is>
                <rdf:Bag>
                  <rdf:li rdf:resource="urn:miriam:chebi:33019"/>
                  <rdf:li rdf:resource="urn:miriam: kegg.compound:C00013"/>
                </rdf:Bag>
              </bqbiol:is>
            </rdf:Description>
          </rdf:RDF>
        </annotation>
      </species>
      <species id="M_amp_x" initialAmount="0" name="AMP" metaid="metaid_M_amp_x" boundaryCondition="false" sboTerm="SBO:0000299" compartment="C_x">
        <notes>
          <body xmlns="http://www.w3.org/1999/xhtml">
                <p>FORMULA: C10H12N5O7P</p>
                    </body>
          
        </notes>
        <annotation>
          <rdf:RDF xmlns:rdf="http://www.w3.org/1999/02/22-rdf-syntax-ns#" xmlns:bqmodel="http://biomodels.net/model-qualifiers/" xmlns:vCard="http://www.w3.org/2001/vcard-rdf/3.0#" xmlns:dcterms="http://purl.org/dc/terms/" xmlns:dc="http://purl.org/dc/elements/1.1/" xmlns:bqbiol="http://biomodels.net/biology-qualifiers/">
            <rdf:Description rdf:about="#metaid_M_amp_x">
              <bqbiol:is>
                <rdf:Bag>
                  <rdf:li rdf:resource="urn:miriam:chebi:456215"/>
                  <rdf:li rdf:resource="urn:miriam: kegg.compound:C00020"/>
                </rdf:Bag>
              </bqbiol:is>
            </rdf:Description>
          </rdf:RDF>
        </annotation>
      </species>
      <species id="M_aacoa_c" initialAmount="0" name="Acetoacetyl-CoA" metaid="metaid_M_aacoa_c" boundaryCondition="false" sboTerm="SBO:0000299" compartment="C_c">
        <notes>
          <body xmlns="http://www.w3.org/1999/xhtml">
                <p>FORMULA: C25H36N7O18P3S</p>
                    </body>
          
        </notes>
        <annotation>
          <rdf:RDF xmlns:rdf="http://www.w3.org/1999/02/22-rdf-syntax-ns#" xmlns:bqmodel="http://biomodels.net/model-qualifiers/" xmlns:vCard="http://www.w3.org/2001/vcard-rdf/3.0#" xmlns:dcterms="http://purl.org/dc/terms/" xmlns:dc="http://purl.org/dc/elements/1.1/" xmlns:bqbiol="http://biomodels.net/biology-qualifiers/">
            <rdf:Description rdf:about="#metaid_M_aacoa_c">
              <bqbiol:is>
                <rdf:Bag>
                  <rdf:li rdf:resource="urn:miriam:chebi:57286"/>
                  <rdf:li rdf:resource="urn:miriam: kegg.compound:C00332"/>
                </rdf:Bag>
              </bqbiol:is>
            </rdf:Description>
          </rdf:RDF>
        </annotation>
      </species>
      <species id="M_aacoa_m" initialAmount="0" name="Acetoacetyl-CoA" metaid="metaid_M_aacoa_m" boundaryCondition="false" sboTerm="SBO:0000299" compartment="C_m">
        <notes>
          <body xmlns="http://www.w3.org/1999/xhtml">
                <p>FORMULA: C25H36N7O18P3S</p>
                    </body>
          
        </notes>
        <annotation>
          <rdf:RDF xmlns:rdf="http://www.w3.org/1999/02/22-rdf-syntax-ns#" xmlns:bqmodel="http://biomodels.net/model-qualifiers/" xmlns:vCard="http://www.w3.org/2001/vcard-rdf/3.0#" xmlns:dcterms="http://purl.org/dc/terms/" xmlns:dc="http://purl.org/dc/elements/1.1/" xmlns:bqbiol="http://biomodels.net/biology-qualifiers/">
            <rdf:Description rdf:about="#metaid_M_aacoa_m">
              <bqbiol:is>
                <rdf:Bag>
                  <rdf:li rdf:resource="urn:miriam:chebi:57286"/>
                  <rdf:li rdf:resource="urn:miriam: kegg.compound:C00332"/>
                </rdf:Bag>
              </bqbiol:is>
            </rdf:Description>
          </rdf:RDF>
        </annotation>
      </species>
      <species id="M_aacoa_x" initialAmount="0" name="Acetoacetyl-CoA" metaid="metaid_M_aacoa_x" boundaryCondition="false" sboTerm="SBO:0000299" compartment="C_x">
        <notes>
          <body xmlns="http://www.w3.org/1999/xhtml">
                <p>FORMULA: C25H36N7O18P3S</p>
                    </body>
          
        </notes>
        <annotation>
          <rdf:RDF xmlns:rdf="http://www.w3.org/1999/02/22-rdf-syntax-ns#" xmlns:bqmodel="http://biomodels.net/model-qualifiers/" xmlns:vCard="http://www.w3.org/2001/vcard-rdf/3.0#" xmlns:dcterms="http://purl.org/dc/terms/" xmlns:dc="http://purl.org/dc/elements/1.1/" xmlns:bqbiol="http://biomodels.net/biology-qualifiers/">
            <rdf:Description rdf:about="#metaid_M_aacoa_x">
              <bqbiol:is>
                <rdf:Bag>
                  <rdf:li rdf:resource="urn:miriam:chebi:57286"/>
                  <rdf:li rdf:resource="urn:miriam: kegg.compound:C00332"/>
                </rdf:Bag>
              </bqbiol:is>
            </rdf:Description>
          </rdf:RDF>
        </annotation>
      </species>
      <species id="M_glu5p_c" initialAmount="0" name="L-Glutamate 5-phosphate" metaid="metaid_M_glu5p_c" boundaryCondition="false" sboTerm="SBO:0000299" compartment="C_c">
        <notes>
          <body xmlns="http://www.w3.org/1999/xhtml">
                <p>FORMULA: C5H8NO7P</p>
                    </body>
          
        </notes>
        <annotation>
          <rdf:RDF xmlns:rdf="http://www.w3.org/1999/02/22-rdf-syntax-ns#" xmlns:bqmodel="http://biomodels.net/model-qualifiers/" xmlns:vCard="http://www.w3.org/2001/vcard-rdf/3.0#" xmlns:dcterms="http://purl.org/dc/terms/" xmlns:dc="http://purl.org/dc/elements/1.1/" xmlns:bqbiol="http://biomodels.net/biology-qualifiers/">
            <rdf:Description rdf:about="#metaid_M_glu5p_c">
              <bqbiol:is>
                <rdf:Bag>
                  <rdf:li rdf:resource="urn:miriam:chebi:58274"/>
                  <rdf:li rdf:resource="urn:miriam: kegg.compound:C03287"/>
                </rdf:Bag>
              </bqbiol:is>
            </rdf:Description>
          </rdf:RDF>
        </annotation>
      </species>
      <species id="M_glu5sa_m" initialAmount="0" name="L-Glutamate 5-semialdehyde" metaid="metaid_M_glu5sa_m" boundaryCondition="false" sboTerm="SBO:0000299" compartment="C_m">
        <notes>
          <body xmlns="http://www.w3.org/1999/xhtml">
                <p>FORMULA: C5H9NO3</p>
                    </body>
          
        </notes>
        <annotation>
          <rdf:RDF xmlns:rdf="http://www.w3.org/1999/02/22-rdf-syntax-ns#" xmlns:bqmodel="http://biomodels.net/model-qualifiers/" xmlns:vCard="http://www.w3.org/2001/vcard-rdf/3.0#" xmlns:dcterms="http://purl.org/dc/terms/" xmlns:dc="http://purl.org/dc/elements/1.1/" xmlns:bqbiol="http://biomodels.net/biology-qualifiers/">
            <rdf:Description rdf:about="#metaid_M_glu5sa_m">
              <bqbiol:is>
                <rdf:Bag>
                  <rdf:li rdf:resource="urn:miriam:chebi:58066"/>
                  <rdf:li rdf:resource="urn:miriam: kegg.compound:C01165"/>
                </rdf:Bag>
              </bqbiol:is>
            </rdf:Description>
          </rdf:RDF>
        </annotation>
      </species>
      <species id="M_glu_L_m" initialAmount="0" name="L-Glutamate" metaid="metaid_M_glu_L_m" boundaryCondition="false" sboTerm="SBO:0000299" compartment="C_m">
        <notes>
          <body xmlns="http://www.w3.org/1999/xhtml">
                <p>FORMULA: C5H8NO4</p>
                    </body>
          
        </notes>
        <annotation>
          <rdf:RDF xmlns:rdf="http://www.w3.org/1999/02/22-rdf-syntax-ns#" xmlns:bqmodel="http://biomodels.net/model-qualifiers/" xmlns:vCard="http://www.w3.org/2001/vcard-rdf/3.0#" xmlns:dcterms="http://purl.org/dc/terms/" xmlns:dc="http://purl.org/dc/elements/1.1/" xmlns:bqbiol="http://biomodels.net/biology-qualifiers/">
            <rdf:Description rdf:about="#metaid_M_glu_L_m">
              <bqbiol:is>
                <rdf:Bag>
                  <rdf:li rdf:resource="urn:miriam:chebi:29985"/>
                  <rdf:li rdf:resource="urn:miriam: kegg.compound:C00025"/>
                </rdf:Bag>
              </bqbiol:is>
            </rdf:Description>
          </rdf:RDF>
        </annotation>
      </species>
      <species id="M_5oxpro_c" initialAmount="0" name="5-Oxoproline" metaid="metaid_M_5oxpro_c" boundaryCondition="false" sboTerm="SBO:0000299" compartment="C_c">
        <notes>
          <body xmlns="http://www.w3.org/1999/xhtml">
                <p>FORMULA: C5H6NO3</p>
                    </body>
          
        </notes>
        <annotation>
          <rdf:RDF xmlns:rdf="http://www.w3.org/1999/02/22-rdf-syntax-ns#" xmlns:bqmodel="http://biomodels.net/model-qualifiers/" xmlns:vCard="http://www.w3.org/2001/vcard-rdf/3.0#" xmlns:dcterms="http://purl.org/dc/terms/" xmlns:dc="http://purl.org/dc/elements/1.1/" xmlns:bqbiol="http://biomodels.net/biology-qualifiers/">
            <rdf:Description rdf:about="#metaid_M_5oxpro_c">
              <bqbiol:is>
                <rdf:Bag>
                  <rdf:li rdf:resource="urn:miriam:chebi:57606"/>
                  <rdf:li rdf:resource="urn:miriam: kegg.compound:C01879"/>
                </rdf:Bag>
              </bqbiol:is>
            </rdf:Description>
          </rdf:RDF>
        </annotation>
      </species>
      <species id="M_dnad_c" initialAmount="0" name="Deamino-NAD+" metaid="metaid_M_dnad_c" boundaryCondition="false" sboTerm="SBO:0000299" compartment="C_c">
        <notes>
          <body xmlns="http://www.w3.org/1999/xhtml">
                <p>FORMULA: C21H24N6O15P2</p>
                    </body>
          
        </notes>
        <annotation>
          <rdf:RDF xmlns:rdf="http://www.w3.org/1999/02/22-rdf-syntax-ns#" xmlns:bqmodel="http://biomodels.net/model-qualifiers/" xmlns:vCard="http://www.w3.org/2001/vcard-rdf/3.0#" xmlns:dcterms="http://purl.org/dc/terms/" xmlns:dc="http://purl.org/dc/elements/1.1/" xmlns:bqbiol="http://biomodels.net/biology-qualifiers/">
            <rdf:Description rdf:about="#metaid_M_dnad_c">
              <bqbiol:is>
                <rdf:Bag>
                  <rdf:li rdf:resource="urn:miriam:chebi:58437"/>
                  <rdf:li rdf:resource="urn:miriam: kegg.compound:C00857"/>
                </rdf:Bag>
              </bqbiol:is>
            </rdf:Description>
          </rdf:RDF>
        </annotation>
      </species>
      <species id="M_dnad_m" initialAmount="0" name="Deamino-NAD+" metaid="metaid_M_dnad_m" boundaryCondition="false" sboTerm="SBO:0000299" compartment="C_m">
        <notes>
          <body xmlns="http://www.w3.org/1999/xhtml">
                <p>FORMULA: C21H24N6O15P2</p>
                    </body>
          
        </notes>
        <annotation>
          <rdf:RDF xmlns:rdf="http://www.w3.org/1999/02/22-rdf-syntax-ns#" xmlns:bqmodel="http://biomodels.net/model-qualifiers/" xmlns:vCard="http://www.w3.org/2001/vcard-rdf/3.0#" xmlns:dcterms="http://purl.org/dc/terms/" xmlns:dc="http://purl.org/dc/elements/1.1/" xmlns:bqbiol="http://biomodels.net/biology-qualifiers/">
            <rdf:Description rdf:about="#metaid_M_dnad_m">
              <bqbiol:is>
                <rdf:Bag>
                  <rdf:li rdf:resource="urn:miriam:chebi:58437"/>
                  <rdf:li rdf:resource="urn:miriam: kegg.compound:C00857"/>
                </rdf:Bag>
              </bqbiol:is>
            </rdf:Description>
          </rdf:RDF>
        </annotation>
      </species>
      <species id="M_gln_L_m" initialAmount="0" name="L-Glutamine" metaid="metaid_M_gln_L_m" boundaryCondition="false" sboTerm="SBO:0000299" compartment="C_m">
        <notes>
          <body xmlns="http://www.w3.org/1999/xhtml">
                <p>FORMULA: C5H10N2O3</p>
                    </body>
          
        </notes>
        <annotation>
          <rdf:RDF xmlns:rdf="http://www.w3.org/1999/02/22-rdf-syntax-ns#" xmlns:bqmodel="http://biomodels.net/model-qualifiers/" xmlns:vCard="http://www.w3.org/2001/vcard-rdf/3.0#" xmlns:dcterms="http://purl.org/dc/terms/" xmlns:dc="http://purl.org/dc/elements/1.1/" xmlns:bqbiol="http://biomodels.net/biology-qualifiers/">
            <rdf:Description rdf:about="#metaid_M_gln_L_m">
              <bqbiol:is>
                <rdf:Bag>
                  <rdf:li rdf:resource="urn:miriam:chebi:58359"/>
                  <rdf:li rdf:resource="urn:miriam: kegg.compound:C00064"/>
                </rdf:Bag>
              </bqbiol:is>
            </rdf:Description>
          </rdf:RDF>
        </annotation>
      </species>
      <species id="M_nh4_n" initialAmount="0" name="Ammonium" metaid="metaid_M_nh4_n" boundaryCondition="false" sboTerm="SBO:0000299" compartment="C_n">
        <notes>
          <body xmlns="http://www.w3.org/1999/xhtml">
                <p>FORMULA: H4N</p>
                    </body>
          
        </notes>
        <annotation>
          <rdf:RDF xmlns:rdf="http://www.w3.org/1999/02/22-rdf-syntax-ns#" xmlns:bqmodel="http://biomodels.net/model-qualifiers/" xmlns:vCard="http://www.w3.org/2001/vcard-rdf/3.0#" xmlns:dcterms="http://purl.org/dc/terms/" xmlns:dc="http://purl.org/dc/elements/1.1/" xmlns:bqbiol="http://biomodels.net/biology-qualifiers/">
            <rdf:Description rdf:about="#metaid_M_nh4_n">
              <bqbiol:is>
                <rdf:Bag>
                  <rdf:li rdf:resource="urn:miriam:chebi:28938"/>
                  <rdf:li rdf:resource="urn:miriam: kegg.compound:C01342"/>
                </rdf:Bag>
              </bqbiol:is>
            </rdf:Description>
          </rdf:RDF>
        </annotation>
      </species>
      <species id="M_dnad_n" initialAmount="0" name="Deamino-NAD+" metaid="metaid_M_dnad_n" boundaryCondition="false" sboTerm="SBO:0000299" compartment="C_n">
        <notes>
          <body xmlns="http://www.w3.org/1999/xhtml">
                <p>FORMULA: C21H24N6O15P2</p>
                    </body>
          
        </notes>
        <annotation>
          <rdf:RDF xmlns:rdf="http://www.w3.org/1999/02/22-rdf-syntax-ns#" xmlns:bqmodel="http://biomodels.net/model-qualifiers/" xmlns:vCard="http://www.w3.org/2001/vcard-rdf/3.0#" xmlns:dcterms="http://purl.org/dc/terms/" xmlns:dc="http://purl.org/dc/elements/1.1/" xmlns:bqbiol="http://biomodels.net/biology-qualifiers/">
            <rdf:Description rdf:about="#metaid_M_dnad_n">
              <bqbiol:is>
                <rdf:Bag>
                  <rdf:li rdf:resource="urn:miriam:chebi:58437"/>
                  <rdf:li rdf:resource="urn:miriam: kegg.compound:C00857"/>
                </rdf:Bag>
              </bqbiol:is>
            </rdf:Description>
          </rdf:RDF>
        </annotation>
      </species>
      <species id="M_h_n" initialAmount="0" name="H+" metaid="metaid_M_h_n" boundaryCondition="false" sboTerm="SBO:0000299" compartment="C_n">
        <notes>
          <body xmlns="http://www.w3.org/1999/xhtml">
                <p>FORMULA: H</p>
                    </body>
          
        </notes>
        <annotation>
          <rdf:RDF xmlns:rdf="http://www.w3.org/1999/02/22-rdf-syntax-ns#" xmlns:bqmodel="http://biomodels.net/model-qualifiers/" xmlns:vCard="http://www.w3.org/2001/vcard-rdf/3.0#" xmlns:dcterms="http://purl.org/dc/terms/" xmlns:dc="http://purl.org/dc/elements/1.1/" xmlns:bqbiol="http://biomodels.net/biology-qualifiers/">
            <rdf:Description rdf:about="#metaid_M_h_n">
              <bqbiol:is>
                <rdf:Bag>
                  <rdf:li rdf:resource="urn:miriam:chebi:15378"/>
                  <rdf:li rdf:resource="urn:miriam: kegg.compound:C00080"/>
                </rdf:Bag>
              </bqbiol:is>
            </rdf:Description>
          </rdf:RDF>
        </annotation>
      </species>
      <species id="M_ppi_n" initialAmount="0" name="Diphosphate" metaid="metaid_M_ppi_n" boundaryCondition="false" sboTerm="SBO:0000299" compartment="C_n">
        <notes>
          <body xmlns="http://www.w3.org/1999/xhtml">
                <p>FORMULA: HO7P2</p>
                    </body>
          
        </notes>
        <annotation>
          <rdf:RDF xmlns:rdf="http://www.w3.org/1999/02/22-rdf-syntax-ns#" xmlns:bqmodel="http://biomodels.net/model-qualifiers/" xmlns:vCard="http://www.w3.org/2001/vcard-rdf/3.0#" xmlns:dcterms="http://purl.org/dc/terms/" xmlns:dc="http://purl.org/dc/elements/1.1/" xmlns:bqbiol="http://biomodels.net/biology-qualifiers/">
            <rdf:Description rdf:about="#metaid_M_ppi_n">
              <bqbiol:is>
                <rdf:Bag>
                  <rdf:li rdf:resource="urn:miriam:chebi:33019"/>
                  <rdf:li rdf:resource="urn:miriam: kegg.compound:C00013"/>
                </rdf:Bag>
              </bqbiol:is>
            </rdf:Description>
          </rdf:RDF>
        </annotation>
      </species>
      <species id="M_amp_n" initialAmount="0" name="AMP" metaid="metaid_M_amp_n" boundaryCondition="false" sboTerm="SBO:0000299" compartment="C_n">
        <notes>
          <body xmlns="http://www.w3.org/1999/xhtml">
                <p>FORMULA: C10H12N5O7P</p>
                    </body>
          
        </notes>
        <annotation>
          <rdf:RDF xmlns:rdf="http://www.w3.org/1999/02/22-rdf-syntax-ns#" xmlns:bqmodel="http://biomodels.net/model-qualifiers/" xmlns:vCard="http://www.w3.org/2001/vcard-rdf/3.0#" xmlns:dcterms="http://purl.org/dc/terms/" xmlns:dc="http://purl.org/dc/elements/1.1/" xmlns:bqbiol="http://biomodels.net/biology-qualifiers/">
            <rdf:Description rdf:about="#metaid_M_amp_n">
              <bqbiol:is>
                <rdf:Bag>
                  <rdf:li rdf:resource="urn:miriam:chebi:456215"/>
                  <rdf:li rdf:resource="urn:miriam: kegg.compound:C00020"/>
                </rdf:Bag>
              </bqbiol:is>
            </rdf:Description>
          </rdf:RDF>
        </annotation>
      </species>
      <species id="M_nad_n" initialAmount="0" name="NAD+" metaid="metaid_M_nad_n" boundaryCondition="false" sboTerm="SBO:0000299" compartment="C_n">
        <notes>
          <body xmlns="http://www.w3.org/1999/xhtml">
                <p>FORMULA: C21H26N7O14P2</p>
                    </body>
          
        </notes>
        <annotation>
          <rdf:RDF xmlns:rdf="http://www.w3.org/1999/02/22-rdf-syntax-ns#" xmlns:bqmodel="http://biomodels.net/model-qualifiers/" xmlns:vCard="http://www.w3.org/2001/vcard-rdf/3.0#" xmlns:dcterms="http://purl.org/dc/terms/" xmlns:dc="http://purl.org/dc/elements/1.1/" xmlns:bqbiol="http://biomodels.net/biology-qualifiers/">
            <rdf:Description rdf:about="#metaid_M_nad_n">
              <bqbiol:is>
                <rdf:Bag>
                  <rdf:li rdf:resource="urn:miriam:chebi:57540"/>
                  <rdf:li rdf:resource="urn:miriam: kegg.compound:C00003"/>
                </rdf:Bag>
              </bqbiol:is>
            </rdf:Description>
          </rdf:RDF>
        </annotation>
      </species>
      <species id="M_ala_L_c" initialAmount="0" name="L-Alanine" metaid="metaid_M_ala_L_c" boundaryCondition="false" sboTerm="SBO:0000299" compartment="C_c">
        <notes>
          <body xmlns="http://www.w3.org/1999/xhtml">
                <p>FORMULA: C3H7NO2</p>
                    </body>
          
        </notes>
        <annotation>
          <rdf:RDF xmlns:rdf="http://www.w3.org/1999/02/22-rdf-syntax-ns#" xmlns:bqmodel="http://biomodels.net/model-qualifiers/" xmlns:vCard="http://www.w3.org/2001/vcard-rdf/3.0#" xmlns:dcterms="http://purl.org/dc/terms/" xmlns:dc="http://purl.org/dc/elements/1.1/" xmlns:bqbiol="http://biomodels.net/biology-qualifiers/">
            <rdf:Description rdf:about="#metaid_M_ala_L_c">
              <bqbiol:is>
                <rdf:Bag>
                  <rdf:li rdf:resource="urn:miriam:chebi:57972"/>
                  <rdf:li rdf:resource="urn:miriam: kegg.compound:C00041"/>
                </rdf:Bag>
              </bqbiol:is>
            </rdf:Description>
          </rdf:RDF>
        </annotation>
      </species>
      <species id="M_akg_m" initialAmount="0" name="2-Oxoglutarate" metaid="metaid_M_akg_m" boundaryCondition="false" sboTerm="SBO:0000299" compartment="C_m">
        <notes>
          <body xmlns="http://www.w3.org/1999/xhtml">
                <p>FORMULA: C5H4O5</p>
                    </body>
          
        </notes>
        <annotation>
          <rdf:RDF xmlns:rdf="http://www.w3.org/1999/02/22-rdf-syntax-ns#" xmlns:bqmodel="http://biomodels.net/model-qualifiers/" xmlns:vCard="http://www.w3.org/2001/vcard-rdf/3.0#" xmlns:dcterms="http://purl.org/dc/terms/" xmlns:dc="http://purl.org/dc/elements/1.1/" xmlns:bqbiol="http://biomodels.net/biology-qualifiers/">
            <rdf:Description rdf:about="#metaid_M_akg_m">
              <bqbiol:is>
                <rdf:Bag>
                  <rdf:li rdf:resource="urn:miriam:chebi:16810"/>
                  <rdf:li rdf:resource="urn:miriam: kegg.compound:C00026"/>
                </rdf:Bag>
              </bqbiol:is>
            </rdf:Description>
          </rdf:RDF>
        </annotation>
      </species>
      <species id="M_ala_L_m" initialAmount="0" name="L-Alanine" metaid="metaid_M_ala_L_m" boundaryCondition="false" sboTerm="SBO:0000299" compartment="C_m">
        <notes>
          <body xmlns="http://www.w3.org/1999/xhtml">
                <p>FORMULA: C3H7NO2</p>
                    </body>
          
        </notes>
        <annotation>
          <rdf:RDF xmlns:rdf="http://www.w3.org/1999/02/22-rdf-syntax-ns#" xmlns:bqmodel="http://biomodels.net/model-qualifiers/" xmlns:vCard="http://www.w3.org/2001/vcard-rdf/3.0#" xmlns:dcterms="http://purl.org/dc/terms/" xmlns:dc="http://purl.org/dc/elements/1.1/" xmlns:bqbiol="http://biomodels.net/biology-qualifiers/">
            <rdf:Description rdf:about="#metaid_M_ala_L_m">
              <bqbiol:is>
                <rdf:Bag>
                  <rdf:li rdf:resource="urn:miriam:chebi:57972"/>
                  <rdf:li rdf:resource="urn:miriam: kegg.compound:C00041"/>
                </rdf:Bag>
              </bqbiol:is>
            </rdf:Description>
          </rdf:RDF>
        </annotation>
      </species>
      <species id="M_acglu_m" initialAmount="0" name="N-Acetyl-L-glutamate" metaid="metaid_M_acglu_m" boundaryCondition="false" sboTerm="SBO:0000299" compartment="C_m">
        <notes>
          <body xmlns="http://www.w3.org/1999/xhtml">
                <p>FORMULA: C7H9NO5</p>
                    </body>
          
        </notes>
        <annotation>
          <rdf:RDF xmlns:rdf="http://www.w3.org/1999/02/22-rdf-syntax-ns#" xmlns:bqmodel="http://biomodels.net/model-qualifiers/" xmlns:vCard="http://www.w3.org/2001/vcard-rdf/3.0#" xmlns:dcterms="http://purl.org/dc/terms/" xmlns:dc="http://purl.org/dc/elements/1.1/" xmlns:bqbiol="http://biomodels.net/biology-qualifiers/">
            <rdf:Description rdf:about="#metaid_M_acglu_m">
              <bqbiol:is>
                <rdf:Bag>
                  <rdf:li rdf:resource="urn:miriam:chebi:44337"/>
                  <rdf:li rdf:resource="urn:miriam: kegg.compound:C00624"/>
                </rdf:Bag>
              </bqbiol:is>
            </rdf:Description>
          </rdf:RDF>
        </annotation>
      </species>
      <species id="M_4abut_c" initialAmount="0" name="4-Aminobutanoate" metaid="metaid_M_4abut_c" boundaryCondition="false" sboTerm="SBO:0000299" compartment="C_c">
        <notes>
          <body xmlns="http://www.w3.org/1999/xhtml">
                <p>FORMULA: C4H9NO2</p>
                    </body>
          
        </notes>
        <annotation>
          <rdf:RDF xmlns:rdf="http://www.w3.org/1999/02/22-rdf-syntax-ns#" xmlns:bqmodel="http://biomodels.net/model-qualifiers/" xmlns:vCard="http://www.w3.org/2001/vcard-rdf/3.0#" xmlns:dcterms="http://purl.org/dc/terms/" xmlns:dc="http://purl.org/dc/elements/1.1/" xmlns:bqbiol="http://biomodels.net/biology-qualifiers/">
            <rdf:Description rdf:about="#metaid_M_4abut_c">
              <bqbiol:is>
                <rdf:Bag>
                  <rdf:li rdf:resource="urn:miriam:chebi:59888"/>
                  <rdf:li rdf:resource="urn:miriam: kegg.compound:C00334"/>
                </rdf:Bag>
              </bqbiol:is>
            </rdf:Description>
          </rdf:RDF>
        </annotation>
      </species>
      <species id="M_icit_c" initialAmount="0" name="Isocitrate" metaid="metaid_M_icit_c" boundaryCondition="false" sboTerm="SBO:0000299" compartment="C_c">
        <notes>
          <body xmlns="http://www.w3.org/1999/xhtml">
                <p>FORMULA: C6H5O7</p>
                    </body>
          
        </notes>
        <annotation>
          <rdf:RDF xmlns:rdf="http://www.w3.org/1999/02/22-rdf-syntax-ns#" xmlns:bqmodel="http://biomodels.net/model-qualifiers/" xmlns:vCard="http://www.w3.org/2001/vcard-rdf/3.0#" xmlns:dcterms="http://purl.org/dc/terms/" xmlns:dc="http://purl.org/dc/elements/1.1/" xmlns:bqbiol="http://biomodels.net/biology-qualifiers/">
            <rdf:Description rdf:about="#metaid_M_icit_c">
              <bqbiol:is>
                <rdf:Bag>
                  <rdf:li rdf:resource="urn:miriam:chebi:16087"/>
                  <rdf:li rdf:resource="urn:miriam: kegg.compound:C00311"/>
                </rdf:Bag>
              </bqbiol:is>
            </rdf:Description>
          </rdf:RDF>
        </annotation>
      </species>
      <species id="M_oxasucc_c" initialAmount="0" name="Oxalosuccinate" metaid="metaid_M_oxasucc_c" boundaryCondition="false" sboTerm="SBO:0000299" compartment="C_c">
        <notes>
          <body xmlns="http://www.w3.org/1999/xhtml">
                <p>FORMULA: C6H3O7</p>
                    </body>
          
        </notes>
        <annotation>
          <rdf:RDF xmlns:rdf="http://www.w3.org/1999/02/22-rdf-syntax-ns#" xmlns:bqmodel="http://biomodels.net/model-qualifiers/" xmlns:vCard="http://www.w3.org/2001/vcard-rdf/3.0#" xmlns:dcterms="http://purl.org/dc/terms/" xmlns:dc="http://purl.org/dc/elements/1.1/" xmlns:bqbiol="http://biomodels.net/biology-qualifiers/">
            <rdf:Description rdf:about="#metaid_M_oxasucc_c">
              <bqbiol:is>
                <rdf:Bag>
                  <rdf:li rdf:resource="urn:miriam:chebi:58931"/>
                  <rdf:li rdf:resource="urn:miriam: kegg.compound:C05379"/>
                </rdf:Bag>
              </bqbiol:is>
            </rdf:Description>
          </rdf:RDF>
        </annotation>
      </species>
      <species id="M_oxasucc_m" initialAmount="0" name="Oxalosuccinate" metaid="metaid_M_oxasucc_m" boundaryCondition="false" sboTerm="SBO:0000299" compartment="C_m">
        <notes>
          <body xmlns="http://www.w3.org/1999/xhtml">
                <p>FORMULA: C6H3O7</p>
                    </body>
          
        </notes>
        <annotation>
          <rdf:RDF xmlns:rdf="http://www.w3.org/1999/02/22-rdf-syntax-ns#" xmlns:bqmodel="http://biomodels.net/model-qualifiers/" xmlns:vCard="http://www.w3.org/2001/vcard-rdf/3.0#" xmlns:dcterms="http://purl.org/dc/terms/" xmlns:dc="http://purl.org/dc/elements/1.1/" xmlns:bqbiol="http://biomodels.net/biology-qualifiers/">
            <rdf:Description rdf:about="#metaid_M_oxasucc_m">
              <bqbiol:is>
                <rdf:Bag>
                  <rdf:li rdf:resource="urn:miriam:chebi:58931"/>
                  <rdf:li rdf:resource="urn:miriam: kegg.compound:C05379"/>
                </rdf:Bag>
              </bqbiol:is>
            </rdf:Description>
          </rdf:RDF>
        </annotation>
      </species>
      <species id="M_hcit_m" initialAmount="0" name="Homocitrate" metaid="metaid_M_hcit_m" boundaryCondition="false" sboTerm="SBO:0000299" compartment="C_m">
        <notes>
          <body xmlns="http://www.w3.org/1999/xhtml">
                <p>FORMULA: C7H7O7</p>
                    </body>
          
        </notes>
        <annotation>
          <rdf:RDF xmlns:rdf="http://www.w3.org/1999/02/22-rdf-syntax-ns#" xmlns:bqmodel="http://biomodels.net/model-qualifiers/" xmlns:vCard="http://www.w3.org/2001/vcard-rdf/3.0#" xmlns:dcterms="http://purl.org/dc/terms/" xmlns:dc="http://purl.org/dc/elements/1.1/" xmlns:bqbiol="http://biomodels.net/biology-qualifiers/">
            <rdf:Description rdf:about="#metaid_M_hcit_m">
              <bqbiol:is>
                <rdf:Bag>
                  <rdf:li rdf:resource="urn:miriam:chebi:36457"/>
                  <rdf:li rdf:resource="urn:miriam: kegg.compound:C01251"/>
                </rdf:Bag>
              </bqbiol:is>
            </rdf:Description>
          </rdf:RDF>
        </annotation>
      </species>
      <species id="M_h2o2_c" initialAmount="0" name="H2O2" metaid="metaid_M_h2o2_c" boundaryCondition="false" sboTerm="SBO:0000299" compartment="C_c">
        <notes>
          <body xmlns="http://www.w3.org/1999/xhtml">
                <p>FORMULA: H2O2</p>
                    </body>
          
        </notes>
        <annotation>
          <rdf:RDF xmlns:rdf="http://www.w3.org/1999/02/22-rdf-syntax-ns#" xmlns:bqmodel="http://biomodels.net/model-qualifiers/" xmlns:vCard="http://www.w3.org/2001/vcard-rdf/3.0#" xmlns:dcterms="http://purl.org/dc/terms/" xmlns:dc="http://purl.org/dc/elements/1.1/" xmlns:bqbiol="http://biomodels.net/biology-qualifiers/">
            <rdf:Description rdf:about="#metaid_M_h2o2_c">
              <bqbiol:is>
                <rdf:Bag>
                  <rdf:li rdf:resource="urn:miriam:chebi:16240"/>
                  <rdf:li rdf:resource="urn:miriam: kegg.compound:C00027"/>
                </rdf:Bag>
              </bqbiol:is>
            </rdf:Description>
          </rdf:RDF>
        </annotation>
      </species>
      <species id="M_o2s_c" initialAmount="0" name="Superoxide anion" metaid="metaid_M_o2s_c" boundaryCondition="false" sboTerm="SBO:0000299" compartment="C_c">
        <notes>
          <body xmlns="http://www.w3.org/1999/xhtml">
                <p>FORMULA: O2</p>
                    </body>
          
        </notes>
        <annotation>
          <rdf:RDF xmlns:rdf="http://www.w3.org/1999/02/22-rdf-syntax-ns#" xmlns:bqmodel="http://biomodels.net/model-qualifiers/" xmlns:vCard="http://www.w3.org/2001/vcard-rdf/3.0#" xmlns:dcterms="http://purl.org/dc/terms/" xmlns:dc="http://purl.org/dc/elements/1.1/" xmlns:bqbiol="http://biomodels.net/biology-qualifiers/">
            <rdf:Description rdf:about="#metaid_M_o2s_c">
              <bqbiol:is>
                <rdf:Bag>
                  <rdf:li rdf:resource="urn:miriam:chebi:18421"/>
                  <rdf:li rdf:resource="urn:miriam: kegg.compound:C00704"/>
                </rdf:Bag>
              </bqbiol:is>
            </rdf:Description>
          </rdf:RDF>
        </annotation>
      </species>
      <species id="M_o2s_m" initialAmount="0" name="Superoxide anion" metaid="metaid_M_o2s_m" boundaryCondition="false" sboTerm="SBO:0000299" compartment="C_m">
        <notes>
          <body xmlns="http://www.w3.org/1999/xhtml">
                <p>FORMULA: O2</p>
                    </body>
          
        </notes>
        <annotation>
          <rdf:RDF xmlns:rdf="http://www.w3.org/1999/02/22-rdf-syntax-ns#" xmlns:bqmodel="http://biomodels.net/model-qualifiers/" xmlns:vCard="http://www.w3.org/2001/vcard-rdf/3.0#" xmlns:dcterms="http://purl.org/dc/terms/" xmlns:dc="http://purl.org/dc/elements/1.1/" xmlns:bqbiol="http://biomodels.net/biology-qualifiers/">
            <rdf:Description rdf:about="#metaid_M_o2s_m">
              <bqbiol:is>
                <rdf:Bag>
                  <rdf:li rdf:resource="urn:miriam:chebi:18421"/>
                  <rdf:li rdf:resource="urn:miriam: kegg.compound:C00704"/>
                </rdf:Bag>
              </bqbiol:is>
            </rdf:Description>
          </rdf:RDF>
        </annotation>
      </species>
      <species id="M_pyam5p_c" initialAmount="0" name="Pyridoxamine 5'-phosphate" metaid="metaid_M_pyam5p_c" boundaryCondition="false" sboTerm="SBO:0000299" compartment="C_c">
        <notes>
          <body xmlns="http://www.w3.org/1999/xhtml">
                <p>FORMULA: C8H12N2O5P</p>
                    </body>
          
        </notes>
        <annotation>
          <rdf:RDF xmlns:rdf="http://www.w3.org/1999/02/22-rdf-syntax-ns#" xmlns:bqmodel="http://biomodels.net/model-qualifiers/" xmlns:vCard="http://www.w3.org/2001/vcard-rdf/3.0#" xmlns:dcterms="http://purl.org/dc/terms/" xmlns:dc="http://purl.org/dc/elements/1.1/" xmlns:bqbiol="http://biomodels.net/biology-qualifiers/">
            <rdf:Description rdf:about="#metaid_M_pyam5p_c">
              <bqbiol:is>
                <rdf:Bag>
                  <rdf:li rdf:resource="urn:miriam:chebi:58451"/>
                  <rdf:li rdf:resource="urn:miriam: kegg.compound:C00647"/>
                </rdf:Bag>
              </bqbiol:is>
            </rdf:Description>
          </rdf:RDF>
        </annotation>
      </species>
      <species id="M_pdx5p_c" initialAmount="0" name="Pyridoxine 5'-phosphate" metaid="metaid_M_pdx5p_c" boundaryCondition="false" sboTerm="SBO:0000299" compartment="C_c">
        <notes>
          <body xmlns="http://www.w3.org/1999/xhtml">
                <p>FORMULA: C8H10NO6P</p>
                    </body>
          
        </notes>
        <annotation>
          <rdf:RDF xmlns:rdf="http://www.w3.org/1999/02/22-rdf-syntax-ns#" xmlns:bqmodel="http://biomodels.net/model-qualifiers/" xmlns:vCard="http://www.w3.org/2001/vcard-rdf/3.0#" xmlns:dcterms="http://purl.org/dc/terms/" xmlns:dc="http://purl.org/dc/elements/1.1/" xmlns:bqbiol="http://biomodels.net/biology-qualifiers/">
            <rdf:Description rdf:about="#metaid_M_pdx5p_c">
              <bqbiol:is>
                <rdf:Bag>
                  <rdf:li rdf:resource="urn:miriam:chebi:58589"/>
                  <rdf:li rdf:resource="urn:miriam: kegg.compound:C00627"/>
                </rdf:Bag>
              </bqbiol:is>
            </rdf:Description>
          </rdf:RDF>
        </annotation>
      </species>
      <species id="M_q6_m" initialAmount="0" name="Ubiquinone-6" metaid="metaid_M_q6_m" boundaryCondition="false" sboTerm="SBO:0000299" compartment="C_m">
        <notes>
          <body xmlns="http://www.w3.org/1999/xhtml">
                <p>FORMULA: C39H58O4</p>
                    </body>
          
        </notes>
        <annotation>
          <rdf:RDF xmlns:rdf="http://www.w3.org/1999/02/22-rdf-syntax-ns#" xmlns:bqmodel="http://biomodels.net/model-qualifiers/" xmlns:vCard="http://www.w3.org/2001/vcard-rdf/3.0#" xmlns:dcterms="http://purl.org/dc/terms/" xmlns:dc="http://purl.org/dc/elements/1.1/" xmlns:bqbiol="http://biomodels.net/biology-qualifiers/">
            <rdf:Description rdf:about="#metaid_M_q6_m">
              <bqbiol:is>
                <rdf:Bag>
                  <rdf:li rdf:resource="urn:miriam:chebi:52971"/>
                  <rdf:li rdf:resource="urn:miriam: kegg.compound:C17568"/>
                </rdf:Bag>
              </bqbiol:is>
            </rdf:Description>
          </rdf:RDF>
        </annotation>
      </species>
      <species id="M_q6h2_m" initialAmount="0" name="Ubiquinol-6" metaid="metaid_M_q6h2_m" boundaryCondition="false" sboTerm="SBO:0000299" compartment="C_m">
        <notes>
          <body xmlns="http://www.w3.org/1999/xhtml">
                <p>FORMULA: C39H60O4</p>
                    </body>
          
        </notes>
        <annotation>
          <rdf:RDF xmlns:rdf="http://www.w3.org/1999/02/22-rdf-syntax-ns#" xmlns:bqmodel="http://biomodels.net/model-qualifiers/" xmlns:vCard="http://www.w3.org/2001/vcard-rdf/3.0#" xmlns:dcterms="http://purl.org/dc/terms/" xmlns:dc="http://purl.org/dc/elements/1.1/" xmlns:bqbiol="http://biomodels.net/biology-qualifiers/">
            <rdf:Description rdf:about="#metaid_M_q6h2_m">
              <bqbiol:is>
                <rdf:Bag>
                  <rdf:li rdf:resource="urn:miriam:chebi:52970"/>
                  <rdf:li rdf:resource="urn:miriam: kegg.compound:C00390"/>
                </rdf:Bag>
              </bqbiol:is>
            </rdf:Description>
          </rdf:RDF>
        </annotation>
      </species>
      <species id="M_udpg_c" initialAmount="0" name="UDP-glucose" metaid="metaid_M_udpg_c" boundaryCondition="false" sboTerm="SBO:0000299" compartment="C_c">
        <notes>
          <body xmlns="http://www.w3.org/1999/xhtml">
                <p>FORMULA: C15H22N2O17P2</p>
                    </body>
          
        </notes>
        <annotation>
          <rdf:RDF xmlns:rdf="http://www.w3.org/1999/02/22-rdf-syntax-ns#" xmlns:bqmodel="http://biomodels.net/model-qualifiers/" xmlns:vCard="http://www.w3.org/2001/vcard-rdf/3.0#" xmlns:dcterms="http://purl.org/dc/terms/" xmlns:dc="http://purl.org/dc/elements/1.1/" xmlns:bqbiol="http://biomodels.net/biology-qualifiers/">
            <rdf:Description rdf:about="#metaid_M_udpg_c">
              <bqbiol:is>
                <rdf:Bag>
                  <rdf:li rdf:resource="urn:miriam:chebi:58885"/>
                  <rdf:li rdf:resource="urn:miriam: kegg.compound:C00029"/>
                </rdf:Bag>
              </bqbiol:is>
            </rdf:Description>
          </rdf:RDF>
        </annotation>
      </species>
      <species id="M_g1p_c" initialAmount="0" name="alpha-D-Glucose 1-phosphate" metaid="metaid_M_g1p_c" boundaryCondition="false" sboTerm="SBO:0000299" compartment="C_c">
        <notes>
          <body xmlns="http://www.w3.org/1999/xhtml">
                <p>FORMULA: C6H11O9P</p>
                    </body>
          
        </notes>
        <annotation>
          <rdf:RDF xmlns:rdf="http://www.w3.org/1999/02/22-rdf-syntax-ns#" xmlns:bqmodel="http://biomodels.net/model-qualifiers/" xmlns:vCard="http://www.w3.org/2001/vcard-rdf/3.0#" xmlns:dcterms="http://purl.org/dc/terms/" xmlns:dc="http://purl.org/dc/elements/1.1/" xmlns:bqbiol="http://biomodels.net/biology-qualifiers/">
            <rdf:Description rdf:about="#metaid_M_g1p_c">
              <bqbiol:is>
                <rdf:Bag>
                  <rdf:li rdf:resource="urn:miriam:chebi:57629"/>
                  <rdf:li rdf:resource="urn:miriam: kegg.compound:C00103"/>
                </rdf:Bag>
              </bqbiol:is>
            </rdf:Description>
          </rdf:RDF>
        </annotation>
      </species>
      <species id="M_udpgal_c" initialAmount="0" name="UDPgalactose" metaid="metaid_M_udpgal_c" boundaryCondition="false" sboTerm="SBO:0000299" compartment="C_c">
        <notes>
          <body xmlns="http://www.w3.org/1999/xhtml">
                <p>FORMULA: C15H22N2O17P2</p>
                    </body>
          
        </notes>
        <annotation>
          <rdf:RDF xmlns:rdf="http://www.w3.org/1999/02/22-rdf-syntax-ns#" xmlns:bqmodel="http://biomodels.net/model-qualifiers/" xmlns:vCard="http://www.w3.org/2001/vcard-rdf/3.0#" xmlns:dcterms="http://purl.org/dc/terms/" xmlns:dc="http://purl.org/dc/elements/1.1/" xmlns:bqbiol="http://biomodels.net/biology-qualifiers/">
            <rdf:Description rdf:about="#metaid_M_udpgal_c">
              <bqbiol:is>
                <rdf:Bag>
                  <rdf:li rdf:resource="urn:miriam:chebi:66914"/>
                  <rdf:li rdf:resource="urn:miriam: kegg.compound:C00052"/>
                </rdf:Bag>
              </bqbiol:is>
            </rdf:Description>
          </rdf:RDF>
        </annotation>
      </species>
      <species id="M_fe2_m" initialAmount="0" name="Fe2+" metaid="metaid_M_fe2_m" boundaryCondition="false" sboTerm="SBO:0000299" compartment="C_m">
        <notes>
          <body xmlns="http://www.w3.org/1999/xhtml">
                <p>FORMULA: Fe</p>
                    </body>
          
        </notes>
        <annotation>
          <rdf:RDF xmlns:rdf="http://www.w3.org/1999/02/22-rdf-syntax-ns#" xmlns:bqmodel="http://biomodels.net/model-qualifiers/" xmlns:vCard="http://www.w3.org/2001/vcard-rdf/3.0#" xmlns:dcterms="http://purl.org/dc/terms/" xmlns:dc="http://purl.org/dc/elements/1.1/" xmlns:bqbiol="http://biomodels.net/biology-qualifiers/">
            <rdf:Description rdf:about="#metaid_M_fe2_m">
              <bqbiol:is>
                <rdf:Bag>
                  <rdf:li rdf:resource="urn:miriam:chebi:29033"/>
                  <rdf:li rdf:resource="urn:miriam: kegg.compound:C14818"/>
                </rdf:Bag>
              </bqbiol:is>
            </rdf:Description>
          </rdf:RDF>
        </annotation>
      </species>
      <species id="M_ppp9_m" initialAmount="0" name="Protoporphyrin" metaid="metaid_M_ppp9_m" boundaryCondition="false" sboTerm="SBO:0000299" compartment="C_m">
        <notes>
          <body xmlns="http://www.w3.org/1999/xhtml">
                <p>FORMULA: C34H32N4O4</p>
                    </body>
          
        </notes>
        <annotation>
          <rdf:RDF xmlns:rdf="http://www.w3.org/1999/02/22-rdf-syntax-ns#" xmlns:bqmodel="http://biomodels.net/model-qualifiers/" xmlns:vCard="http://www.w3.org/2001/vcard-rdf/3.0#" xmlns:dcterms="http://purl.org/dc/terms/" xmlns:dc="http://purl.org/dc/elements/1.1/" xmlns:bqbiol="http://biomodels.net/biology-qualifiers/">
            <rdf:Description rdf:about="#metaid_M_ppp9_m">
              <bqbiol:is>
                <rdf:Bag>
                  <rdf:li rdf:resource="urn:miriam:chebi:57306"/>
                  <rdf:li rdf:resource="urn:miriam: kegg.compound:C02191"/>
                </rdf:Bag>
              </bqbiol:is>
            </rdf:Description>
          </rdf:RDF>
        </annotation>
      </species>
      <species id="M_pheme_m" initialAmount="0" name="Protoheme" metaid="metaid_M_pheme_m" boundaryCondition="false" sboTerm="SBO:0000299" compartment="C_m">
        <notes>
          <body xmlns="http://www.w3.org/1999/xhtml">
                <p>FORMULA: C34H30FeN4O4</p>
                    </body>
          
        </notes>
        <annotation>
          <rdf:RDF xmlns:rdf="http://www.w3.org/1999/02/22-rdf-syntax-ns#" xmlns:bqmodel="http://biomodels.net/model-qualifiers/" xmlns:vCard="http://www.w3.org/2001/vcard-rdf/3.0#" xmlns:dcterms="http://purl.org/dc/terms/" xmlns:dc="http://purl.org/dc/elements/1.1/" xmlns:bqbiol="http://biomodels.net/biology-qualifiers/">
            <rdf:Description rdf:about="#metaid_M_pheme_m">
              <bqbiol:is>
                <rdf:Bag>
                  <rdf:li rdf:resource="urn:miriam:chebi:26355"/>
                  <rdf:li rdf:resource="urn:miriam: kegg.compound:C00032"/>
                </rdf:Bag>
              </bqbiol:is>
            </rdf:Description>
          </rdf:RDF>
        </annotation>
      </species>
      <species id="M_gdp_c" initialAmount="0" name="GDP" metaid="metaid_M_gdp_c" boundaryCondition="false" sboTerm="SBO:0000299" compartment="C_c">
        <notes>
          <body xmlns="http://www.w3.org/1999/xhtml">
                <p>FORMULA: C10H12N5O11P2</p>
                    </body>
          
        </notes>
        <annotation>
          <rdf:RDF xmlns:rdf="http://www.w3.org/1999/02/22-rdf-syntax-ns#" xmlns:bqmodel="http://biomodels.net/model-qualifiers/" xmlns:vCard="http://www.w3.org/2001/vcard-rdf/3.0#" xmlns:dcterms="http://purl.org/dc/terms/" xmlns:dc="http://purl.org/dc/elements/1.1/" xmlns:bqbiol="http://biomodels.net/biology-qualifiers/">
            <rdf:Description rdf:about="#metaid_M_gdp_c">
              <bqbiol:is>
                <rdf:Bag>
                  <rdf:li rdf:resource="urn:miriam:chebi:58189"/>
                  <rdf:li rdf:resource="urn:miriam: kegg.compound:C00035"/>
                </rdf:Bag>
              </bqbiol:is>
            </rdf:Description>
          </rdf:RDF>
        </annotation>
      </species>
      <species id="M_gmp_c" initialAmount="0" name="GMP" metaid="metaid_M_gmp_c" boundaryCondition="false" sboTerm="SBO:0000299" compartment="C_c">
        <notes>
          <body xmlns="http://www.w3.org/1999/xhtml">
                <p>FORMULA: C10H12N5O8P</p>
                    </body>
          
        </notes>
        <annotation>
          <rdf:RDF xmlns:rdf="http://www.w3.org/1999/02/22-rdf-syntax-ns#" xmlns:bqmodel="http://biomodels.net/model-qualifiers/" xmlns:vCard="http://www.w3.org/2001/vcard-rdf/3.0#" xmlns:dcterms="http://purl.org/dc/terms/" xmlns:dc="http://purl.org/dc/elements/1.1/" xmlns:bqbiol="http://biomodels.net/biology-qualifiers/">
            <rdf:Description rdf:about="#metaid_M_gmp_c">
              <bqbiol:is>
                <rdf:Bag>
                  <rdf:li rdf:resource="urn:miriam:chebi:58115"/>
                  <rdf:li rdf:resource="urn:miriam: kegg.compound:C00144"/>
                </rdf:Bag>
              </bqbiol:is>
            </rdf:Description>
          </rdf:RDF>
        </annotation>
      </species>
      <species id="M_gdp_g" initialAmount="0" name="GDP" metaid="metaid_M_gdp_g" boundaryCondition="false" sboTerm="SBO:0000299" compartment="C_g">
        <notes>
          <body xmlns="http://www.w3.org/1999/xhtml">
                <p>FORMULA: C10H12N5O11P2</p>
                    </body>
          
        </notes>
        <annotation>
          <rdf:RDF xmlns:rdf="http://www.w3.org/1999/02/22-rdf-syntax-ns#" xmlns:bqmodel="http://biomodels.net/model-qualifiers/" xmlns:vCard="http://www.w3.org/2001/vcard-rdf/3.0#" xmlns:dcterms="http://purl.org/dc/terms/" xmlns:dc="http://purl.org/dc/elements/1.1/" xmlns:bqbiol="http://biomodels.net/biology-qualifiers/">
            <rdf:Description rdf:about="#metaid_M_gdp_g">
              <bqbiol:is>
                <rdf:Bag>
                  <rdf:li rdf:resource="urn:miriam:chebi:58189"/>
                  <rdf:li rdf:resource="urn:miriam: kegg.compound:C00035"/>
                </rdf:Bag>
              </bqbiol:is>
            </rdf:Description>
          </rdf:RDF>
        </annotation>
      </species>
      <species id="M_h_g" initialAmount="0" name="H+" metaid="metaid_M_h_g" boundaryCondition="false" sboTerm="SBO:0000299" compartment="C_g">
        <notes>
          <body xmlns="http://www.w3.org/1999/xhtml">
                <p>FORMULA: H</p>
                    </body>
          
        </notes>
        <annotation>
          <rdf:RDF xmlns:rdf="http://www.w3.org/1999/02/22-rdf-syntax-ns#" xmlns:bqmodel="http://biomodels.net/model-qualifiers/" xmlns:vCard="http://www.w3.org/2001/vcard-rdf/3.0#" xmlns:dcterms="http://purl.org/dc/terms/" xmlns:dc="http://purl.org/dc/elements/1.1/" xmlns:bqbiol="http://biomodels.net/biology-qualifiers/">
            <rdf:Description rdf:about="#metaid_M_h_g">
              <bqbiol:is>
                <rdf:Bag>
                  <rdf:li rdf:resource="urn:miriam:chebi:15378"/>
                  <rdf:li rdf:resource="urn:miriam: kegg.compound:C00080"/>
                </rdf:Bag>
              </bqbiol:is>
            </rdf:Description>
          </rdf:RDF>
        </annotation>
      </species>
      <species id="M_gmp_g" initialAmount="0" name="GMP" metaid="metaid_M_gmp_g" boundaryCondition="false" sboTerm="SBO:0000299" compartment="C_g">
        <notes>
          <body xmlns="http://www.w3.org/1999/xhtml">
                <p>FORMULA: C10H12N5O8P</p>
                    </body>
          
        </notes>
        <annotation>
          <rdf:RDF xmlns:rdf="http://www.w3.org/1999/02/22-rdf-syntax-ns#" xmlns:bqmodel="http://biomodels.net/model-qualifiers/" xmlns:vCard="http://www.w3.org/2001/vcard-rdf/3.0#" xmlns:dcterms="http://purl.org/dc/terms/" xmlns:dc="http://purl.org/dc/elements/1.1/" xmlns:bqbiol="http://biomodels.net/biology-qualifiers/">
            <rdf:Description rdf:about="#metaid_M_gmp_g">
              <bqbiol:is>
                <rdf:Bag>
                  <rdf:li rdf:resource="urn:miriam:chebi:58115"/>
                  <rdf:li rdf:resource="urn:miriam: kegg.compound:C00144"/>
                </rdf:Bag>
              </bqbiol:is>
            </rdf:Description>
          </rdf:RDF>
        </annotation>
      </species>
      <species id="M_gtp_c" initialAmount="0" name="GTP" metaid="metaid_M_gtp_c" boundaryCondition="false" sboTerm="SBO:0000299" compartment="C_c">
        <notes>
          <body xmlns="http://www.w3.org/1999/xhtml">
                <p>FORMULA: C10H12N5O14P3</p>
                    </body>
          
        </notes>
        <annotation>
          <rdf:RDF xmlns:rdf="http://www.w3.org/1999/02/22-rdf-syntax-ns#" xmlns:bqmodel="http://biomodels.net/model-qualifiers/" xmlns:vCard="http://www.w3.org/2001/vcard-rdf/3.0#" xmlns:dcterms="http://purl.org/dc/terms/" xmlns:dc="http://purl.org/dc/elements/1.1/" xmlns:bqbiol="http://biomodels.net/biology-qualifiers/">
            <rdf:Description rdf:about="#metaid_M_gtp_c">
              <bqbiol:is>
                <rdf:Bag>
                  <rdf:li rdf:resource="urn:miriam:chebi:37565"/>
                  <rdf:li rdf:resource="urn:miriam: kegg.compound:C00044"/>
                </rdf:Bag>
              </bqbiol:is>
            </rdf:Description>
          </rdf:RDF>
        </annotation>
      </species>
      <species id="M_gtp_v" initialAmount="0" name="GTP" metaid="metaid_M_gtp_v" boundaryCondition="false" sboTerm="SBO:0000299" compartment="C_v">
        <notes>
          <body xmlns="http://www.w3.org/1999/xhtml">
                <p>FORMULA: C10H12N5O14P3</p>
                    </body>
          
        </notes>
        <annotation>
          <rdf:RDF xmlns:rdf="http://www.w3.org/1999/02/22-rdf-syntax-ns#" xmlns:bqmodel="http://biomodels.net/model-qualifiers/" xmlns:vCard="http://www.w3.org/2001/vcard-rdf/3.0#" xmlns:dcterms="http://purl.org/dc/terms/" xmlns:dc="http://purl.org/dc/elements/1.1/" xmlns:bqbiol="http://biomodels.net/biology-qualifiers/">
            <rdf:Description rdf:about="#metaid_M_gtp_v">
              <bqbiol:is>
                <rdf:Bag>
                  <rdf:li rdf:resource="urn:miriam:chebi:37565"/>
                  <rdf:li rdf:resource="urn:miriam: kegg.compound:C00044"/>
                </rdf:Bag>
              </bqbiol:is>
            </rdf:Description>
          </rdf:RDF>
        </annotation>
      </species>
      <species id="M_pi_v" initialAmount="0" name="Phosphate" metaid="metaid_M_pi_v" boundaryCondition="false" sboTerm="SBO:0000299" compartment="C_v">
        <notes>
          <body xmlns="http://www.w3.org/1999/xhtml">
                <p>FORMULA: HO4P</p>
                    </body>
          
        </notes>
        <annotation>
          <rdf:RDF xmlns:rdf="http://www.w3.org/1999/02/22-rdf-syntax-ns#" xmlns:bqmodel="http://biomodels.net/model-qualifiers/" xmlns:vCard="http://www.w3.org/2001/vcard-rdf/3.0#" xmlns:dcterms="http://purl.org/dc/terms/" xmlns:dc="http://purl.org/dc/elements/1.1/" xmlns:bqbiol="http://biomodels.net/biology-qualifiers/">
            <rdf:Description rdf:about="#metaid_M_pi_v">
              <bqbiol:is>
                <rdf:Bag>
                  <rdf:li rdf:resource="urn:miriam:chebi:43474"/>
                  <rdf:li rdf:resource="urn:miriam: kegg.compound:C00009"/>
                </rdf:Bag>
              </bqbiol:is>
            </rdf:Description>
          </rdf:RDF>
        </annotation>
      </species>
      <species id="M_gdp_v" initialAmount="0" name="GDP" metaid="metaid_M_gdp_v" boundaryCondition="false" sboTerm="SBO:0000299" compartment="C_v">
        <notes>
          <body xmlns="http://www.w3.org/1999/xhtml">
                <p>FORMULA: C10H12N5O11P2</p>
                    </body>
          
        </notes>
        <annotation>
          <rdf:RDF xmlns:rdf="http://www.w3.org/1999/02/22-rdf-syntax-ns#" xmlns:bqmodel="http://biomodels.net/model-qualifiers/" xmlns:vCard="http://www.w3.org/2001/vcard-rdf/3.0#" xmlns:dcterms="http://purl.org/dc/terms/" xmlns:dc="http://purl.org/dc/elements/1.1/" xmlns:bqbiol="http://biomodels.net/biology-qualifiers/">
            <rdf:Description rdf:about="#metaid_M_gdp_v">
              <bqbiol:is>
                <rdf:Bag>
                  <rdf:li rdf:resource="urn:miriam:chebi:58189"/>
                  <rdf:li rdf:resource="urn:miriam: kegg.compound:C00035"/>
                </rdf:Bag>
              </bqbiol:is>
            </rdf:Description>
          </rdf:RDF>
        </annotation>
      </species>
      <species id="M_oaa_c" initialAmount="0" name="Oxaloacetate" metaid="metaid_M_oaa_c" boundaryCondition="false" sboTerm="SBO:0000299" compartment="C_c">
        <notes>
          <body xmlns="http://www.w3.org/1999/xhtml">
                <p>FORMULA: C4H2O5</p>
                    </body>
          
        </notes>
        <annotation>
          <rdf:RDF xmlns:rdf="http://www.w3.org/1999/02/22-rdf-syntax-ns#" xmlns:bqmodel="http://biomodels.net/model-qualifiers/" xmlns:vCard="http://www.w3.org/2001/vcard-rdf/3.0#" xmlns:dcterms="http://purl.org/dc/terms/" xmlns:dc="http://purl.org/dc/elements/1.1/" xmlns:bqbiol="http://biomodels.net/biology-qualifiers/">
            <rdf:Description rdf:about="#metaid_M_oaa_c">
              <bqbiol:is>
                <rdf:Bag>
                  <rdf:li rdf:resource="urn:miriam:chebi:16452"/>
                  <rdf:li rdf:resource="urn:miriam: kegg.compound:C00036"/>
                </rdf:Bag>
              </bqbiol:is>
            </rdf:Description>
          </rdf:RDF>
        </annotation>
      </species>
      <species id="M_oaa_m" initialAmount="0" name="Oxaloacetate" metaid="metaid_M_oaa_m" boundaryCondition="false" sboTerm="SBO:0000299" compartment="C_m">
        <notes>
          <body xmlns="http://www.w3.org/1999/xhtml">
                <p>FORMULA: C4H2O5</p>
                    </body>
          
        </notes>
        <annotation>
          <rdf:RDF xmlns:rdf="http://www.w3.org/1999/02/22-rdf-syntax-ns#" xmlns:bqmodel="http://biomodels.net/model-qualifiers/" xmlns:vCard="http://www.w3.org/2001/vcard-rdf/3.0#" xmlns:dcterms="http://purl.org/dc/terms/" xmlns:dc="http://purl.org/dc/elements/1.1/" xmlns:bqbiol="http://biomodels.net/biology-qualifiers/">
            <rdf:Description rdf:about="#metaid_M_oaa_m">
              <bqbiol:is>
                <rdf:Bag>
                  <rdf:li rdf:resource="urn:miriam:chebi:16452"/>
                  <rdf:li rdf:resource="urn:miriam: kegg.compound:C00036"/>
                </rdf:Bag>
              </bqbiol:is>
            </rdf:Description>
          </rdf:RDF>
        </annotation>
      </species>
      <species id="M_nad_x" initialAmount="0" name="NAD+" metaid="metaid_M_nad_x" boundaryCondition="false" sboTerm="SBO:0000299" compartment="C_x">
        <notes>
          <body xmlns="http://www.w3.org/1999/xhtml">
                <p>FORMULA: C21H26N7O14P2</p>
                    </body>
          
        </notes>
        <annotation>
          <rdf:RDF xmlns:rdf="http://www.w3.org/1999/02/22-rdf-syntax-ns#" xmlns:bqmodel="http://biomodels.net/model-qualifiers/" xmlns:vCard="http://www.w3.org/2001/vcard-rdf/3.0#" xmlns:dcterms="http://purl.org/dc/terms/" xmlns:dc="http://purl.org/dc/elements/1.1/" xmlns:bqbiol="http://biomodels.net/biology-qualifiers/">
            <rdf:Description rdf:about="#metaid_M_nad_x">
              <bqbiol:is>
                <rdf:Bag>
                  <rdf:li rdf:resource="urn:miriam:chebi:57540"/>
                  <rdf:li rdf:resource="urn:miriam: kegg.compound:C00003"/>
                </rdf:Bag>
              </bqbiol:is>
            </rdf:Description>
          </rdf:RDF>
        </annotation>
      </species>
      <species id="M_mal_L_x" initialAmount="0" name="L-Malate" metaid="metaid_M_mal_L_x" boundaryCondition="false" sboTerm="SBO:0000299" compartment="C_x">
        <notes>
          <body xmlns="http://www.w3.org/1999/xhtml">
                <p>FORMULA: C4H4O5</p>
                    </body>
          
        </notes>
        <annotation>
          <rdf:RDF xmlns:rdf="http://www.w3.org/1999/02/22-rdf-syntax-ns#" xmlns:bqmodel="http://biomodels.net/model-qualifiers/" xmlns:vCard="http://www.w3.org/2001/vcard-rdf/3.0#" xmlns:dcterms="http://purl.org/dc/terms/" xmlns:dc="http://purl.org/dc/elements/1.1/" xmlns:bqbiol="http://biomodels.net/biology-qualifiers/">
            <rdf:Description rdf:about="#metaid_M_mal_L_x">
              <bqbiol:is>
                <rdf:Bag>
                  <rdf:li rdf:resource="urn:miriam:chebi:15589"/>
                  <rdf:li rdf:resource="urn:miriam: kegg.compound:C00149"/>
                </rdf:Bag>
              </bqbiol:is>
            </rdf:Description>
          </rdf:RDF>
        </annotation>
      </species>
      <species id="M_oaa_x" initialAmount="0" name="Oxaloacetate" metaid="metaid_M_oaa_x" boundaryCondition="false" sboTerm="SBO:0000299" compartment="C_x">
        <notes>
          <body xmlns="http://www.w3.org/1999/xhtml">
                <p>FORMULA: C4H2O5</p>
                    </body>
          
        </notes>
        <annotation>
          <rdf:RDF xmlns:rdf="http://www.w3.org/1999/02/22-rdf-syntax-ns#" xmlns:bqmodel="http://biomodels.net/model-qualifiers/" xmlns:vCard="http://www.w3.org/2001/vcard-rdf/3.0#" xmlns:dcterms="http://purl.org/dc/terms/" xmlns:dc="http://purl.org/dc/elements/1.1/" xmlns:bqbiol="http://biomodels.net/biology-qualifiers/">
            <rdf:Description rdf:about="#metaid_M_oaa_x">
              <bqbiol:is>
                <rdf:Bag>
                  <rdf:li rdf:resource="urn:miriam:chebi:16452"/>
                  <rdf:li rdf:resource="urn:miriam: kegg.compound:C00036"/>
                </rdf:Bag>
              </bqbiol:is>
            </rdf:Description>
          </rdf:RDF>
        </annotation>
      </species>
      <species id="M_h_x" initialAmount="0" name="H+" metaid="metaid_M_h_x" boundaryCondition="false" sboTerm="SBO:0000299" compartment="C_x">
        <notes>
          <body xmlns="http://www.w3.org/1999/xhtml">
                <p>FORMULA: H</p>
                    </body>
          
        </notes>
        <annotation>
          <rdf:RDF xmlns:rdf="http://www.w3.org/1999/02/22-rdf-syntax-ns#" xmlns:bqmodel="http://biomodels.net/model-qualifiers/" xmlns:vCard="http://www.w3.org/2001/vcard-rdf/3.0#" xmlns:dcterms="http://purl.org/dc/terms/" xmlns:dc="http://purl.org/dc/elements/1.1/" xmlns:bqbiol="http://biomodels.net/biology-qualifiers/">
            <rdf:Description rdf:about="#metaid_M_h_x">
              <bqbiol:is>
                <rdf:Bag>
                  <rdf:li rdf:resource="urn:miriam:chebi:15378"/>
                  <rdf:li rdf:resource="urn:miriam: kegg.compound:C00080"/>
                </rdf:Bag>
              </bqbiol:is>
            </rdf:Description>
          </rdf:RDF>
        </annotation>
      </species>
      <species id="M_nadh_x" initialAmount="0" name="NADH" metaid="metaid_M_nadh_x" boundaryCondition="false" sboTerm="SBO:0000299" compartment="C_x">
        <notes>
          <body xmlns="http://www.w3.org/1999/xhtml">
                <p>FORMULA: C21H27N7O14P2</p>
                    </body>
          
        </notes>
        <annotation>
          <rdf:RDF xmlns:rdf="http://www.w3.org/1999/02/22-rdf-syntax-ns#" xmlns:bqmodel="http://biomodels.net/model-qualifiers/" xmlns:vCard="http://www.w3.org/2001/vcard-rdf/3.0#" xmlns:dcterms="http://purl.org/dc/terms/" xmlns:dc="http://purl.org/dc/elements/1.1/" xmlns:bqbiol="http://biomodels.net/biology-qualifiers/">
            <rdf:Description rdf:about="#metaid_M_nadh_x">
              <bqbiol:is>
                <rdf:Bag>
                  <rdf:li rdf:resource="urn:miriam:chebi:57945"/>
                  <rdf:li rdf:resource="urn:miriam: kegg.compound:C00004"/>
                </rdf:Bag>
              </bqbiol:is>
            </rdf:Description>
          </rdf:RDF>
        </annotation>
      </species>
      <species id="M_hco3_c" initialAmount="0" name="Bicarbonate" metaid="metaid_M_hco3_c" boundaryCondition="false" sboTerm="SBO:0000299" compartment="C_c">
        <notes>
          <body xmlns="http://www.w3.org/1999/xhtml">
                <p>FORMULA: CHO3</p>
                    </body>
          
        </notes>
        <annotation>
          <rdf:RDF xmlns:rdf="http://www.w3.org/1999/02/22-rdf-syntax-ns#" xmlns:bqmodel="http://biomodels.net/model-qualifiers/" xmlns:vCard="http://www.w3.org/2001/vcard-rdf/3.0#" xmlns:dcterms="http://purl.org/dc/terms/" xmlns:dc="http://purl.org/dc/elements/1.1/" xmlns:bqbiol="http://biomodels.net/biology-qualifiers/">
            <rdf:Description rdf:about="#metaid_M_hco3_c">
              <bqbiol:is>
                <rdf:Bag>
                  <rdf:li rdf:resource="urn:miriam:chebi:17544"/>
                  <rdf:li rdf:resource="urn:miriam: kegg.compound:C00288"/>
                </rdf:Bag>
              </bqbiol:is>
            </rdf:Description>
          </rdf:RDF>
        </annotation>
      </species>
      <species id="M_cit_m" initialAmount="0" name="Citrate" metaid="metaid_M_cit_m" boundaryCondition="false" sboTerm="SBO:0000299" compartment="C_m">
        <notes>
          <body xmlns="http://www.w3.org/1999/xhtml">
                <p>FORMULA: C6H5O7</p>
                    </body>
          
        </notes>
        <annotation>
          <rdf:RDF xmlns:rdf="http://www.w3.org/1999/02/22-rdf-syntax-ns#" xmlns:bqmodel="http://biomodels.net/model-qualifiers/" xmlns:vCard="http://www.w3.org/2001/vcard-rdf/3.0#" xmlns:dcterms="http://purl.org/dc/terms/" xmlns:dc="http://purl.org/dc/elements/1.1/" xmlns:bqbiol="http://biomodels.net/biology-qualifiers/">
            <rdf:Description rdf:about="#metaid_M_cit_m">
              <bqbiol:is>
                <rdf:Bag>
                  <rdf:li rdf:resource="urn:miriam:chebi:16947"/>
                  <rdf:li rdf:resource="urn:miriam: kegg.compound:C00158"/>
                </rdf:Bag>
              </bqbiol:is>
            </rdf:Description>
          </rdf:RDF>
        </annotation>
      </species>
      <species id="M_cit_x" initialAmount="0" name="Citrate" metaid="metaid_M_cit_x" boundaryCondition="false" sboTerm="SBO:0000299" compartment="C_x">
        <notes>
          <body xmlns="http://www.w3.org/1999/xhtml">
                <p>FORMULA: C6H5O7</p>
                    </body>
          
        </notes>
        <annotation>
          <rdf:RDF xmlns:rdf="http://www.w3.org/1999/02/22-rdf-syntax-ns#" xmlns:bqmodel="http://biomodels.net/model-qualifiers/" xmlns:vCard="http://www.w3.org/2001/vcard-rdf/3.0#" xmlns:dcterms="http://purl.org/dc/terms/" xmlns:dc="http://purl.org/dc/elements/1.1/" xmlns:bqbiol="http://biomodels.net/biology-qualifiers/">
            <rdf:Description rdf:about="#metaid_M_cit_x">
              <bqbiol:is>
                <rdf:Bag>
                  <rdf:li rdf:resource="urn:miriam:chebi:16947"/>
                  <rdf:li rdf:resource="urn:miriam: kegg.compound:C00158"/>
                </rdf:Bag>
              </bqbiol:is>
            </rdf:Description>
          </rdf:RDF>
        </annotation>
      </species>
      <species id="M_asp_L_c" initialAmount="0" name="L-Aspartate" metaid="metaid_M_asp_L_c" boundaryCondition="false" sboTerm="SBO:0000299" compartment="C_c">
        <notes>
          <body xmlns="http://www.w3.org/1999/xhtml">
                <p>FORMULA: C4H6NO4</p>
                    </body>
          
        </notes>
        <annotation>
          <rdf:RDF xmlns:rdf="http://www.w3.org/1999/02/22-rdf-syntax-ns#" xmlns:bqmodel="http://biomodels.net/model-qualifiers/" xmlns:vCard="http://www.w3.org/2001/vcard-rdf/3.0#" xmlns:dcterms="http://purl.org/dc/terms/" xmlns:dc="http://purl.org/dc/elements/1.1/" xmlns:bqbiol="http://biomodels.net/biology-qualifiers/">
            <rdf:Description rdf:about="#metaid_M_asp_L_c">
              <bqbiol:is>
                <rdf:Bag>
                  <rdf:li rdf:resource="urn:miriam:chebi:29991"/>
                  <rdf:li rdf:resource="urn:miriam: kegg.compound:C00049"/>
                </rdf:Bag>
              </bqbiol:is>
            </rdf:Description>
          </rdf:RDF>
        </annotation>
      </species>
      <species id="M_asp_L_m" initialAmount="0" name="L-Aspartate" metaid="metaid_M_asp_L_m" boundaryCondition="false" sboTerm="SBO:0000299" compartment="C_m">
        <notes>
          <body xmlns="http://www.w3.org/1999/xhtml">
                <p>FORMULA: C4H6NO4</p>
                    </body>
          
        </notes>
        <annotation>
          <rdf:RDF xmlns:rdf="http://www.w3.org/1999/02/22-rdf-syntax-ns#" xmlns:bqmodel="http://biomodels.net/model-qualifiers/" xmlns:vCard="http://www.w3.org/2001/vcard-rdf/3.0#" xmlns:dcterms="http://purl.org/dc/terms/" xmlns:dc="http://purl.org/dc/elements/1.1/" xmlns:bqbiol="http://biomodels.net/biology-qualifiers/">
            <rdf:Description rdf:about="#metaid_M_asp_L_m">
              <bqbiol:is>
                <rdf:Bag>
                  <rdf:li rdf:resource="urn:miriam:chebi:29991"/>
                  <rdf:li rdf:resource="urn:miriam: kegg.compound:C00049"/>
                </rdf:Bag>
              </bqbiol:is>
            </rdf:Description>
          </rdf:RDF>
        </annotation>
      </species>
      <species id="M_akg_x" initialAmount="0" name="2-Oxoglutarate" metaid="metaid_M_akg_x" boundaryCondition="false" sboTerm="SBO:0000299" compartment="C_x">
        <notes>
          <body xmlns="http://www.w3.org/1999/xhtml">
                <p>FORMULA: C5H4O5</p>
                    </body>
          
        </notes>
        <annotation>
          <rdf:RDF xmlns:rdf="http://www.w3.org/1999/02/22-rdf-syntax-ns#" xmlns:bqmodel="http://biomodels.net/model-qualifiers/" xmlns:vCard="http://www.w3.org/2001/vcard-rdf/3.0#" xmlns:dcterms="http://purl.org/dc/terms/" xmlns:dc="http://purl.org/dc/elements/1.1/" xmlns:bqbiol="http://biomodels.net/biology-qualifiers/">
            <rdf:Description rdf:about="#metaid_M_akg_x">
              <bqbiol:is>
                <rdf:Bag>
                  <rdf:li rdf:resource="urn:miriam:chebi:16810"/>
                  <rdf:li rdf:resource="urn:miriam: kegg.compound:C00026"/>
                </rdf:Bag>
              </bqbiol:is>
            </rdf:Description>
          </rdf:RDF>
        </annotation>
      </species>
      <species id="M_asp_L_x" initialAmount="0" name="L-Aspartate" metaid="metaid_M_asp_L_x" boundaryCondition="false" sboTerm="SBO:0000299" compartment="C_x">
        <notes>
          <body xmlns="http://www.w3.org/1999/xhtml">
                <p>FORMULA: C4H6NO4</p>
                    </body>
          
        </notes>
        <annotation>
          <rdf:RDF xmlns:rdf="http://www.w3.org/1999/02/22-rdf-syntax-ns#" xmlns:bqmodel="http://biomodels.net/model-qualifiers/" xmlns:vCard="http://www.w3.org/2001/vcard-rdf/3.0#" xmlns:dcterms="http://purl.org/dc/terms/" xmlns:dc="http://purl.org/dc/elements/1.1/" xmlns:bqbiol="http://biomodels.net/biology-qualifiers/">
            <rdf:Description rdf:about="#metaid_M_asp_L_x">
              <bqbiol:is>
                <rdf:Bag>
                  <rdf:li rdf:resource="urn:miriam:chebi:29991"/>
                  <rdf:li rdf:resource="urn:miriam: kegg.compound:C00049"/>
                </rdf:Bag>
              </bqbiol:is>
            </rdf:Description>
          </rdf:RDF>
        </annotation>
      </species>
      <species id="M_glu_L_x" initialAmount="0" name="L-Glutamate" metaid="metaid_M_glu_L_x" boundaryCondition="false" sboTerm="SBO:0000299" compartment="C_x">
        <notes>
          <body xmlns="http://www.w3.org/1999/xhtml">
                <p>FORMULA: C5H8NO4</p>
                    </body>
          
        </notes>
        <annotation>
          <rdf:RDF xmlns:rdf="http://www.w3.org/1999/02/22-rdf-syntax-ns#" xmlns:bqmodel="http://biomodels.net/model-qualifiers/" xmlns:vCard="http://www.w3.org/2001/vcard-rdf/3.0#" xmlns:dcterms="http://purl.org/dc/terms/" xmlns:dc="http://purl.org/dc/elements/1.1/" xmlns:bqbiol="http://biomodels.net/biology-qualifiers/">
            <rdf:Description rdf:about="#metaid_M_glu_L_x">
              <bqbiol:is>
                <rdf:Bag>
                  <rdf:li rdf:resource="urn:miriam:chebi:29985"/>
                  <rdf:li rdf:resource="urn:miriam: kegg.compound:C00025"/>
                </rdf:Bag>
              </bqbiol:is>
            </rdf:Description>
          </rdf:RDF>
        </annotation>
      </species>
      <species id="M_gly_c" initialAmount="0" name="Glycine" metaid="metaid_M_gly_c" boundaryCondition="false" sboTerm="SBO:0000299" compartment="C_c">
        <notes>
          <body xmlns="http://www.w3.org/1999/xhtml">
                <p>FORMULA: C2H5NO2</p>
                    </body>
          
        </notes>
        <annotation>
          <rdf:RDF xmlns:rdf="http://www.w3.org/1999/02/22-rdf-syntax-ns#" xmlns:bqmodel="http://biomodels.net/model-qualifiers/" xmlns:vCard="http://www.w3.org/2001/vcard-rdf/3.0#" xmlns:dcterms="http://purl.org/dc/terms/" xmlns:dc="http://purl.org/dc/elements/1.1/" xmlns:bqbiol="http://biomodels.net/biology-qualifiers/">
            <rdf:Description rdf:about="#metaid_M_gly_c">
              <bqbiol:is>
                <rdf:Bag>
                  <rdf:li rdf:resource="urn:miriam:chebi:57305"/>
                  <rdf:li rdf:resource="urn:miriam: kegg.compound:C00037"/>
                </rdf:Bag>
              </bqbiol:is>
            </rdf:Description>
          </rdf:RDF>
        </annotation>
      </species>
      <species id="M_glx_c" initialAmount="0" name="Glyoxylate" metaid="metaid_M_glx_c" boundaryCondition="false" sboTerm="SBO:0000299" compartment="C_c">
        <notes>
          <body xmlns="http://www.w3.org/1999/xhtml">
                <p>FORMULA: C2HO3</p>
                    </body>
          
        </notes>
        <annotation>
          <rdf:RDF xmlns:rdf="http://www.w3.org/1999/02/22-rdf-syntax-ns#" xmlns:bqmodel="http://biomodels.net/model-qualifiers/" xmlns:vCard="http://www.w3.org/2001/vcard-rdf/3.0#" xmlns:dcterms="http://purl.org/dc/terms/" xmlns:dc="http://purl.org/dc/elements/1.1/" xmlns:bqbiol="http://biomodels.net/biology-qualifiers/">
            <rdf:Description rdf:about="#metaid_M_glx_c">
              <bqbiol:is>
                <rdf:Bag>
                  <rdf:li rdf:resource="urn:miriam:chebi:36655"/>
                  <rdf:li rdf:resource="urn:miriam: kegg.compound:C00048"/>
                </rdf:Bag>
              </bqbiol:is>
            </rdf:Description>
          </rdf:RDF>
        </annotation>
      </species>
      <species id="M_glyclt_c" initialAmount="0" name="Glycolate" metaid="metaid_M_glyclt_c" boundaryCondition="false" sboTerm="SBO:0000299" compartment="C_c">
        <notes>
          <body xmlns="http://www.w3.org/1999/xhtml">
                <p>FORMULA: C2H3O3</p>
                    </body>
          
        </notes>
        <annotation>
          <rdf:RDF xmlns:rdf="http://www.w3.org/1999/02/22-rdf-syntax-ns#" xmlns:bqmodel="http://biomodels.net/model-qualifiers/" xmlns:vCard="http://www.w3.org/2001/vcard-rdf/3.0#" xmlns:dcterms="http://purl.org/dc/terms/" xmlns:dc="http://purl.org/dc/elements/1.1/" xmlns:bqbiol="http://biomodels.net/biology-qualifiers/">
            <rdf:Description rdf:about="#metaid_M_glyclt_c">
              <bqbiol:is>
                <rdf:Bag>
                  <rdf:li rdf:resource="urn:miriam:chebi:29805 "/>
                  <rdf:li rdf:resource="urn:miriam: kegg.compound:C00160"/>
                </rdf:Bag>
              </bqbiol:is>
            </rdf:Description>
          </rdf:RDF>
        </annotation>
      </species>
      <species id="M_2aobut_c" initialAmount="0" name="L-2-Amino-3-oxobutanoate" metaid="metaid_M_2aobut_c" boundaryCondition="false" sboTerm="SBO:0000299" compartment="C_c">
        <notes>
          <body xmlns="http://www.w3.org/1999/xhtml">
                <p>FORMULA: C4H7NO3</p>
                    </body>
          
        </notes>
        <annotation>
          <rdf:RDF xmlns:rdf="http://www.w3.org/1999/02/22-rdf-syntax-ns#" xmlns:bqmodel="http://biomodels.net/model-qualifiers/" xmlns:vCard="http://www.w3.org/2001/vcard-rdf/3.0#" xmlns:dcterms="http://purl.org/dc/terms/" xmlns:dc="http://purl.org/dc/elements/1.1/" xmlns:bqbiol="http://biomodels.net/biology-qualifiers/">
            <rdf:Description rdf:about="#metaid_M_2aobut_c">
              <bqbiol:is>
                <rdf:Bag>
                  <rdf:li rdf:resource="urn:miriam:chebi:17844"/>
                  <rdf:li rdf:resource="urn:miriam: kegg.compound:C03508"/>
                </rdf:Bag>
              </bqbiol:is>
            </rdf:Description>
          </rdf:RDF>
        </annotation>
      </species>
      <species id="M_3mgcoa_m" initialAmount="0" name="3-Methylglutaconyl-CoA" metaid="metaid_M_3mgcoa_m" boundaryCondition="false" sboTerm="SBO:0000299" compartment="C_m">
        <notes>
          <body xmlns="http://www.w3.org/1999/xhtml">
                <p>FORMULA: C27H37N7O19P3S</p>
                    </body>
          
        </notes>
        <annotation>
          <rdf:RDF xmlns:rdf="http://www.w3.org/1999/02/22-rdf-syntax-ns#" xmlns:bqmodel="http://biomodels.net/model-qualifiers/" xmlns:vCard="http://www.w3.org/2001/vcard-rdf/3.0#" xmlns:dcterms="http://purl.org/dc/terms/" xmlns:dc="http://purl.org/dc/elements/1.1/" xmlns:bqbiol="http://biomodels.net/biology-qualifiers/">
            <rdf:Description rdf:about="#metaid_M_3mgcoa_m">
              <bqbiol:is>
                <rdf:Bag>
                  <rdf:li rdf:resource="urn:miriam:chebi:57346"/>
                  <rdf:li rdf:resource="urn:miriam: kegg.compound:C03231"/>
                </rdf:Bag>
              </bqbiol:is>
            </rdf:Description>
          </rdf:RDF>
        </annotation>
      </species>
      <species id="M_hmgcoa_m" initialAmount="0" name="Hydroxymethylglutaryl-CoA" metaid="metaid_M_hmgcoa_m" boundaryCondition="false" sboTerm="SBO:0000299" compartment="C_m">
        <notes>
          <body xmlns="http://www.w3.org/1999/xhtml">
                <p>FORMULA: C27H39N7O20P3S</p>
                    </body>
          
        </notes>
        <annotation>
          <rdf:RDF xmlns:rdf="http://www.w3.org/1999/02/22-rdf-syntax-ns#" xmlns:bqmodel="http://biomodels.net/model-qualifiers/" xmlns:vCard="http://www.w3.org/2001/vcard-rdf/3.0#" xmlns:dcterms="http://purl.org/dc/terms/" xmlns:dc="http://purl.org/dc/elements/1.1/" xmlns:bqbiol="http://biomodels.net/biology-qualifiers/">
            <rdf:Description rdf:about="#metaid_M_hmgcoa_m">
              <bqbiol:is>
                <rdf:Bag>
                  <rdf:li rdf:resource="urn:miriam:chebi:43074"/>
                  <rdf:li rdf:resource="urn:miriam: kegg.compound:C00356"/>
                </rdf:Bag>
              </bqbiol:is>
            </rdf:Description>
          </rdf:RDF>
        </annotation>
      </species>
      <species id="M_dcacoa_x" initialAmount="0" name="Decanoyl-CoA" metaid="metaid_M_dcacoa_x" boundaryCondition="false" sboTerm="SBO:0000299" compartment="C_x">
        <notes>
          <body xmlns="http://www.w3.org/1999/xhtml">
                <p>FORMULA: C31H50N7O17P3S</p>
                    </body>
          
        </notes>
        <annotation>
          <rdf:RDF xmlns:rdf="http://www.w3.org/1999/02/22-rdf-syntax-ns#" xmlns:bqmodel="http://biomodels.net/model-qualifiers/" xmlns:vCard="http://www.w3.org/2001/vcard-rdf/3.0#" xmlns:dcterms="http://purl.org/dc/terms/" xmlns:dc="http://purl.org/dc/elements/1.1/" xmlns:bqbiol="http://biomodels.net/biology-qualifiers/">
            <rdf:Description rdf:about="#metaid_M_dcacoa_x">
              <bqbiol:is>
                <rdf:Bag>
                  <rdf:li rdf:resource="urn:miriam:chebi:61430"/>
                  <rdf:li rdf:resource="urn:miriam: kegg.compound:C05274"/>
                </rdf:Bag>
              </bqbiol:is>
            </rdf:Description>
          </rdf:RDF>
        </annotation>
      </species>
      <species id="M_dc2coa_x" initialAmount="0" name="trans-Dec-2-enoyl-CoA" metaid="metaid_M_dc2coa_x" boundaryCondition="false" sboTerm="SBO:0000299" compartment="C_x">
        <notes>
          <body xmlns="http://www.w3.org/1999/xhtml">
                <p>FORMULA: C31H48N7O17P3S</p>
                    </body>
          
        </notes>
        <annotation>
          <rdf:RDF xmlns:rdf="http://www.w3.org/1999/02/22-rdf-syntax-ns#" xmlns:bqmodel="http://biomodels.net/model-qualifiers/" xmlns:vCard="http://www.w3.org/2001/vcard-rdf/3.0#" xmlns:dcterms="http://purl.org/dc/terms/" xmlns:dc="http://purl.org/dc/elements/1.1/" xmlns:bqbiol="http://biomodels.net/biology-qualifiers/">
            <rdf:Description rdf:about="#metaid_M_dc2coa_x">
              <bqbiol:is>
                <rdf:Bag>
                  <rdf:li rdf:resource="urn:miriam:chebi:61406"/>
                  <rdf:li rdf:resource="urn:miriam: kegg.compound:C05275"/>
                </rdf:Bag>
              </bqbiol:is>
            </rdf:Description>
          </rdf:RDF>
        </annotation>
      </species>
      <species id="M_ddcacoa_x" initialAmount="0" name="Dodecanoyl-CoA" metaid="metaid_M_ddcacoa_x" boundaryCondition="false" sboTerm="SBO:0000299" compartment="C_x">
        <notes>
          <body xmlns="http://www.w3.org/1999/xhtml">
                <p>FORMULA: C33H54N7O17P3S</p>
                    </body>
          
        </notes>
        <annotation>
          <rdf:RDF xmlns:rdf="http://www.w3.org/1999/02/22-rdf-syntax-ns#" xmlns:bqmodel="http://biomodels.net/model-qualifiers/" xmlns:vCard="http://www.w3.org/2001/vcard-rdf/3.0#" xmlns:dcterms="http://purl.org/dc/terms/" xmlns:dc="http://purl.org/dc/elements/1.1/" xmlns:bqbiol="http://biomodels.net/biology-qualifiers/">
            <rdf:Description rdf:about="#metaid_M_ddcacoa_x">
              <bqbiol:is>
                <rdf:Bag>
                  <rdf:li rdf:resource="urn:miriam:chebi:57375"/>
                  <rdf:li rdf:resource="urn:miriam: kegg.compound:C01832"/>
                </rdf:Bag>
              </bqbiol:is>
            </rdf:Description>
          </rdf:RDF>
        </annotation>
      </species>
      <species id="M_dd2coa_x" initialAmount="0" name="trans-Dodec-2-enoyl-CoA" metaid="metaid_M_dd2coa_x" boundaryCondition="false" sboTerm="SBO:0000299" compartment="C_x">
        <notes>
          <body xmlns="http://www.w3.org/1999/xhtml">
                <p>FORMULA: C33H52N7O17P3S</p>
                    </body>
          
        </notes>
        <annotation>
          <rdf:RDF xmlns:rdf="http://www.w3.org/1999/02/22-rdf-syntax-ns#" xmlns:bqmodel="http://biomodels.net/model-qualifiers/" xmlns:vCard="http://www.w3.org/2001/vcard-rdf/3.0#" xmlns:dcterms="http://purl.org/dc/terms/" xmlns:dc="http://purl.org/dc/elements/1.1/" xmlns:bqbiol="http://biomodels.net/biology-qualifiers/">
            <rdf:Description rdf:about="#metaid_M_dd2coa_x">
              <bqbiol:is>
                <rdf:Bag>
                  <rdf:li rdf:resource="urn:miriam:chebi:57330"/>
                  <rdf:li rdf:resource="urn:miriam: kegg.compound:C03221"/>
                </rdf:Bag>
              </bqbiol:is>
            </rdf:Description>
          </rdf:RDF>
        </annotation>
      </species>
      <species id="M_tdcoa_x" initialAmount="0" name="Tetradecanoyl-CoA" metaid="metaid_M_tdcoa_x" boundaryCondition="false" sboTerm="SBO:0000299" compartment="C_x">
        <notes>
          <body xmlns="http://www.w3.org/1999/xhtml">
                <p>FORMULA: C35H58N7O17P3S</p>
                    </body>
          
        </notes>
        <annotation>
          <rdf:RDF xmlns:rdf="http://www.w3.org/1999/02/22-rdf-syntax-ns#" xmlns:bqmodel="http://biomodels.net/model-qualifiers/" xmlns:vCard="http://www.w3.org/2001/vcard-rdf/3.0#" xmlns:dcterms="http://purl.org/dc/terms/" xmlns:dc="http://purl.org/dc/elements/1.1/" xmlns:bqbiol="http://biomodels.net/biology-qualifiers/">
            <rdf:Description rdf:about="#metaid_M_tdcoa_x">
              <bqbiol:is>
                <rdf:Bag>
                  <rdf:li rdf:resource="urn:miriam:chebi:57385"/>
                  <rdf:li rdf:resource="urn:miriam: kegg.compound:C02593"/>
                </rdf:Bag>
              </bqbiol:is>
            </rdf:Description>
          </rdf:RDF>
        </annotation>
      </species>
      <species id="M_td2coa_x" initialAmount="0" name="trans-Tetradec-2-enoyl-CoA" metaid="metaid_M_td2coa_x" boundaryCondition="false" sboTerm="SBO:0000299" compartment="C_x">
        <notes>
          <body xmlns="http://www.w3.org/1999/xhtml">
                <p>FORMULA: C35H56N7O17P3S</p>
                    </body>
          
        </notes>
        <annotation>
          <rdf:RDF xmlns:rdf="http://www.w3.org/1999/02/22-rdf-syntax-ns#" xmlns:bqmodel="http://biomodels.net/model-qualifiers/" xmlns:vCard="http://www.w3.org/2001/vcard-rdf/3.0#" xmlns:dcterms="http://purl.org/dc/terms/" xmlns:dc="http://purl.org/dc/elements/1.1/" xmlns:bqbiol="http://biomodels.net/biology-qualifiers/">
            <rdf:Description rdf:about="#metaid_M_td2coa_x">
              <bqbiol:is>
                <rdf:Bag>
                  <rdf:li rdf:resource="urn:miriam:chebi:61405"/>
                  <rdf:li rdf:resource="urn:miriam: kegg.compound:C05273"/>
                </rdf:Bag>
              </bqbiol:is>
            </rdf:Description>
          </rdf:RDF>
        </annotation>
      </species>
      <species id="M_pmtcoa_x" initialAmount="0" name="Palmitoyl-CoA" metaid="metaid_M_pmtcoa_x" boundaryCondition="false" sboTerm="SBO:0000299" compartment="C_x">
        <notes>
          <body xmlns="http://www.w3.org/1999/xhtml">
                <p>FORMULA: C37H62N7O17P3S</p>
                    </body>
          
        </notes>
        <annotation>
          <rdf:RDF xmlns:rdf="http://www.w3.org/1999/02/22-rdf-syntax-ns#" xmlns:bqmodel="http://biomodels.net/model-qualifiers/" xmlns:vCard="http://www.w3.org/2001/vcard-rdf/3.0#" xmlns:dcterms="http://purl.org/dc/terms/" xmlns:dc="http://purl.org/dc/elements/1.1/" xmlns:bqbiol="http://biomodels.net/biology-qualifiers/">
            <rdf:Description rdf:about="#metaid_M_pmtcoa_x">
              <bqbiol:is>
                <rdf:Bag>
                  <rdf:li rdf:resource="urn:miriam:chebi:57379"/>
                  <rdf:li rdf:resource="urn:miriam: kegg.compound:C00154"/>
                </rdf:Bag>
              </bqbiol:is>
            </rdf:Description>
          </rdf:RDF>
        </annotation>
      </species>
      <species id="M_hdd2coa_x" initialAmount="0" name="trans-Hexadec-2-enoyl-CoA" metaid="metaid_M_hdd2coa_x" boundaryCondition="false" sboTerm="SBO:0000299" compartment="C_x">
        <notes>
          <body xmlns="http://www.w3.org/1999/xhtml">
                <p>FORMULA: C37H60N7O17P3S</p>
                    </body>
          
        </notes>
        <annotation>
          <rdf:RDF xmlns:rdf="http://www.w3.org/1999/02/22-rdf-syntax-ns#" xmlns:bqmodel="http://biomodels.net/model-qualifiers/" xmlns:vCard="http://www.w3.org/2001/vcard-rdf/3.0#" xmlns:dcterms="http://purl.org/dc/terms/" xmlns:dc="http://purl.org/dc/elements/1.1/" xmlns:bqbiol="http://biomodels.net/biology-qualifiers/">
            <rdf:Description rdf:about="#metaid_M_hdd2coa_x">
              <bqbiol:is>
                <rdf:Bag>
                  <rdf:li rdf:resource="urn:miriam:chebi:61526"/>
                  <rdf:li rdf:resource="urn:miriam: kegg.compound:C05272"/>
                </rdf:Bag>
              </bqbiol:is>
            </rdf:Description>
          </rdf:RDF>
        </annotation>
      </species>
      <species id="M_stcoa_x" initialAmount="0" name="Stearoyl-CoA" metaid="metaid_M_stcoa_x" boundaryCondition="false" sboTerm="SBO:0000299" compartment="C_x">
        <notes>
          <body xmlns="http://www.w3.org/1999/xhtml">
                <p>FORMULA: C39H66N7O17P3S</p>
                    </body>
          
        </notes>
        <annotation>
          <rdf:RDF xmlns:rdf="http://www.w3.org/1999/02/22-rdf-syntax-ns#" xmlns:bqmodel="http://biomodels.net/model-qualifiers/" xmlns:vCard="http://www.w3.org/2001/vcard-rdf/3.0#" xmlns:dcterms="http://purl.org/dc/terms/" xmlns:dc="http://purl.org/dc/elements/1.1/" xmlns:bqbiol="http://biomodels.net/biology-qualifiers/">
            <rdf:Description rdf:about="#metaid_M_stcoa_x">
              <bqbiol:is>
                <rdf:Bag>
                  <rdf:li rdf:resource="urn:miriam:chebi:57394"/>
                  <rdf:li rdf:resource="urn:miriam: kegg.compound:C00412"/>
                </rdf:Bag>
              </bqbiol:is>
            </rdf:Description>
          </rdf:RDF>
        </annotation>
      </species>
      <species id="M_od2coa_x" initialAmount="0" name="trans-Octadec-2-enoyl-CoA" metaid="metaid_M_od2coa_x" boundaryCondition="false" sboTerm="SBO:0000299" compartment="C_x">
        <notes>
          <body xmlns="http://www.w3.org/1999/xhtml">
                <p>FORMULA: C39H64N7O17P3S</p>
                    </body>
          
        </notes>
        <annotation>
          <rdf:RDF xmlns:rdf="http://www.w3.org/1999/02/22-rdf-syntax-ns#" xmlns:bqmodel="http://biomodels.net/model-qualifiers/" xmlns:vCard="http://www.w3.org/2001/vcard-rdf/3.0#" xmlns:dcterms="http://purl.org/dc/terms/" xmlns:dc="http://purl.org/dc/elements/1.1/" xmlns:bqbiol="http://biomodels.net/biology-qualifiers/">
            <rdf:Description rdf:about="#metaid_M_od2coa_x">
              <bqbiol:is>
                <rdf:Bag>
                  <rdf:li rdf:resource="urn:miriam:chebi:71412"/>
                  <rdf:li rdf:resource="urn:miriam: kegg.compound:C16218"/>
                </rdf:Bag>
              </bqbiol:is>
            </rdf:Description>
          </rdf:RDF>
        </annotation>
      </species>
      <species id="M_eicoscoa_x" initialAmount="0" name="Eicosanoyl-CoA" metaid="metaid_M_eicoscoa_x" boundaryCondition="false" sboTerm="SBO:0000299" compartment="C_x">
        <notes>
          <body xmlns="http://www.w3.org/1999/xhtml">
                <p>FORMULA: C41H70N7O17P3S</p>
                    </body>
          
        </notes>
        <annotation>
          <rdf:RDF xmlns:rdf="http://www.w3.org/1999/02/22-rdf-syntax-ns#" xmlns:bqmodel="http://biomodels.net/model-qualifiers/" xmlns:vCard="http://www.w3.org/2001/vcard-rdf/3.0#" xmlns:dcterms="http://purl.org/dc/terms/" xmlns:dc="http://purl.org/dc/elements/1.1/" xmlns:bqbiol="http://biomodels.net/biology-qualifiers/">
            <rdf:Description rdf:about="#metaid_M_eicoscoa_x">
              <bqbiol:is>
                <rdf:Bag>
                  <rdf:li rdf:resource="urn:miriam:chebi:57380"/>
                  <rdf:li rdf:resource="urn:miriam: kegg.compound:C02041"/>
                </rdf:Bag>
              </bqbiol:is>
            </rdf:Description>
          </rdf:RDF>
        </annotation>
      </species>
      <species id="M_eicos2coa_x" initialAmount="0" name="trans-Eicosa-2-enoyl-CoA" metaid="metaid_M_eicos2coa_x" boundaryCondition="false" sboTerm="SBO:0000299" compartment="C_x">
        <notes>
          <body xmlns="http://www.w3.org/1999/xhtml">
                <p>FORMULA: C41H68N7O17P3S</p>
                    </body>
          
        </notes>
        <annotation>
          <rdf:RDF xmlns:rdf="http://www.w3.org/1999/02/22-rdf-syntax-ns#" xmlns:bqmodel="http://biomodels.net/model-qualifiers/" xmlns:vCard="http://www.w3.org/2001/vcard-rdf/3.0#" xmlns:dcterms="http://purl.org/dc/terms/" xmlns:dc="http://purl.org/dc/elements/1.1/" xmlns:bqbiol="http://biomodels.net/biology-qualifiers/">
            <rdf:Description rdf:about="#metaid_M_eicos2coa_x">
              <bqbiol:is>
                <rdf:Bag>
                  <rdf:li rdf:resource="urn:miriam:chebi:74691"/>
                </rdf:Bag>
              </bqbiol:is>
            </rdf:Description>
          </rdf:RDF>
        </annotation>
      </species>
      <species id="M_dcoscoa_x" initialAmount="0" name="Docosanoyl-CoA" metaid="metaid_M_dcoscoa_x" boundaryCondition="false" sboTerm="SBO:0000299" compartment="C_x">
        <notes>
          <body xmlns="http://www.w3.org/1999/xhtml">
                <p>FORMULA: C43H74N7O17P3S</p>
                    </body>
          
        </notes>
        <annotation>
          <rdf:RDF xmlns:rdf="http://www.w3.org/1999/02/22-rdf-syntax-ns#" xmlns:bqmodel="http://biomodels.net/model-qualifiers/" xmlns:vCard="http://www.w3.org/2001/vcard-rdf/3.0#" xmlns:dcterms="http://purl.org/dc/terms/" xmlns:dc="http://purl.org/dc/elements/1.1/" xmlns:bqbiol="http://biomodels.net/biology-qualifiers/">
            <rdf:Description rdf:about="#metaid_M_dcoscoa_x">
              <bqbiol:is>
                <rdf:Bag>
                  <rdf:li rdf:resource="urn:miriam:chebi:65059"/>
                  <rdf:li rdf:resource="urn:miriam: kegg.compound:C16528"/>
                </rdf:Bag>
              </bqbiol:is>
            </rdf:Description>
          </rdf:RDF>
        </annotation>
      </species>
      <species id="M_dcos2coa_x" initialAmount="0" name="trans-Docosa-2-enoyl-CoA" metaid="metaid_M_dcos2coa_x" boundaryCondition="false" sboTerm="SBO:0000299" compartment="C_x">
        <notes>
          <body xmlns="http://www.w3.org/1999/xhtml">
                <p>FORMULA: C43H72N7O17P3S</p>
                    </body>
          
        </notes>
        <annotation>
          <rdf:RDF xmlns:rdf="http://www.w3.org/1999/02/22-rdf-syntax-ns#" xmlns:bqmodel="http://biomodels.net/model-qualifiers/" xmlns:vCard="http://www.w3.org/2001/vcard-rdf/3.0#" xmlns:dcterms="http://purl.org/dc/terms/" xmlns:dc="http://purl.org/dc/elements/1.1/" xmlns:bqbiol="http://biomodels.net/biology-qualifiers/">
            <rdf:Description rdf:about="#metaid_M_dcos2coa_x">
              <bqbiol:is>
                <rdf:Bag>
                  <rdf:li rdf:resource="urn:miriam:chebi:74692 "/>
                </rdf:Bag>
              </bqbiol:is>
            </rdf:Description>
          </rdf:RDF>
        </annotation>
      </species>
      <species id="M_ttccoa_x" initialAmount="0" name="Tetracosanoyl-CoA" metaid="metaid_M_ttccoa_x" boundaryCondition="false" sboTerm="SBO:0000299" compartment="C_x">
        <notes>
          <body xmlns="http://www.w3.org/1999/xhtml">
                <p>FORMULA: C45H78N7O17P3S</p>
                    </body>
          
        </notes>
        <annotation>
          <rdf:RDF xmlns:rdf="http://www.w3.org/1999/02/22-rdf-syntax-ns#" xmlns:bqmodel="http://biomodels.net/model-qualifiers/" xmlns:vCard="http://www.w3.org/2001/vcard-rdf/3.0#" xmlns:dcterms="http://purl.org/dc/terms/" xmlns:dc="http://purl.org/dc/elements/1.1/" xmlns:bqbiol="http://biomodels.net/biology-qualifiers/">
            <rdf:Description rdf:about="#metaid_M_ttccoa_x">
              <bqbiol:is>
                <rdf:Bag>
                  <rdf:li rdf:resource="urn:miriam:chebi:65052"/>
                  <rdf:li rdf:resource="urn:miriam: kegg.compound:C16529"/>
                </rdf:Bag>
              </bqbiol:is>
            </rdf:Description>
          </rdf:RDF>
        </annotation>
      </species>
      <species id="M_ttc2coa_x" initialAmount="0" name="trans-Tetracosa-2-enoyl-CoA" metaid="metaid_M_ttc2coa_x" boundaryCondition="false" sboTerm="SBO:0000299" compartment="C_x">
        <notes>
          <body xmlns="http://www.w3.org/1999/xhtml">
                <p>FORMULA: C45H76N7O17P3S</p>
                    </body>
          
        </notes>
        <annotation>
          <rdf:RDF xmlns:rdf="http://www.w3.org/1999/02/22-rdf-syntax-ns#" xmlns:bqmodel="http://biomodels.net/model-qualifiers/" xmlns:vCard="http://www.w3.org/2001/vcard-rdf/3.0#" xmlns:dcterms="http://purl.org/dc/terms/" xmlns:dc="http://purl.org/dc/elements/1.1/" xmlns:bqbiol="http://biomodels.net/biology-qualifiers/">
            <rdf:Description rdf:about="#metaid_M_ttc2coa_x">
              <bqbiol:is>
                <rdf:Bag>
                  <rdf:li rdf:resource="urn:miriam:chebi:74693"/>
                </rdf:Bag>
              </bqbiol:is>
            </rdf:Description>
          </rdf:RDF>
        </annotation>
      </species>
      <species id="M_hexccoa_x" initialAmount="0" name="Hexacosanoyl-CoA" metaid="metaid_M_hexccoa_x" boundaryCondition="false" sboTerm="SBO:0000299" compartment="C_x">
        <notes>
          <body xmlns="http://www.w3.org/1999/xhtml">
                <p>FORMULA: C47H82N7O17P3S</p>
                    </body>
          
        </notes>
        <annotation>
          <rdf:RDF xmlns:rdf="http://www.w3.org/1999/02/22-rdf-syntax-ns#" xmlns:bqmodel="http://biomodels.net/model-qualifiers/" xmlns:vCard="http://www.w3.org/2001/vcard-rdf/3.0#" xmlns:dcterms="http://purl.org/dc/terms/" xmlns:dc="http://purl.org/dc/elements/1.1/" xmlns:bqbiol="http://biomodels.net/biology-qualifiers/">
            <rdf:Description rdf:about="#metaid_M_hexccoa_x">
              <bqbiol:is>
                <rdf:Bag>
                  <rdf:li rdf:resource="urn:miriam:chebi:64868"/>
                </rdf:Bag>
              </bqbiol:is>
            </rdf:Description>
          </rdf:RDF>
        </annotation>
      </species>
      <species id="M_hxc2coa_x" initialAmount="0" name="trans-hexacosa-2-enoyl-CoA" metaid="metaid_M_hxc2coa_x" boundaryCondition="false" sboTerm="SBO:0000299" compartment="C_x">
        <notes>
          <body xmlns="http://www.w3.org/1999/xhtml">
                <p>FORMULA: C47H80N7O17P3S</p>
                    </body>
          
        </notes>
        <annotation>
          <rdf:RDF xmlns:rdf="http://www.w3.org/1999/02/22-rdf-syntax-ns#" xmlns:bqmodel="http://biomodels.net/model-qualifiers/" xmlns:vCard="http://www.w3.org/2001/vcard-rdf/3.0#" xmlns:dcterms="http://purl.org/dc/terms/" xmlns:dc="http://purl.org/dc/elements/1.1/" xmlns:bqbiol="http://biomodels.net/biology-qualifiers/">
            <rdf:Description rdf:about="#metaid_M_hxc2coa_x">
              <bqbiol:is>
                <rdf:Bag>
                  <rdf:li rdf:resource="urn:miriam:chebi:74281"/>
                </rdf:Bag>
              </bqbiol:is>
            </rdf:Description>
          </rdf:RDF>
        </annotation>
      </species>
      <species id="M_btcoa_x" initialAmount="0" name="Butanoyl-CoA" metaid="metaid_M_btcoa_x" boundaryCondition="false" sboTerm="SBO:0000299" compartment="C_x">
        <notes>
          <body xmlns="http://www.w3.org/1999/xhtml">
                <p>FORMULA: C25H38N7O17P3S</p>
                    </body>
          
        </notes>
        <annotation>
          <rdf:RDF xmlns:rdf="http://www.w3.org/1999/02/22-rdf-syntax-ns#" xmlns:bqmodel="http://biomodels.net/model-qualifiers/" xmlns:vCard="http://www.w3.org/2001/vcard-rdf/3.0#" xmlns:dcterms="http://purl.org/dc/terms/" xmlns:dc="http://purl.org/dc/elements/1.1/" xmlns:bqbiol="http://biomodels.net/biology-qualifiers/">
            <rdf:Description rdf:about="#metaid_M_btcoa_x">
              <bqbiol:is>
                <rdf:Bag>
                  <rdf:li rdf:resource="urn:miriam:chebi:57371"/>
                  <rdf:li rdf:resource="urn:miriam: kegg.compound:C00136"/>
                </rdf:Bag>
              </bqbiol:is>
            </rdf:Description>
          </rdf:RDF>
        </annotation>
      </species>
      <species id="M_b2coa_x" initialAmount="0" name="Crotonoyl-CoA" metaid="metaid_M_b2coa_x" boundaryCondition="false" sboTerm="SBO:0000299" compartment="C_x">
        <notes>
          <body xmlns="http://www.w3.org/1999/xhtml">
                <p>FORMULA: C25H36N7O17P3S</p>
                    </body>
          
        </notes>
        <annotation>
          <rdf:RDF xmlns:rdf="http://www.w3.org/1999/02/22-rdf-syntax-ns#" xmlns:bqmodel="http://biomodels.net/model-qualifiers/" xmlns:vCard="http://www.w3.org/2001/vcard-rdf/3.0#" xmlns:dcterms="http://purl.org/dc/terms/" xmlns:dc="http://purl.org/dc/elements/1.1/" xmlns:bqbiol="http://biomodels.net/biology-qualifiers/">
            <rdf:Description rdf:about="#metaid_M_b2coa_x">
              <bqbiol:is>
                <rdf:Bag>
                  <rdf:li rdf:resource="urn:miriam:chebi:57332"/>
                  <rdf:li rdf:resource="urn:miriam: kegg.compound:C00877"/>
                </rdf:Bag>
              </bqbiol:is>
            </rdf:Description>
          </rdf:RDF>
        </annotation>
      </species>
      <species id="M_hxcoa_x" initialAmount="0" name="Hexanoyl-CoA" metaid="metaid_M_hxcoa_x" boundaryCondition="false" sboTerm="SBO:0000299" compartment="C_x">
        <notes>
          <body xmlns="http://www.w3.org/1999/xhtml">
                <p>FORMULA: C27H42N7O17P3S</p>
                    </body>
          
        </notes>
        <annotation>
          <rdf:RDF xmlns:rdf="http://www.w3.org/1999/02/22-rdf-syntax-ns#" xmlns:bqmodel="http://biomodels.net/model-qualifiers/" xmlns:vCard="http://www.w3.org/2001/vcard-rdf/3.0#" xmlns:dcterms="http://purl.org/dc/terms/" xmlns:dc="http://purl.org/dc/elements/1.1/" xmlns:bqbiol="http://biomodels.net/biology-qualifiers/">
            <rdf:Description rdf:about="#metaid_M_hxcoa_x">
              <bqbiol:is>
                <rdf:Bag>
                  <rdf:li rdf:resource="urn:miriam:chebi:62620"/>
                  <rdf:li rdf:resource="urn:miriam: kegg.compound:C05270"/>
                </rdf:Bag>
              </bqbiol:is>
            </rdf:Description>
          </rdf:RDF>
        </annotation>
      </species>
      <species id="M_hx2coa_x" initialAmount="0" name="trans-Hex-2-enoyl-CoA" metaid="metaid_M_hx2coa_x" boundaryCondition="false" sboTerm="SBO:0000299" compartment="C_x">
        <notes>
          <body xmlns="http://www.w3.org/1999/xhtml">
                <p>FORMULA: C27H40N7O17P3S</p>
                    </body>
          
        </notes>
        <annotation>
          <rdf:RDF xmlns:rdf="http://www.w3.org/1999/02/22-rdf-syntax-ns#" xmlns:bqmodel="http://biomodels.net/model-qualifiers/" xmlns:vCard="http://www.w3.org/2001/vcard-rdf/3.0#" xmlns:dcterms="http://purl.org/dc/terms/" xmlns:dc="http://purl.org/dc/elements/1.1/" xmlns:bqbiol="http://biomodels.net/biology-qualifiers/">
            <rdf:Description rdf:about="#metaid_M_hx2coa_x">
              <bqbiol:is>
                <rdf:Bag>
                  <rdf:li rdf:resource="urn:miriam:chebi:62077"/>
                  <rdf:li rdf:resource="urn:miriam: kegg.compound:C05271"/>
                </rdf:Bag>
              </bqbiol:is>
            </rdf:Description>
          </rdf:RDF>
        </annotation>
      </species>
      <species id="M_occoa_x" initialAmount="0" name="Octanoyl-CoA" metaid="metaid_M_occoa_x" boundaryCondition="false" sboTerm="SBO:0000299" compartment="C_x">
        <notes>
          <body xmlns="http://www.w3.org/1999/xhtml">
                <p>FORMULA: C29H46N7O17P3S</p>
                    </body>
          
        </notes>
        <annotation>
          <rdf:RDF xmlns:rdf="http://www.w3.org/1999/02/22-rdf-syntax-ns#" xmlns:bqmodel="http://biomodels.net/model-qualifiers/" xmlns:vCard="http://www.w3.org/2001/vcard-rdf/3.0#" xmlns:dcterms="http://purl.org/dc/terms/" xmlns:dc="http://purl.org/dc/elements/1.1/" xmlns:bqbiol="http://biomodels.net/biology-qualifiers/">
            <rdf:Description rdf:about="#metaid_M_occoa_x">
              <bqbiol:is>
                <rdf:Bag>
                  <rdf:li rdf:resource="urn:miriam:chebi:57386"/>
                  <rdf:li rdf:resource="urn:miriam: kegg.compound:C01944"/>
                </rdf:Bag>
              </bqbiol:is>
            </rdf:Description>
          </rdf:RDF>
        </annotation>
      </species>
      <species id="M_oc2coa_x" initialAmount="0" name="trans-Oct-2-enoyl-CoA" metaid="metaid_M_oc2coa_x" boundaryCondition="false" sboTerm="SBO:0000299" compartment="C_x">
        <notes>
          <body xmlns="http://www.w3.org/1999/xhtml">
                <p>FORMULA: C29H44N7O17P3S</p>
                    </body>
          
        </notes>
        <annotation>
          <rdf:RDF xmlns:rdf="http://www.w3.org/1999/02/22-rdf-syntax-ns#" xmlns:bqmodel="http://biomodels.net/model-qualifiers/" xmlns:vCard="http://www.w3.org/2001/vcard-rdf/3.0#" xmlns:dcterms="http://purl.org/dc/terms/" xmlns:dc="http://purl.org/dc/elements/1.1/" xmlns:bqbiol="http://biomodels.net/biology-qualifiers/">
            <rdf:Description rdf:about="#metaid_M_oc2coa_x">
              <bqbiol:is>
                <rdf:Bag>
                  <rdf:li rdf:resource="urn:miriam:chebi:62242"/>
                  <rdf:li rdf:resource="urn:miriam: kegg.compound:C05276"/>
                </rdf:Bag>
              </bqbiol:is>
            </rdf:Description>
          </rdf:RDF>
        </annotation>
      </species>
      <species id="M_3ohodcoa_x" initialAmount="0" name="3-Oxooctadecanoyl-CoA" metaid="metaid_M_3ohodcoa_x" boundaryCondition="false" sboTerm="SBO:0000299" compartment="C_x">
        <notes>
          <body xmlns="http://www.w3.org/1999/xhtml">
                <p>FORMULA: C39H64N7O18P3S</p>
                    </body>
          
        </notes>
        <annotation>
          <rdf:RDF xmlns:rdf="http://www.w3.org/1999/02/22-rdf-syntax-ns#" xmlns:bqmodel="http://biomodels.net/model-qualifiers/" xmlns:vCard="http://www.w3.org/2001/vcard-rdf/3.0#" xmlns:dcterms="http://purl.org/dc/terms/" xmlns:dc="http://purl.org/dc/elements/1.1/" xmlns:bqbiol="http://biomodels.net/biology-qualifiers/">
            <rdf:Description rdf:about="#metaid_M_3ohodcoa_x">
              <bqbiol:is>
                <rdf:Bag>
                  <rdf:li rdf:resource="urn:miriam:chebi:71407"/>
                  <rdf:li rdf:resource="urn:miriam: kegg.compound:C16216"/>
                </rdf:Bag>
              </bqbiol:is>
            </rdf:Description>
          </rdf:RDF>
        </annotation>
      </species>
      <species id="M_3kc20coa_x" initialAmount="0" name="3-oxoicosanoyl-CoA" metaid="metaid_M_3kc20coa_x" boundaryCondition="false" sboTerm="SBO:0000299" compartment="C_x">
        <notes>
          <body xmlns="http://www.w3.org/1999/xhtml">
                <p>FORMULA: C41H68N7O18P3S</p>
                    </body>
          
        </notes>
        <annotation>
          <rdf:RDF xmlns:rdf="http://www.w3.org/1999/02/22-rdf-syntax-ns#" xmlns:bqmodel="http://biomodels.net/model-qualifiers/" xmlns:vCard="http://www.w3.org/2001/vcard-rdf/3.0#" xmlns:dcterms="http://purl.org/dc/terms/" xmlns:dc="http://purl.org/dc/elements/1.1/" xmlns:bqbiol="http://biomodels.net/biology-qualifiers/">
            <rdf:Description rdf:about="#metaid_M_3kc20coa_x">
              <bqbiol:is>
                <rdf:Bag>
                  <rdf:li rdf:resource="urn:miriam:chebi:65115"/>
                </rdf:Bag>
              </bqbiol:is>
            </rdf:Description>
          </rdf:RDF>
        </annotation>
      </species>
      <species id="M_3kc22coa_x" initialAmount="0" name="3-oxodocosanoyl-CoA" metaid="metaid_M_3kc22coa_x" boundaryCondition="false" sboTerm="SBO:0000299" compartment="C_x">
        <notes>
          <body xmlns="http://www.w3.org/1999/xhtml">
                <p>FORMULA: C43H72N7O18P3S</p>
                    </body>
          
        </notes>
        <annotation>
          <rdf:RDF xmlns:rdf="http://www.w3.org/1999/02/22-rdf-syntax-ns#" xmlns:bqmodel="http://biomodels.net/model-qualifiers/" xmlns:vCard="http://www.w3.org/2001/vcard-rdf/3.0#" xmlns:dcterms="http://purl.org/dc/terms/" xmlns:dc="http://purl.org/dc/elements/1.1/" xmlns:bqbiol="http://biomodels.net/biology-qualifiers/">
            <rdf:Description rdf:about="#metaid_M_3kc22coa_x">
              <bqbiol:is>
                <rdf:Bag>
                  <rdf:li rdf:resource="urn:miriam:chebi:71451"/>
                </rdf:Bag>
              </bqbiol:is>
            </rdf:Description>
          </rdf:RDF>
        </annotation>
      </species>
      <species id="M_3kc24coa_x" initialAmount="0" name="3-oxotetracosanoyl-CoA" metaid="metaid_M_3kc24coa_x" boundaryCondition="false" sboTerm="SBO:0000299" compartment="C_x">
        <notes>
          <body xmlns="http://www.w3.org/1999/xhtml">
                <p>FORMULA: C45H76N7O18P3S</p>
                    </body>
          
        </notes>
        <annotation>
          <rdf:RDF xmlns:rdf="http://www.w3.org/1999/02/22-rdf-syntax-ns#" xmlns:bqmodel="http://biomodels.net/model-qualifiers/" xmlns:vCard="http://www.w3.org/2001/vcard-rdf/3.0#" xmlns:dcterms="http://purl.org/dc/terms/" xmlns:dc="http://purl.org/dc/elements/1.1/" xmlns:bqbiol="http://biomodels.net/biology-qualifiers/">
            <rdf:Description rdf:about="#metaid_M_3kc24coa_x">
              <bqbiol:is>
                <rdf:Bag>
                  <rdf:li rdf:resource="urn:miriam:chebi:73977"/>
                </rdf:Bag>
              </bqbiol:is>
            </rdf:Description>
          </rdf:RDF>
        </annotation>
      </species>
      <species id="M_3ohxccoa_x" initialAmount="0" name="3-Oxohexacosyl-CoA" metaid="metaid_M_3ohxccoa_x" boundaryCondition="false" sboTerm="SBO:0000299" compartment="C_x">
        <notes>
          <body xmlns="http://www.w3.org/1999/xhtml">
                <p>FORMULA: C47H80N7O18P3S</p>
                    </body>
          
        </notes>
</species>
      <species id="M_succ_m" initialAmount="0" name="Succinate" metaid="metaid_M_succ_m" boundaryCondition="false" sboTerm="SBO:0000299" compartment="C_m">
        <notes>
          <body xmlns="http://www.w3.org/1999/xhtml">
                <p>FORMULA: C4H4O4</p>
                    </body>
          
        </notes>
        <annotation>
          <rdf:RDF xmlns:rdf="http://www.w3.org/1999/02/22-rdf-syntax-ns#" xmlns:bqmodel="http://biomodels.net/model-qualifiers/" xmlns:vCard="http://www.w3.org/2001/vcard-rdf/3.0#" xmlns:dcterms="http://purl.org/dc/terms/" xmlns:dc="http://purl.org/dc/elements/1.1/" xmlns:bqbiol="http://biomodels.net/biology-qualifiers/">
            <rdf:Description rdf:about="#metaid_M_succ_m">
              <bqbiol:is>
                <rdf:Bag>
                  <rdf:li rdf:resource="urn:miriam:chebi:30031"/>
                  <rdf:li rdf:resource="urn:miriam: kegg.compound:C00042"/>
                </rdf:Bag>
              </bqbiol:is>
            </rdf:Description>
          </rdf:RDF>
        </annotation>
      </species>
      <species id="M_succoa_m" initialAmount="0" name="Succinyl-CoA" metaid="metaid_M_succoa_m" boundaryCondition="false" sboTerm="SBO:0000299" compartment="C_m">
        <notes>
          <body xmlns="http://www.w3.org/1999/xhtml">
                <p>FORMULA: C25H35N7O19P3S</p>
                    </body>
          
        </notes>
        <annotation>
          <rdf:RDF xmlns:rdf="http://www.w3.org/1999/02/22-rdf-syntax-ns#" xmlns:bqmodel="http://biomodels.net/model-qualifiers/" xmlns:vCard="http://www.w3.org/2001/vcard-rdf/3.0#" xmlns:dcterms="http://purl.org/dc/terms/" xmlns:dc="http://purl.org/dc/elements/1.1/" xmlns:bqbiol="http://biomodels.net/biology-qualifiers/">
            <rdf:Description rdf:about="#metaid_M_succoa_m">
              <bqbiol:is>
                <rdf:Bag>
                  <rdf:li rdf:resource="urn:miriam:chebi:57292"/>
                  <rdf:li rdf:resource="urn:miriam: kegg.compound:C00091"/>
                </rdf:Bag>
              </bqbiol:is>
            </rdf:Description>
          </rdf:RDF>
        </annotation>
      </species>
      <species id="M_fad_m" initialAmount="0" name="FAD" metaid="metaid_M_fad_m" boundaryCondition="false" sboTerm="SBO:0000299" compartment="C_m">
        <notes>
          <body xmlns="http://www.w3.org/1999/xhtml">
                <p>FORMULA: C27H31N9O15P2</p>
                    </body>
          
        </notes>
        <annotation>
          <rdf:RDF xmlns:rdf="http://www.w3.org/1999/02/22-rdf-syntax-ns#" xmlns:bqmodel="http://biomodels.net/model-qualifiers/" xmlns:vCard="http://www.w3.org/2001/vcard-rdf/3.0#" xmlns:dcterms="http://purl.org/dc/terms/" xmlns:dc="http://purl.org/dc/elements/1.1/" xmlns:bqbiol="http://biomodels.net/biology-qualifiers/">
            <rdf:Description rdf:about="#metaid_M_fad_m">
              <bqbiol:is>
                <rdf:Bag>
                  <rdf:li rdf:resource="urn:miriam:chebi:16238"/>
                  <rdf:li rdf:resource="urn:miriam: kegg.compound:C00016"/>
                </rdf:Bag>
              </bqbiol:is>
            </rdf:Description>
          </rdf:RDF>
        </annotation>
      </species>
      <species id="M_fum_m" initialAmount="0" name="Fumarate" metaid="metaid_M_fum_m" boundaryCondition="false" sboTerm="SBO:0000299" compartment="C_m">
        <notes>
          <body xmlns="http://www.w3.org/1999/xhtml">
                <p>FORMULA: C4H2O4</p>
                    </body>
          
        </notes>
        <annotation>
          <rdf:RDF xmlns:rdf="http://www.w3.org/1999/02/22-rdf-syntax-ns#" xmlns:bqmodel="http://biomodels.net/model-qualifiers/" xmlns:vCard="http://www.w3.org/2001/vcard-rdf/3.0#" xmlns:dcterms="http://purl.org/dc/terms/" xmlns:dc="http://purl.org/dc/elements/1.1/" xmlns:bqbiol="http://biomodels.net/biology-qualifiers/">
            <rdf:Description rdf:about="#metaid_M_fum_m">
              <bqbiol:is>
                <rdf:Bag>
                  <rdf:li rdf:resource="urn:miriam:chebi:29806"/>
                  <rdf:li rdf:resource="urn:miriam: kegg.compound:C00122"/>
                </rdf:Bag>
              </bqbiol:is>
            </rdf:Description>
          </rdf:RDF>
        </annotation>
      </species>
      <species id="M_fadh2_m" initialAmount="0" name="FADH2" metaid="metaid_M_fadh2_m" boundaryCondition="false" sboTerm="SBO:0000299" compartment="C_m">
        <notes>
          <body xmlns="http://www.w3.org/1999/xhtml">
                <p>FORMULA: C27H33N9O15P2</p>
                    </body>
          
        </notes>
        <annotation>
          <rdf:RDF xmlns:rdf="http://www.w3.org/1999/02/22-rdf-syntax-ns#" xmlns:bqmodel="http://biomodels.net/model-qualifiers/" xmlns:vCard="http://www.w3.org/2001/vcard-rdf/3.0#" xmlns:dcterms="http://purl.org/dc/terms/" xmlns:dc="http://purl.org/dc/elements/1.1/" xmlns:bqbiol="http://biomodels.net/biology-qualifiers/">
            <rdf:Description rdf:about="#metaid_M_fadh2_m">
              <bqbiol:is>
                <rdf:Bag>
                  <rdf:li rdf:resource="urn:miriam:chebi:58307"/>
                  <rdf:li rdf:resource="urn:miriam: kegg.compound:C01352"/>
                </rdf:Bag>
              </bqbiol:is>
            </rdf:Description>
          </rdf:RDF>
        </annotation>
      </species>
      <species id="M_micit_m" initialAmount="0" name="methylisocitrate" metaid="metaid_M_micit_m" boundaryCondition="false" sboTerm="SBO:0000299" compartment="C_m">
        <notes>
          <body xmlns="http://www.w3.org/1999/xhtml">
                <p>FORMULA: C7H7O7</p>
                    </body>
          
        </notes>
        <annotation>
          <rdf:RDF xmlns:rdf="http://www.w3.org/1999/02/22-rdf-syntax-ns#" xmlns:bqmodel="http://biomodels.net/model-qualifiers/" xmlns:vCard="http://www.w3.org/2001/vcard-rdf/3.0#" xmlns:dcterms="http://purl.org/dc/terms/" xmlns:dc="http://purl.org/dc/elements/1.1/" xmlns:bqbiol="http://biomodels.net/biology-qualifiers/">
            <rdf:Description rdf:about="#metaid_M_micit_m">
              <bqbiol:is>
                <rdf:Bag>
                  <rdf:li rdf:resource="urn:miriam:chebi:57429"/>
                  <rdf:li rdf:resource="urn:miriam: kegg.compound:C04593"/>
                </rdf:Bag>
              </bqbiol:is>
            </rdf:Description>
          </rdf:RDF>
        </annotation>
      </species>
      <species id="M_acgam1p_c" initialAmount="0" name="N-Acetyl-D-glucosamine 1-phosphate" metaid="metaid_M_acgam1p_c" boundaryCondition="false" sboTerm="SBO:0000299" compartment="C_c">
        <notes>
          <body xmlns="http://www.w3.org/1999/xhtml">
                <p>FORMULA: C8H14NO9P</p>
                    </body>
          
        </notes>
        <annotation>
          <rdf:RDF xmlns:rdf="http://www.w3.org/1999/02/22-rdf-syntax-ns#" xmlns:bqmodel="http://biomodels.net/model-qualifiers/" xmlns:vCard="http://www.w3.org/2001/vcard-rdf/3.0#" xmlns:dcterms="http://purl.org/dc/terms/" xmlns:dc="http://purl.org/dc/elements/1.1/" xmlns:bqbiol="http://biomodels.net/biology-qualifiers/">
            <rdf:Description rdf:about="#metaid_M_acgam1p_c">
              <bqbiol:is>
                <rdf:Bag>
                  <rdf:li rdf:resource="urn:miriam:chebi:57776"/>
                  <rdf:li rdf:resource="urn:miriam: kegg.compound:C04501"/>
                </rdf:Bag>
              </bqbiol:is>
            </rdf:Description>
          </rdf:RDF>
        </annotation>
      </species>
      <species id="M_uacgam_c" initialAmount="0" name="UDP-N-acetyl-D-glucosamine" metaid="metaid_M_uacgam_c" boundaryCondition="false" sboTerm="SBO:0000299" compartment="C_c">
        <notes>
          <body xmlns="http://www.w3.org/1999/xhtml">
                <p>FORMULA: C17H25N3O17P2</p>
                    </body>
          
        </notes>
        <annotation>
          <rdf:RDF xmlns:rdf="http://www.w3.org/1999/02/22-rdf-syntax-ns#" xmlns:bqmodel="http://biomodels.net/model-qualifiers/" xmlns:vCard="http://www.w3.org/2001/vcard-rdf/3.0#" xmlns:dcterms="http://purl.org/dc/terms/" xmlns:dc="http://purl.org/dc/elements/1.1/" xmlns:bqbiol="http://biomodels.net/biology-qualifiers/">
            <rdf:Description rdf:about="#metaid_M_uacgam_c">
              <bqbiol:is>
                <rdf:Bag>
                  <rdf:li rdf:resource="urn:miriam:chebi:57705"/>
                  <rdf:li rdf:resource="urn:miriam: kegg.compound:C00043"/>
                </rdf:Bag>
              </bqbiol:is>
            </rdf:Description>
          </rdf:RDF>
        </annotation>
      </species>
      <species id="M_for_c" initialAmount="0" name="Formate" metaid="metaid_M_for_c" boundaryCondition="false" sboTerm="SBO:0000299" compartment="C_c">
        <notes>
          <body xmlns="http://www.w3.org/1999/xhtml">
                <p>FORMULA: CHO2</p>
                    </body>
          
        </notes>
        <annotation>
          <rdf:RDF xmlns:rdf="http://www.w3.org/1999/02/22-rdf-syntax-ns#" xmlns:bqmodel="http://biomodels.net/model-qualifiers/" xmlns:vCard="http://www.w3.org/2001/vcard-rdf/3.0#" xmlns:dcterms="http://purl.org/dc/terms/" xmlns:dc="http://purl.org/dc/elements/1.1/" xmlns:bqbiol="http://biomodels.net/biology-qualifiers/">
            <rdf:Description rdf:about="#metaid_M_for_c">
              <bqbiol:is>
                <rdf:Bag>
                  <rdf:li rdf:resource="urn:miriam:chebi:15740"/>
                  <rdf:li rdf:resource="urn:miriam: kegg.compound:C00058"/>
                </rdf:Bag>
              </bqbiol:is>
            </rdf:Description>
          </rdf:RDF>
        </annotation>
      </species>
      <species id="M_25dhpp_c" initialAmount="0" name="2,5-Diamino-6-hydroxy-4-(5'-phosphoribosylamino)-pyrimidine" metaid="metaid_M_25dhpp_c" boundaryCondition="false" sboTerm="SBO:0000299" compartment="C_c">
        <notes>
          <body xmlns="http://www.w3.org/1999/xhtml">
                <p>FORMULA: C9H14N5O8P</p>
                    </body>
          
        </notes>
        <annotation>
          <rdf:RDF xmlns:rdf="http://www.w3.org/1999/02/22-rdf-syntax-ns#" xmlns:bqmodel="http://biomodels.net/model-qualifiers/" xmlns:vCard="http://www.w3.org/2001/vcard-rdf/3.0#" xmlns:dcterms="http://purl.org/dc/terms/" xmlns:dc="http://purl.org/dc/elements/1.1/" xmlns:bqbiol="http://biomodels.net/biology-qualifiers/">
            <rdf:Description rdf:about="#metaid_M_25dhpp_c">
              <bqbiol:is>
                <rdf:Bag>
                  <rdf:li rdf:resource="urn:miriam:chebi:29114"/>
                  <rdf:li rdf:resource="urn:miriam: kegg.compound:C01304"/>
                </rdf:Bag>
              </bqbiol:is>
            </rdf:Description>
          </rdf:RDF>
        </annotation>
      </species>
      <species id="M_faptp_c" initialAmount="0" name="Formamidopyrimidine nucleoside triphosphate" metaid="metaid_M_faptp_c" boundaryCondition="false" sboTerm="SBO:0000299" compartment="C_c">
        <notes>
          <body xmlns="http://www.w3.org/1999/xhtml">
                <p>FORMULA: C10H15N5O15P3</p>
                    </body>
          
        </notes>
        <annotation>
          <rdf:RDF xmlns:rdf="http://www.w3.org/1999/02/22-rdf-syntax-ns#" xmlns:bqmodel="http://biomodels.net/model-qualifiers/" xmlns:vCard="http://www.w3.org/2001/vcard-rdf/3.0#" xmlns:dcterms="http://purl.org/dc/terms/" xmlns:dc="http://purl.org/dc/elements/1.1/" xmlns:bqbiol="http://biomodels.net/biology-qualifiers/">
            <rdf:Description rdf:about="#metaid_M_faptp_c">
              <bqbiol:is>
                <rdf:Bag>
                  <rdf:li rdf:resource="urn:miriam:chebi:27985"/>
                  <rdf:li rdf:resource="urn:miriam: kegg.compound:C05922"/>
                </rdf:Bag>
              </bqbiol:is>
            </rdf:Description>
          </rdf:RDF>
        </annotation>
      </species>
      <species id="M_35cgmp_c" initialAmount="0" name="3',5'-Cyclic GMP" metaid="metaid_M_35cgmp_c" boundaryCondition="false" sboTerm="SBO:0000299" compartment="C_c">
        <notes>
          <body xmlns="http://www.w3.org/1999/xhtml">
                <p>FORMULA: C10H11N5O7P</p>
                    </body>
          
        </notes>
        <annotation>
          <rdf:RDF xmlns:rdf="http://www.w3.org/1999/02/22-rdf-syntax-ns#" xmlns:bqmodel="http://biomodels.net/model-qualifiers/" xmlns:vCard="http://www.w3.org/2001/vcard-rdf/3.0#" xmlns:dcterms="http://purl.org/dc/terms/" xmlns:dc="http://purl.org/dc/elements/1.1/" xmlns:bqbiol="http://biomodels.net/biology-qualifiers/">
            <rdf:Description rdf:about="#metaid_M_35cgmp_c">
              <bqbiol:is>
                <rdf:Bag>
                  <rdf:li rdf:resource="urn:miriam:chebi:57746"/>
                  <rdf:li rdf:resource="urn:miriam: kegg.compound:C00942"/>
                </rdf:Bag>
              </bqbiol:is>
            </rdf:Description>
          </rdf:RDF>
        </annotation>
      </species>
      <species id="M_urdglyc_c" initialAmount="0" name="(-)-Ureidoglycolate" metaid="metaid_M_urdglyc_c" boundaryCondition="false" sboTerm="SBO:0000299" compartment="C_c">
        <notes>
          <body xmlns="http://www.w3.org/1999/xhtml">
                <p>FORMULA: C3H5N2O4</p>
                    </body>
          
        </notes>
        <annotation>
          <rdf:RDF xmlns:rdf="http://www.w3.org/1999/02/22-rdf-syntax-ns#" xmlns:bqmodel="http://biomodels.net/model-qualifiers/" xmlns:vCard="http://www.w3.org/2001/vcard-rdf/3.0#" xmlns:dcterms="http://purl.org/dc/terms/" xmlns:dc="http://purl.org/dc/elements/1.1/" xmlns:bqbiol="http://biomodels.net/biology-qualifiers/">
            <rdf:Description rdf:about="#metaid_M_urdglyc_c">
              <bqbiol:is>
                <rdf:Bag>
                  <rdf:li rdf:resource="urn:miriam:chebi:57296"/>
                  <rdf:li rdf:resource="urn:miriam: kegg.compound:C00603"/>
                </rdf:Bag>
              </bqbiol:is>
            </rdf:Description>
          </rdf:RDF>
        </annotation>
      </species>
      <species id="M_4h2oglt_c" initialAmount="0" name="4-Hydroxy-2-oxoglutarate" metaid="metaid_M_4h2oglt_c" boundaryCondition="false" sboTerm="SBO:0000299" compartment="C_c">
        <notes>
          <body xmlns="http://www.w3.org/1999/xhtml">
                <p>FORMULA: C5H4O6</p>
                    </body>
          
        </notes>
        <annotation>
          <rdf:RDF xmlns:rdf="http://www.w3.org/1999/02/22-rdf-syntax-ns#" xmlns:bqmodel="http://biomodels.net/model-qualifiers/" xmlns:vCard="http://www.w3.org/2001/vcard-rdf/3.0#" xmlns:dcterms="http://purl.org/dc/terms/" xmlns:dc="http://purl.org/dc/elements/1.1/" xmlns:bqbiol="http://biomodels.net/biology-qualifiers/">
            <rdf:Description rdf:about="#metaid_M_4h2oglt_c">
              <bqbiol:is>
                <rdf:Bag>
                  <rdf:li rdf:resource="urn:miriam:chebi:17742"/>
                  <rdf:li rdf:resource="urn:miriam: kegg.compound:C05946"/>
                </rdf:Bag>
              </bqbiol:is>
            </rdf:Description>
          </rdf:RDF>
        </annotation>
      </species>
      <species id="M_glx_x" initialAmount="0" name="Glyoxylate" metaid="metaid_M_glx_x" boundaryCondition="false" sboTerm="SBO:0000299" compartment="C_x">
        <notes>
          <body xmlns="http://www.w3.org/1999/xhtml">
                <p>FORMULA: C2HO3</p>
                    </body>
          
        </notes>
        <annotation>
          <rdf:RDF xmlns:rdf="http://www.w3.org/1999/02/22-rdf-syntax-ns#" xmlns:bqmodel="http://biomodels.net/model-qualifiers/" xmlns:vCard="http://www.w3.org/2001/vcard-rdf/3.0#" xmlns:dcterms="http://purl.org/dc/terms/" xmlns:dc="http://purl.org/dc/elements/1.1/" xmlns:bqbiol="http://biomodels.net/biology-qualifiers/">
            <rdf:Description rdf:about="#metaid_M_glx_x">
              <bqbiol:is>
                <rdf:Bag>
                  <rdf:li rdf:resource="urn:miriam:chebi:36655"/>
                  <rdf:li rdf:resource="urn:miriam: kegg.compound:C00048"/>
                </rdf:Bag>
              </bqbiol:is>
            </rdf:Description>
          </rdf:RDF>
        </annotation>
      </species>
      <species id="M_succ_c" initialAmount="0" name="Succinate" metaid="metaid_M_succ_c" boundaryCondition="false" sboTerm="SBO:0000299" compartment="C_c">
        <notes>
          <body xmlns="http://www.w3.org/1999/xhtml">
                <p>FORMULA: C4H4O4</p>
                    </body>
          
        </notes>
        <annotation>
          <rdf:RDF xmlns:rdf="http://www.w3.org/1999/02/22-rdf-syntax-ns#" xmlns:bqmodel="http://biomodels.net/model-qualifiers/" xmlns:vCard="http://www.w3.org/2001/vcard-rdf/3.0#" xmlns:dcterms="http://purl.org/dc/terms/" xmlns:dc="http://purl.org/dc/elements/1.1/" xmlns:bqbiol="http://biomodels.net/biology-qualifiers/">
            <rdf:Description rdf:about="#metaid_M_succ_c">
              <bqbiol:is>
                <rdf:Bag>
                  <rdf:li rdf:resource="urn:miriam:chebi:30031"/>
                  <rdf:li rdf:resource="urn:miriam: kegg.compound:C00042"/>
                </rdf:Bag>
              </bqbiol:is>
            </rdf:Description>
          </rdf:RDF>
        </annotation>
      </species>
      <species id="M_icit_x" initialAmount="0" name="Isocitrate" metaid="metaid_M_icit_x" boundaryCondition="false" sboTerm="SBO:0000299" compartment="C_x">
        <notes>
          <body xmlns="http://www.w3.org/1999/xhtml">
                <p>FORMULA: C6H5O7</p>
                    </body>
          
        </notes>
        <annotation>
          <rdf:RDF xmlns:rdf="http://www.w3.org/1999/02/22-rdf-syntax-ns#" xmlns:bqmodel="http://biomodels.net/model-qualifiers/" xmlns:vCard="http://www.w3.org/2001/vcard-rdf/3.0#" xmlns:dcterms="http://purl.org/dc/terms/" xmlns:dc="http://purl.org/dc/elements/1.1/" xmlns:bqbiol="http://biomodels.net/biology-qualifiers/">
            <rdf:Description rdf:about="#metaid_M_icit_x">
              <bqbiol:is>
                <rdf:Bag>
                  <rdf:li rdf:resource="urn:miriam:chebi:16087"/>
                  <rdf:li rdf:resource="urn:miriam: kegg.compound:C00311"/>
                </rdf:Bag>
              </bqbiol:is>
            </rdf:Description>
          </rdf:RDF>
        </annotation>
      </species>
      <species id="M_succ_x" initialAmount="0" name="Succinate" metaid="metaid_M_succ_x" boundaryCondition="false" sboTerm="SBO:0000299" compartment="C_x">
        <notes>
          <body xmlns="http://www.w3.org/1999/xhtml">
                <p>FORMULA: C4H4O4</p>
                    </body>
          
        </notes>
        <annotation>
          <rdf:RDF xmlns:rdf="http://www.w3.org/1999/02/22-rdf-syntax-ns#" xmlns:bqmodel="http://biomodels.net/model-qualifiers/" xmlns:vCard="http://www.w3.org/2001/vcard-rdf/3.0#" xmlns:dcterms="http://purl.org/dc/terms/" xmlns:dc="http://purl.org/dc/elements/1.1/" xmlns:bqbiol="http://biomodels.net/biology-qualifiers/">
            <rdf:Description rdf:about="#metaid_M_succ_x">
              <bqbiol:is>
                <rdf:Bag>
                  <rdf:li rdf:resource="urn:miriam:chebi:30031"/>
                  <rdf:li rdf:resource="urn:miriam: kegg.compound:C00042"/>
                </rdf:Bag>
              </bqbiol:is>
            </rdf:Description>
          </rdf:RDF>
        </annotation>
      </species>
      <species id="M_4pasp_c" initialAmount="0" name="4-Phospho-L-aspartate" metaid="metaid_M_4pasp_c" boundaryCondition="false" sboTerm="SBO:0000299" compartment="C_c">
        <notes>
          <body xmlns="http://www.w3.org/1999/xhtml">
                <p>FORMULA: C4H6NO7P</p>
                    </body>
          
        </notes>
        <annotation>
          <rdf:RDF xmlns:rdf="http://www.w3.org/1999/02/22-rdf-syntax-ns#" xmlns:bqmodel="http://biomodels.net/model-qualifiers/" xmlns:vCard="http://www.w3.org/2001/vcard-rdf/3.0#" xmlns:dcterms="http://purl.org/dc/terms/" xmlns:dc="http://purl.org/dc/elements/1.1/" xmlns:bqbiol="http://biomodels.net/biology-qualifiers/">
            <rdf:Description rdf:about="#metaid_M_4pasp_c">
              <bqbiol:is>
                <rdf:Bag>
                  <rdf:li rdf:resource="urn:miriam:chebi:57535"/>
                  <rdf:li rdf:resource="urn:miriam: kegg.compound:C03082"/>
                </rdf:Bag>
              </bqbiol:is>
            </rdf:Description>
          </rdf:RDF>
        </annotation>
      </species>
      <species id="M_iasp_c" initialAmount="0" name="Iminoaspartate" metaid="metaid_M_iasp_c" boundaryCondition="false" sboTerm="SBO:0000299" compartment="C_c">
        <notes>
          <body xmlns="http://www.w3.org/1999/xhtml">
                <p>FORMULA: C4H3NO4</p>
                    </body>
          
        </notes>
        <annotation>
          <rdf:RDF xmlns:rdf="http://www.w3.org/1999/02/22-rdf-syntax-ns#" xmlns:bqmodel="http://biomodels.net/model-qualifiers/" xmlns:vCard="http://www.w3.org/2001/vcard-rdf/3.0#" xmlns:dcterms="http://purl.org/dc/terms/" xmlns:dc="http://purl.org/dc/elements/1.1/" xmlns:bqbiol="http://biomodels.net/biology-qualifiers/">
            <rdf:Description rdf:about="#metaid_M_iasp_c">
              <bqbiol:is>
                <rdf:Bag>
                  <rdf:li rdf:resource="urn:miriam:chebi:58831"/>
                  <rdf:li rdf:resource="urn:miriam: kegg.compound:C05840"/>
                </rdf:Bag>
              </bqbiol:is>
            </rdf:Description>
          </rdf:RDF>
        </annotation>
      </species>
      <species id="M_asn_L_c" initialAmount="0" name="L-Asparagine" metaid="metaid_M_asn_L_c" boundaryCondition="false" sboTerm="SBO:0000299" compartment="C_c">
        <notes>
          <body xmlns="http://www.w3.org/1999/xhtml">
                <p>FORMULA: C4H8N2O3</p>
                    </body>
          
        </notes>
        <annotation>
          <rdf:RDF xmlns:rdf="http://www.w3.org/1999/02/22-rdf-syntax-ns#" xmlns:bqmodel="http://biomodels.net/model-qualifiers/" xmlns:vCard="http://www.w3.org/2001/vcard-rdf/3.0#" xmlns:dcterms="http://purl.org/dc/terms/" xmlns:dc="http://purl.org/dc/elements/1.1/" xmlns:bqbiol="http://biomodels.net/biology-qualifiers/">
            <rdf:Description rdf:about="#metaid_M_asn_L_c">
              <bqbiol:is>
                <rdf:Bag>
                  <rdf:li rdf:resource="urn:miriam:chebi:58048"/>
                  <rdf:li rdf:resource="urn:miriam: kegg.compound:C00152"/>
                </rdf:Bag>
              </bqbiol:is>
            </rdf:Description>
          </rdf:RDF>
        </annotation>
      </species>
      <species id="M_asn_L_e" initialAmount="0" name="L-Asparagine" metaid="metaid_M_asn_L_e" boundaryCondition="false" sboTerm="SBO:0000299" compartment="C_e">
        <notes>
          <body xmlns="http://www.w3.org/1999/xhtml">
                <p>FORMULA: C4H8N2O3</p>
                    </body>
          
        </notes>
        <annotation>
          <rdf:RDF xmlns:rdf="http://www.w3.org/1999/02/22-rdf-syntax-ns#" xmlns:bqmodel="http://biomodels.net/model-qualifiers/" xmlns:vCard="http://www.w3.org/2001/vcard-rdf/3.0#" xmlns:dcterms="http://purl.org/dc/terms/" xmlns:dc="http://purl.org/dc/elements/1.1/" xmlns:bqbiol="http://biomodels.net/biology-qualifiers/">
            <rdf:Description rdf:about="#metaid_M_asn_L_e">
              <bqbiol:is>
                <rdf:Bag>
                  <rdf:li rdf:resource="urn:miriam:chebi:58048"/>
                  <rdf:li rdf:resource="urn:miriam: kegg.compound:C00152"/>
                </rdf:Bag>
              </bqbiol:is>
            </rdf:Description>
          </rdf:RDF>
        </annotation>
      </species>
      <species id="M_nh4_e" initialAmount="0" name="Ammonium" metaid="metaid_M_nh4_e" boundaryCondition="false" sboTerm="SBO:0000299" compartment="C_e">
        <notes>
          <body xmlns="http://www.w3.org/1999/xhtml">
                <p>FORMULA: H4N</p>
                    </body>
          
        </notes>
        <annotation>
          <rdf:RDF xmlns:rdf="http://www.w3.org/1999/02/22-rdf-syntax-ns#" xmlns:bqmodel="http://biomodels.net/model-qualifiers/" xmlns:vCard="http://www.w3.org/2001/vcard-rdf/3.0#" xmlns:dcterms="http://purl.org/dc/terms/" xmlns:dc="http://purl.org/dc/elements/1.1/" xmlns:bqbiol="http://biomodels.net/biology-qualifiers/">
            <rdf:Description rdf:about="#metaid_M_nh4_e">
              <bqbiol:is>
                <rdf:Bag>
                  <rdf:li rdf:resource="urn:miriam:chebi:28938"/>
                  <rdf:li rdf:resource="urn:miriam: kegg.compound:C01342"/>
                </rdf:Bag>
              </bqbiol:is>
            </rdf:Description>
          </rdf:RDF>
        </annotation>
      </species>
      <species id="M_asp_L_e" initialAmount="0" name="L-Aspartate" metaid="metaid_M_asp_L_e" boundaryCondition="false" sboTerm="SBO:0000299" compartment="C_e">
        <notes>
          <body xmlns="http://www.w3.org/1999/xhtml">
                <p>FORMULA: C4H6NO4</p>
                    </body>
          
        </notes>
        <annotation>
          <rdf:RDF xmlns:rdf="http://www.w3.org/1999/02/22-rdf-syntax-ns#" xmlns:bqmodel="http://biomodels.net/model-qualifiers/" xmlns:vCard="http://www.w3.org/2001/vcard-rdf/3.0#" xmlns:dcterms="http://purl.org/dc/terms/" xmlns:dc="http://purl.org/dc/elements/1.1/" xmlns:bqbiol="http://biomodels.net/biology-qualifiers/">
            <rdf:Description rdf:about="#metaid_M_asp_L_e">
              <bqbiol:is>
                <rdf:Bag>
                  <rdf:li rdf:resource="urn:miriam:chebi:29991"/>
                  <rdf:li rdf:resource="urn:miriam: kegg.compound:C00049"/>
                </rdf:Bag>
              </bqbiol:is>
            </rdf:Description>
          </rdf:RDF>
        </annotation>
      </species>
      <species id="M_ala_B_c" initialAmount="0" name="beta-Alanine" metaid="metaid_M_ala_B_c" boundaryCondition="false" sboTerm="SBO:0000299" compartment="C_c">
        <notes>
          <body xmlns="http://www.w3.org/1999/xhtml">
                <p>FORMULA: C3H7NO2</p>
                    </body>
          
        </notes>
        <annotation>
          <rdf:RDF xmlns:rdf="http://www.w3.org/1999/02/22-rdf-syntax-ns#" xmlns:bqmodel="http://biomodels.net/model-qualifiers/" xmlns:vCard="http://www.w3.org/2001/vcard-rdf/3.0#" xmlns:dcterms="http://purl.org/dc/terms/" xmlns:dc="http://purl.org/dc/elements/1.1/" xmlns:bqbiol="http://biomodels.net/biology-qualifiers/">
            <rdf:Description rdf:about="#metaid_M_ala_B_c">
              <bqbiol:is>
                <rdf:Bag>
                  <rdf:li rdf:resource="urn:miriam:chebi:57966"/>
                  <rdf:li rdf:resource="urn:miriam: kegg.compound:C00099"/>
                </rdf:Bag>
              </bqbiol:is>
            </rdf:Description>
          </rdf:RDF>
        </annotation>
      </species>
      <species id="M_cgly_c" initialAmount="0" name="Cys-Gly" metaid="metaid_M_cgly_c" boundaryCondition="false" sboTerm="SBO:0000299" compartment="C_c">
        <notes>
          <body xmlns="http://www.w3.org/1999/xhtml">
                <p>FORMULA: C5H10N2O3S</p>
                    </body>
          
        </notes>
        <annotation>
          <rdf:RDF xmlns:rdf="http://www.w3.org/1999/02/22-rdf-syntax-ns#" xmlns:bqmodel="http://biomodels.net/model-qualifiers/" xmlns:vCard="http://www.w3.org/2001/vcard-rdf/3.0#" xmlns:dcterms="http://purl.org/dc/terms/" xmlns:dc="http://purl.org/dc/elements/1.1/" xmlns:bqbiol="http://biomodels.net/biology-qualifiers/">
            <rdf:Description rdf:about="#metaid_M_cgly_c">
              <bqbiol:is>
                <rdf:Bag>
                  <rdf:li rdf:resource="urn:miriam:chebi:61694"/>
                  <rdf:li rdf:resource="urn:miriam: kegg.compound:C01419"/>
                </rdf:Bag>
              </bqbiol:is>
            </rdf:Description>
          </rdf:RDF>
        </annotation>
      </species>
      <species id="M_glucys_c" initialAmount="0" name="gamma-L-Glutamyl-L-cysteine" metaid="metaid_M_glucys_c" boundaryCondition="false" sboTerm="SBO:0000299" compartment="C_c">
        <notes>
          <body xmlns="http://www.w3.org/1999/xhtml">
                <p>FORMULA: C8H13N2O5S</p>
                    </body>
          
        </notes>
        <annotation>
          <rdf:RDF xmlns:rdf="http://www.w3.org/1999/02/22-rdf-syntax-ns#" xmlns:bqmodel="http://biomodels.net/model-qualifiers/" xmlns:vCard="http://www.w3.org/2001/vcard-rdf/3.0#" xmlns:dcterms="http://purl.org/dc/terms/" xmlns:dc="http://purl.org/dc/elements/1.1/" xmlns:bqbiol="http://biomodels.net/biology-qualifiers/">
            <rdf:Description rdf:about="#metaid_M_glucys_c">
              <bqbiol:is>
                <rdf:Bag>
                  <rdf:li rdf:resource="urn:miriam:chebi:58173"/>
                  <rdf:li rdf:resource="urn:miriam: kegg.compound:C00669"/>
                </rdf:Bag>
              </bqbiol:is>
            </rdf:Description>
          </rdf:RDF>
        </annotation>
      </species>
      <species id="M_paps_c" initialAmount="0" name="3'-Phosphoadenylyl sulfate" metaid="metaid_M_paps_c" boundaryCondition="false" sboTerm="SBO:0000299" compartment="C_c">
        <notes>
          <body xmlns="http://www.w3.org/1999/xhtml">
                <p>FORMULA: C10H11N5O13P2S</p>
                    </body>
          
        </notes>
        <annotation>
          <rdf:RDF xmlns:rdf="http://www.w3.org/1999/02/22-rdf-syntax-ns#" xmlns:bqmodel="http://biomodels.net/model-qualifiers/" xmlns:vCard="http://www.w3.org/2001/vcard-rdf/3.0#" xmlns:dcterms="http://purl.org/dc/terms/" xmlns:dc="http://purl.org/dc/elements/1.1/" xmlns:bqbiol="http://biomodels.net/biology-qualifiers/">
            <rdf:Description rdf:about="#metaid_M_paps_c">
              <bqbiol:is>
                <rdf:Bag>
                  <rdf:li rdf:resource="urn:miriam:chebi:58339"/>
                  <rdf:li rdf:resource="urn:miriam: kegg.compound:C00053"/>
                </rdf:Bag>
              </bqbiol:is>
            </rdf:Description>
          </rdf:RDF>
        </annotation>
      </species>
      <species id="M_so4_c" initialAmount="0" name="Sulfate" metaid="metaid_M_so4_c" boundaryCondition="false" sboTerm="SBO:0000299" compartment="C_c">
        <notes>
          <body xmlns="http://www.w3.org/1999/xhtml">
                <p>FORMULA: O4S</p>
                    </body>
          
        </notes>
        <annotation>
          <rdf:RDF xmlns:rdf="http://www.w3.org/1999/02/22-rdf-syntax-ns#" xmlns:bqmodel="http://biomodels.net/model-qualifiers/" xmlns:vCard="http://www.w3.org/2001/vcard-rdf/3.0#" xmlns:dcterms="http://purl.org/dc/terms/" xmlns:dc="http://purl.org/dc/elements/1.1/" xmlns:bqbiol="http://biomodels.net/biology-qualifiers/">
            <rdf:Description rdf:about="#metaid_M_so4_c">
              <bqbiol:is>
                <rdf:Bag>
                  <rdf:li rdf:resource="urn:miriam:chebi:16189"/>
                  <rdf:li rdf:resource="urn:miriam: kegg.compound:C00059"/>
                </rdf:Bag>
              </bqbiol:is>
            </rdf:Description>
          </rdf:RDF>
        </annotation>
      </species>
      <species id="M_aps_c" initialAmount="0" name="Adenosine 5'-phosphosulfate" metaid="metaid_M_aps_c" boundaryCondition="false" sboTerm="SBO:0000299" compartment="C_c">
        <notes>
          <body xmlns="http://www.w3.org/1999/xhtml">
                <p>FORMULA: C10H12N5O10PS</p>
                    </body>
          
        </notes>
        <annotation>
          <rdf:RDF xmlns:rdf="http://www.w3.org/1999/02/22-rdf-syntax-ns#" xmlns:bqmodel="http://biomodels.net/model-qualifiers/" xmlns:vCard="http://www.w3.org/2001/vcard-rdf/3.0#" xmlns:dcterms="http://purl.org/dc/terms/" xmlns:dc="http://purl.org/dc/elements/1.1/" xmlns:bqbiol="http://biomodels.net/biology-qualifiers/">
            <rdf:Description rdf:about="#metaid_M_aps_c">
              <bqbiol:is>
                <rdf:Bag>
                  <rdf:li rdf:resource="urn:miriam:chebi:58243"/>
                  <rdf:li rdf:resource="urn:miriam: kegg.compound:C00224"/>
                </rdf:Bag>
              </bqbiol:is>
            </rdf:Description>
          </rdf:RDF>
        </annotation>
      </species>
      <species id="M_cmp_c" initialAmount="0" name="CMP" metaid="metaid_M_cmp_c" boundaryCondition="false" sboTerm="SBO:0000299" compartment="C_c">
        <notes>
          <body xmlns="http://www.w3.org/1999/xhtml">
                <p>FORMULA: C9H12N3O8P</p>
                    </body>
          
        </notes>
        <annotation>
          <rdf:RDF xmlns:rdf="http://www.w3.org/1999/02/22-rdf-syntax-ns#" xmlns:bqmodel="http://biomodels.net/model-qualifiers/" xmlns:vCard="http://www.w3.org/2001/vcard-rdf/3.0#" xmlns:dcterms="http://purl.org/dc/terms/" xmlns:dc="http://purl.org/dc/elements/1.1/" xmlns:bqbiol="http://biomodels.net/biology-qualifiers/">
            <rdf:Description rdf:about="#metaid_M_cmp_c">
              <bqbiol:is>
                <rdf:Bag>
                  <rdf:li rdf:resource="urn:miriam:chebi:60377"/>
                  <rdf:li rdf:resource="urn:miriam: kegg.compound:C00055"/>
                </rdf:Bag>
              </bqbiol:is>
            </rdf:Description>
          </rdf:RDF>
        </annotation>
      </species>
      <species id="M_csn_c" initialAmount="0" name="Cytosine" metaid="metaid_M_csn_c" boundaryCondition="false" sboTerm="SBO:0000299" compartment="C_c">
        <notes>
          <body xmlns="http://www.w3.org/1999/xhtml">
                <p>FORMULA: C4H5N3O</p>
                    </body>
          
        </notes>
        <annotation>
          <rdf:RDF xmlns:rdf="http://www.w3.org/1999/02/22-rdf-syntax-ns#" xmlns:bqmodel="http://biomodels.net/model-qualifiers/" xmlns:vCard="http://www.w3.org/2001/vcard-rdf/3.0#" xmlns:dcterms="http://purl.org/dc/terms/" xmlns:dc="http://purl.org/dc/elements/1.1/" xmlns:bqbiol="http://biomodels.net/biology-qualifiers/">
            <rdf:Description rdf:about="#metaid_M_csn_c">
              <bqbiol:is>
                <rdf:Bag>
                  <rdf:li rdf:resource="urn:miriam:chebi:16040"/>
                  <rdf:li rdf:resource="urn:miriam: kegg.compound:C00380"/>
                </rdf:Bag>
              </bqbiol:is>
            </rdf:Description>
          </rdf:RDF>
        </annotation>
      </species>
      <species id="M_cytd_c" initialAmount="0" name="Cytidine" metaid="metaid_M_cytd_c" boundaryCondition="false" sboTerm="SBO:0000299" compartment="C_c">
        <notes>
          <body xmlns="http://www.w3.org/1999/xhtml">
                <p>FORMULA: C9H13N3O5</p>
                    </body>
          
        </notes>
        <annotation>
          <rdf:RDF xmlns:rdf="http://www.w3.org/1999/02/22-rdf-syntax-ns#" xmlns:bqmodel="http://biomodels.net/model-qualifiers/" xmlns:vCard="http://www.w3.org/2001/vcard-rdf/3.0#" xmlns:dcterms="http://purl.org/dc/terms/" xmlns:dc="http://purl.org/dc/elements/1.1/" xmlns:bqbiol="http://biomodels.net/biology-qualifiers/">
            <rdf:Description rdf:about="#metaid_M_cytd_c">
              <bqbiol:is>
                <rdf:Bag>
                  <rdf:li rdf:resource="urn:miriam:chebi:17562"/>
                  <rdf:li rdf:resource="urn:miriam: kegg.compound:C00475"/>
                </rdf:Bag>
              </bqbiol:is>
            </rdf:Description>
          </rdf:RDF>
        </annotation>
      </species>
      <species id="M_cdp_c" initialAmount="0" name="CDP" metaid="metaid_M_cdp_c" boundaryCondition="false" sboTerm="SBO:0000299" compartment="C_c">
        <notes>
          <body xmlns="http://www.w3.org/1999/xhtml">
                <p>FORMULA: C9H12N3O11P2</p>
                    </body>
          
        </notes>
        <annotation>
          <rdf:RDF xmlns:rdf="http://www.w3.org/1999/02/22-rdf-syntax-ns#" xmlns:bqmodel="http://biomodels.net/model-qualifiers/" xmlns:vCard="http://www.w3.org/2001/vcard-rdf/3.0#" xmlns:dcterms="http://purl.org/dc/terms/" xmlns:dc="http://purl.org/dc/elements/1.1/" xmlns:bqbiol="http://biomodels.net/biology-qualifiers/">
            <rdf:Description rdf:about="#metaid_M_cdp_c">
              <bqbiol:is>
                <rdf:Bag>
                  <rdf:li rdf:resource="urn:miriam:chebi:58069"/>
                  <rdf:li rdf:resource="urn:miriam: kegg.compound:C00112"/>
                </rdf:Bag>
              </bqbiol:is>
            </rdf:Description>
          </rdf:RDF>
        </annotation>
      </species>
      <species id="M_Sfglutth_c" initialAmount="0" name="S-Formylglutathione" metaid="metaid_M_Sfglutth_c" boundaryCondition="false" sboTerm="SBO:0000299" compartment="C_c">
        <notes>
          <body xmlns="http://www.w3.org/1999/xhtml">
                <p>FORMULA: C11H16N3O7S</p>
                    </body>
          
        </notes>
        <annotation>
          <rdf:RDF xmlns:rdf="http://www.w3.org/1999/02/22-rdf-syntax-ns#" xmlns:bqmodel="http://biomodels.net/model-qualifiers/" xmlns:vCard="http://www.w3.org/2001/vcard-rdf/3.0#" xmlns:dcterms="http://purl.org/dc/terms/" xmlns:dc="http://purl.org/dc/elements/1.1/" xmlns:bqbiol="http://biomodels.net/biology-qualifiers/">
            <rdf:Description rdf:about="#metaid_M_Sfglutth_c">
              <bqbiol:is>
                <rdf:Bag>
                  <rdf:li rdf:resource="urn:miriam:chebi:57688"/>
                  <rdf:li rdf:resource="urn:miriam: kegg.compound:C01031"/>
                </rdf:Bag>
              </bqbiol:is>
            </rdf:Description>
          </rdf:RDF>
        </annotation>
      </species>
      <species id="M_fmn_e" initialAmount="0" name="FMN" metaid="metaid_M_fmn_e" boundaryCondition="false" sboTerm="SBO:0000299" compartment="C_e">
        <notes>
          <body xmlns="http://www.w3.org/1999/xhtml">
                <p>FORMULA: C17H19N4O9P</p>
                    </body>
          
        </notes>
        <annotation>
          <rdf:RDF xmlns:rdf="http://www.w3.org/1999/02/22-rdf-syntax-ns#" xmlns:bqmodel="http://biomodels.net/model-qualifiers/" xmlns:vCard="http://www.w3.org/2001/vcard-rdf/3.0#" xmlns:dcterms="http://purl.org/dc/terms/" xmlns:dc="http://purl.org/dc/elements/1.1/" xmlns:bqbiol="http://biomodels.net/biology-qualifiers/">
            <rdf:Description rdf:about="#metaid_M_fmn_e">
              <bqbiol:is>
                <rdf:Bag>
                  <rdf:li rdf:resource="urn:miriam:chebi:58210"/>
                  <rdf:li rdf:resource="urn:miriam: kegg.compound:C00061"/>
                </rdf:Bag>
              </bqbiol:is>
            </rdf:Description>
          </rdf:RDF>
        </annotation>
      </species>
      <species id="M_pi_e" initialAmount="0" name="Phosphate" metaid="metaid_M_pi_e" boundaryCondition="false" sboTerm="SBO:0000299" compartment="C_e">
        <notes>
          <body xmlns="http://www.w3.org/1999/xhtml">
                <p>FORMULA: HO4P</p>
                    </body>
          
        </notes>
        <annotation>
          <rdf:RDF xmlns:rdf="http://www.w3.org/1999/02/22-rdf-syntax-ns#" xmlns:bqmodel="http://biomodels.net/model-qualifiers/" xmlns:vCard="http://www.w3.org/2001/vcard-rdf/3.0#" xmlns:dcterms="http://purl.org/dc/terms/" xmlns:dc="http://purl.org/dc/elements/1.1/" xmlns:bqbiol="http://biomodels.net/biology-qualifiers/">
            <rdf:Description rdf:about="#metaid_M_pi_e">
              <bqbiol:is>
                <rdf:Bag>
                  <rdf:li rdf:resource="urn:miriam:chebi:43474"/>
                  <rdf:li rdf:resource="urn:miriam: kegg.compound:C00009"/>
                </rdf:Bag>
              </bqbiol:is>
            </rdf:Description>
          </rdf:RDF>
        </annotation>
      </species>
      <species id="M_ribflv_e" initialAmount="0" name="Riboflavin" metaid="metaid_M_ribflv_e" boundaryCondition="false" sboTerm="SBO:0000299" compartment="C_e">
        <notes>
          <body xmlns="http://www.w3.org/1999/xhtml">
                <p>FORMULA: C17H20N4O6</p>
                    </body>
          
        </notes>
        <annotation>
          <rdf:RDF xmlns:rdf="http://www.w3.org/1999/02/22-rdf-syntax-ns#" xmlns:bqmodel="http://biomodels.net/model-qualifiers/" xmlns:vCard="http://www.w3.org/2001/vcard-rdf/3.0#" xmlns:dcterms="http://purl.org/dc/terms/" xmlns:dc="http://purl.org/dc/elements/1.1/" xmlns:bqbiol="http://biomodels.net/biology-qualifiers/">
            <rdf:Description rdf:about="#metaid_M_ribflv_e">
              <bqbiol:is>
                <rdf:Bag>
                  <rdf:li rdf:resource="urn:miriam:chebi:17015"/>
                  <rdf:li rdf:resource="urn:miriam: kegg.compound:C00255"/>
                </rdf:Bag>
              </bqbiol:is>
            </rdf:Description>
          </rdf:RDF>
        </annotation>
      </species>
      <species id="M_ribflv_m" initialAmount="0" name="Riboflavin" metaid="metaid_M_ribflv_m" boundaryCondition="false" sboTerm="SBO:0000299" compartment="C_m">
        <notes>
          <body xmlns="http://www.w3.org/1999/xhtml">
                <p>FORMULA: C17H20N4O6</p>
                    </body>
          
        </notes>
        <annotation>
          <rdf:RDF xmlns:rdf="http://www.w3.org/1999/02/22-rdf-syntax-ns#" xmlns:bqmodel="http://biomodels.net/model-qualifiers/" xmlns:vCard="http://www.w3.org/2001/vcard-rdf/3.0#" xmlns:dcterms="http://purl.org/dc/terms/" xmlns:dc="http://purl.org/dc/elements/1.1/" xmlns:bqbiol="http://biomodels.net/biology-qualifiers/">
            <rdf:Description rdf:about="#metaid_M_ribflv_m">
              <bqbiol:is>
                <rdf:Bag>
                  <rdf:li rdf:resource="urn:miriam:chebi:17015"/>
                  <rdf:li rdf:resource="urn:miriam: kegg.compound:C00255"/>
                </rdf:Bag>
              </bqbiol:is>
            </rdf:Description>
          </rdf:RDF>
        </annotation>
      </species>
      <species id="M_fmn_m" initialAmount="0" name="FMN" metaid="metaid_M_fmn_m" boundaryCondition="false" sboTerm="SBO:0000299" compartment="C_m">
        <notes>
          <body xmlns="http://www.w3.org/1999/xhtml">
                <p>FORMULA: C17H19N4O9P</p>
                    </body>
          
        </notes>
        <annotation>
          <rdf:RDF xmlns:rdf="http://www.w3.org/1999/02/22-rdf-syntax-ns#" xmlns:bqmodel="http://biomodels.net/model-qualifiers/" xmlns:vCard="http://www.w3.org/2001/vcard-rdf/3.0#" xmlns:dcterms="http://purl.org/dc/terms/" xmlns:dc="http://purl.org/dc/elements/1.1/" xmlns:bqbiol="http://biomodels.net/biology-qualifiers/">
            <rdf:Description rdf:about="#metaid_M_fmn_m">
              <bqbiol:is>
                <rdf:Bag>
                  <rdf:li rdf:resource="urn:miriam:chebi:58210"/>
                  <rdf:li rdf:resource="urn:miriam: kegg.compound:C00061"/>
                </rdf:Bag>
              </bqbiol:is>
            </rdf:Description>
          </rdf:RDF>
        </annotation>
      </species>
      <species id="M_arg_L_c" initialAmount="0" name="L-Arginine" metaid="metaid_M_arg_L_c" boundaryCondition="false" sboTerm="SBO:0000299" compartment="C_c">
        <notes>
          <body xmlns="http://www.w3.org/1999/xhtml">
                <p>FORMULA: C6H15N4O2</p>
                    </body>
          
        </notes>
        <annotation>
          <rdf:RDF xmlns:rdf="http://www.w3.org/1999/02/22-rdf-syntax-ns#" xmlns:bqmodel="http://biomodels.net/model-qualifiers/" xmlns:vCard="http://www.w3.org/2001/vcard-rdf/3.0#" xmlns:dcterms="http://purl.org/dc/terms/" xmlns:dc="http://purl.org/dc/elements/1.1/" xmlns:bqbiol="http://biomodels.net/biology-qualifiers/">
            <rdf:Description rdf:about="#metaid_M_arg_L_c">
              <bqbiol:is>
                <rdf:Bag>
                  <rdf:li rdf:resource="urn:miriam:chebi:32682"/>
                  <rdf:li rdf:resource="urn:miriam: kegg.compound:C00062"/>
                </rdf:Bag>
              </bqbiol:is>
            </rdf:Description>
          </rdf:RDF>
        </annotation>
      </species>
      <species id="M_urea_c" initialAmount="0" name="Urea" metaid="metaid_M_urea_c" boundaryCondition="false" sboTerm="SBO:0000299" compartment="C_c">
        <notes>
          <body xmlns="http://www.w3.org/1999/xhtml">
                <p>FORMULA: CH4N2O</p>
                    </body>
          
        </notes>
        <annotation>
          <rdf:RDF xmlns:rdf="http://www.w3.org/1999/02/22-rdf-syntax-ns#" xmlns:bqmodel="http://biomodels.net/model-qualifiers/" xmlns:vCard="http://www.w3.org/2001/vcard-rdf/3.0#" xmlns:dcterms="http://purl.org/dc/terms/" xmlns:dc="http://purl.org/dc/elements/1.1/" xmlns:bqbiol="http://biomodels.net/biology-qualifiers/">
            <rdf:Description rdf:about="#metaid_M_urea_c">
              <bqbiol:is>
                <rdf:Bag>
                  <rdf:li rdf:resource="urn:miriam:chebi:16199"/>
                  <rdf:li rdf:resource="urn:miriam: kegg.compound:C00086"/>
                </rdf:Bag>
              </bqbiol:is>
            </rdf:Description>
          </rdf:RDF>
        </annotation>
      </species>
      <species id="M_orn_c" initialAmount="0" name="Ornithine" metaid="metaid_M_orn_c" boundaryCondition="false" sboTerm="SBO:0000299" compartment="C_c">
        <notes>
          <body xmlns="http://www.w3.org/1999/xhtml">
                <p>FORMULA: C5H13N2O2</p>
                    </body>
          
        </notes>
        <annotation>
          <rdf:RDF xmlns:rdf="http://www.w3.org/1999/02/22-rdf-syntax-ns#" xmlns:bqmodel="http://biomodels.net/model-qualifiers/" xmlns:vCard="http://www.w3.org/2001/vcard-rdf/3.0#" xmlns:dcterms="http://purl.org/dc/terms/" xmlns:dc="http://purl.org/dc/elements/1.1/" xmlns:bqbiol="http://biomodels.net/biology-qualifiers/">
            <rdf:Description rdf:about="#metaid_M_orn_c">
              <bqbiol:is>
                <rdf:Bag>
                  <rdf:li rdf:resource="urn:miriam:chebi:46912"/>
                  <rdf:li rdf:resource="urn:miriam: kegg.compound:C01602"/>
                </rdf:Bag>
              </bqbiol:is>
            </rdf:Description>
          </rdf:RDF>
        </annotation>
      </species>
      <species id="M_ctp_c" initialAmount="0" name="CTP" metaid="metaid_M_ctp_c" boundaryCondition="false" sboTerm="SBO:0000299" compartment="C_c">
        <notes>
          <body xmlns="http://www.w3.org/1999/xhtml">
                <p>FORMULA: C9H12N3O14P3</p>
                    </body>
          
        </notes>
        <annotation>
          <rdf:RDF xmlns:rdf="http://www.w3.org/1999/02/22-rdf-syntax-ns#" xmlns:bqmodel="http://biomodels.net/model-qualifiers/" xmlns:vCard="http://www.w3.org/2001/vcard-rdf/3.0#" xmlns:dcterms="http://purl.org/dc/terms/" xmlns:dc="http://purl.org/dc/elements/1.1/" xmlns:bqbiol="http://biomodels.net/biology-qualifiers/">
            <rdf:Description rdf:about="#metaid_M_ctp_c">
              <bqbiol:is>
                <rdf:Bag>
                  <rdf:li rdf:resource="urn:miriam:chebi:37563"/>
                  <rdf:li rdf:resource="urn:miriam: kegg.compound:C00063"/>
                </rdf:Bag>
              </bqbiol:is>
            </rdf:Description>
          </rdf:RDF>
        </annotation>
      </species>
      <species id="M_cbp_c" initialAmount="0" name="Carbamoyl phosphate" metaid="metaid_M_cbp_c" boundaryCondition="false" sboTerm="SBO:0000299" compartment="C_c">
        <notes>
          <body xmlns="http://www.w3.org/1999/xhtml">
                <p>FORMULA: CH2NO5P</p>
                    </body>
          
        </notes>
        <annotation>
          <rdf:RDF xmlns:rdf="http://www.w3.org/1999/02/22-rdf-syntax-ns#" xmlns:bqmodel="http://biomodels.net/model-qualifiers/" xmlns:vCard="http://www.w3.org/2001/vcard-rdf/3.0#" xmlns:dcterms="http://purl.org/dc/terms/" xmlns:dc="http://purl.org/dc/elements/1.1/" xmlns:bqbiol="http://biomodels.net/biology-qualifiers/">
            <rdf:Description rdf:about="#metaid_M_cbp_c">
              <bqbiol:is>
                <rdf:Bag>
                  <rdf:li rdf:resource="urn:miriam:chebi:58228"/>
                  <rdf:li rdf:resource="urn:miriam: kegg.compound:C00169"/>
                </rdf:Bag>
              </bqbiol:is>
            </rdf:Description>
          </rdf:RDF>
        </annotation>
      </species>
      <species id="M_h2o_n" initialAmount="0" name="H2O" metaid="metaid_M_h2o_n" boundaryCondition="false" sboTerm="SBO:0000299" compartment="C_n">
        <notes>
          <body xmlns="http://www.w3.org/1999/xhtml">
                <p>FORMULA: H2O</p>
                    </body>
          
        </notes>
        <annotation>
          <rdf:RDF xmlns:rdf="http://www.w3.org/1999/02/22-rdf-syntax-ns#" xmlns:bqmodel="http://biomodels.net/model-qualifiers/" xmlns:vCard="http://www.w3.org/2001/vcard-rdf/3.0#" xmlns:dcterms="http://purl.org/dc/terms/" xmlns:dc="http://purl.org/dc/elements/1.1/" xmlns:bqbiol="http://biomodels.net/biology-qualifiers/">
            <rdf:Description rdf:about="#metaid_M_h2o_n">
              <bqbiol:is>
                <rdf:Bag>
                  <rdf:li rdf:resource="urn:miriam:chebi:15377"/>
                  <rdf:li rdf:resource="urn:miriam: kegg.compound:C00001"/>
                </rdf:Bag>
              </bqbiol:is>
            </rdf:Description>
          </rdf:RDF>
        </annotation>
      </species>
      <species id="M_hco3_n" initialAmount="0" name="Bicarbonate" metaid="metaid_M_hco3_n" boundaryCondition="false" sboTerm="SBO:0000299" compartment="C_n">
        <notes>
          <body xmlns="http://www.w3.org/1999/xhtml">
                <p>FORMULA: CHO3</p>
                    </body>
          
        </notes>
        <annotation>
          <rdf:RDF xmlns:rdf="http://www.w3.org/1999/02/22-rdf-syntax-ns#" xmlns:bqmodel="http://biomodels.net/model-qualifiers/" xmlns:vCard="http://www.w3.org/2001/vcard-rdf/3.0#" xmlns:dcterms="http://purl.org/dc/terms/" xmlns:dc="http://purl.org/dc/elements/1.1/" xmlns:bqbiol="http://biomodels.net/biology-qualifiers/">
            <rdf:Description rdf:about="#metaid_M_hco3_n">
              <bqbiol:is>
                <rdf:Bag>
                  <rdf:li rdf:resource="urn:miriam:chebi:17544"/>
                  <rdf:li rdf:resource="urn:miriam: kegg.compound:C00288"/>
                </rdf:Bag>
              </bqbiol:is>
            </rdf:Description>
          </rdf:RDF>
        </annotation>
      </species>
      <species id="M_gln_L_n" initialAmount="0" name="L-Glutamine" metaid="metaid_M_gln_L_n" boundaryCondition="false" sboTerm="SBO:0000299" compartment="C_n">
        <notes>
          <body xmlns="http://www.w3.org/1999/xhtml">
                <p>FORMULA: C5H10N2O3</p>
                    </body>
          
        </notes>
        <annotation>
          <rdf:RDF xmlns:rdf="http://www.w3.org/1999/02/22-rdf-syntax-ns#" xmlns:bqmodel="http://biomodels.net/model-qualifiers/" xmlns:vCard="http://www.w3.org/2001/vcard-rdf/3.0#" xmlns:dcterms="http://purl.org/dc/terms/" xmlns:dc="http://purl.org/dc/elements/1.1/" xmlns:bqbiol="http://biomodels.net/biology-qualifiers/">
            <rdf:Description rdf:about="#metaid_M_gln_L_n">
              <bqbiol:is>
                <rdf:Bag>
                  <rdf:li rdf:resource="urn:miriam:chebi:58359"/>
                  <rdf:li rdf:resource="urn:miriam: kegg.compound:C00064"/>
                </rdf:Bag>
              </bqbiol:is>
            </rdf:Description>
          </rdf:RDF>
        </annotation>
      </species>
      <species id="M_pi_n" initialAmount="0" name="Phosphate" metaid="metaid_M_pi_n" boundaryCondition="false" sboTerm="SBO:0000299" compartment="C_n">
        <notes>
          <body xmlns="http://www.w3.org/1999/xhtml">
                <p>FORMULA: HO4P</p>
                    </body>
          
        </notes>
        <annotation>
          <rdf:RDF xmlns:rdf="http://www.w3.org/1999/02/22-rdf-syntax-ns#" xmlns:bqmodel="http://biomodels.net/model-qualifiers/" xmlns:vCard="http://www.w3.org/2001/vcard-rdf/3.0#" xmlns:dcterms="http://purl.org/dc/terms/" xmlns:dc="http://purl.org/dc/elements/1.1/" xmlns:bqbiol="http://biomodels.net/biology-qualifiers/">
            <rdf:Description rdf:about="#metaid_M_pi_n">
              <bqbiol:is>
                <rdf:Bag>
                  <rdf:li rdf:resource="urn:miriam:chebi:43474"/>
                  <rdf:li rdf:resource="urn:miriam: kegg.compound:C00009"/>
                </rdf:Bag>
              </bqbiol:is>
            </rdf:Description>
          </rdf:RDF>
        </annotation>
      </species>
      <species id="M_glu_L_n" initialAmount="0" name="L-Glutamate" metaid="metaid_M_glu_L_n" boundaryCondition="false" sboTerm="SBO:0000299" compartment="C_n">
        <notes>
          <body xmlns="http://www.w3.org/1999/xhtml">
                <p>FORMULA: C5H8NO4</p>
                    </body>
          
        </notes>
        <annotation>
          <rdf:RDF xmlns:rdf="http://www.w3.org/1999/02/22-rdf-syntax-ns#" xmlns:bqmodel="http://biomodels.net/model-qualifiers/" xmlns:vCard="http://www.w3.org/2001/vcard-rdf/3.0#" xmlns:dcterms="http://purl.org/dc/terms/" xmlns:dc="http://purl.org/dc/elements/1.1/" xmlns:bqbiol="http://biomodels.net/biology-qualifiers/">
            <rdf:Description rdf:about="#metaid_M_glu_L_n">
              <bqbiol:is>
                <rdf:Bag>
                  <rdf:li rdf:resource="urn:miriam:chebi:29985"/>
                  <rdf:li rdf:resource="urn:miriam: kegg.compound:C00025"/>
                </rdf:Bag>
              </bqbiol:is>
            </rdf:Description>
          </rdf:RDF>
        </annotation>
      </species>
      <species id="M_cbp_n" initialAmount="0" name="Carbamoyl phosphate" metaid="metaid_M_cbp_n" boundaryCondition="false" sboTerm="SBO:0000299" compartment="C_n">
        <notes>
          <body xmlns="http://www.w3.org/1999/xhtml">
                <p>FORMULA: CH2NO5P</p>
                    </body>
          
        </notes>
        <annotation>
          <rdf:RDF xmlns:rdf="http://www.w3.org/1999/02/22-rdf-syntax-ns#" xmlns:bqmodel="http://biomodels.net/model-qualifiers/" xmlns:vCard="http://www.w3.org/2001/vcard-rdf/3.0#" xmlns:dcterms="http://purl.org/dc/terms/" xmlns:dc="http://purl.org/dc/elements/1.1/" xmlns:bqbiol="http://biomodels.net/biology-qualifiers/">
            <rdf:Description rdf:about="#metaid_M_cbp_n">
              <bqbiol:is>
                <rdf:Bag>
                  <rdf:li rdf:resource="urn:miriam:chebi:58228"/>
                  <rdf:li rdf:resource="urn:miriam: kegg.compound:C00169"/>
                </rdf:Bag>
              </bqbiol:is>
            </rdf:Description>
          </rdf:RDF>
        </annotation>
      </species>
      <species id="M_pser_L_c" initialAmount="0" name="O-Phospho-L-serine" metaid="metaid_M_pser_L_c" boundaryCondition="false" sboTerm="SBO:0000299" compartment="C_c">
        <notes>
          <body xmlns="http://www.w3.org/1999/xhtml">
                <p>FORMULA: C3H6NO6P</p>
                    </body>
          
        </notes>
        <annotation>
          <rdf:RDF xmlns:rdf="http://www.w3.org/1999/02/22-rdf-syntax-ns#" xmlns:bqmodel="http://biomodels.net/model-qualifiers/" xmlns:vCard="http://www.w3.org/2001/vcard-rdf/3.0#" xmlns:dcterms="http://purl.org/dc/terms/" xmlns:dc="http://purl.org/dc/elements/1.1/" xmlns:bqbiol="http://biomodels.net/biology-qualifiers/">
            <rdf:Description rdf:about="#metaid_M_pser_L_c">
              <bqbiol:is>
                <rdf:Bag>
                  <rdf:li rdf:resource="urn:miriam:chebi:57524"/>
                  <rdf:li rdf:resource="urn:miriam: kegg.compound:C01005"/>
                </rdf:Bag>
              </bqbiol:is>
            </rdf:Description>
          </rdf:RDF>
        </annotation>
      </species>
      <species id="M_acser_c" initialAmount="0" name="O-Acetyl-L-serine" metaid="metaid_M_acser_c" boundaryCondition="false" sboTerm="SBO:0000299" compartment="C_c">
        <notes>
          <body xmlns="http://www.w3.org/1999/xhtml">
                <p>FORMULA: C5H9NO4</p>
                    </body>
          
        </notes>
        <annotation>
          <rdf:RDF xmlns:rdf="http://www.w3.org/1999/02/22-rdf-syntax-ns#" xmlns:bqmodel="http://biomodels.net/model-qualifiers/" xmlns:vCard="http://www.w3.org/2001/vcard-rdf/3.0#" xmlns:dcterms="http://purl.org/dc/terms/" xmlns:dc="http://purl.org/dc/elements/1.1/" xmlns:bqbiol="http://biomodels.net/biology-qualifiers/">
            <rdf:Description rdf:about="#metaid_M_acser_c">
              <bqbiol:is>
                <rdf:Bag>
                  <rdf:li rdf:resource="urn:miriam:chebi:58340"/>
                  <rdf:li rdf:resource="urn:miriam: kegg.compound:C00979"/>
                </rdf:Bag>
              </bqbiol:is>
            </rdf:Description>
          </rdf:RDF>
        </annotation>
      </species>
      <species id="M_trnaala_m" initialAmount="0" name="tRNA(Ala)" metaid="metaid_M_trnaala_m" boundaryCondition="false" sboTerm="SBO:0000299" compartment="C_m">
        <notes>
          <body xmlns="http://www.w3.org/1999/xhtml">
                <p>FORMULA: C10H12N5O3R</p>
                    </body>
          
        </notes>
        <annotation>
          <rdf:RDF xmlns:rdf="http://www.w3.org/1999/02/22-rdf-syntax-ns#" xmlns:bqmodel="http://biomodels.net/model-qualifiers/" xmlns:vCard="http://www.w3.org/2001/vcard-rdf/3.0#" xmlns:dcterms="http://purl.org/dc/terms/" xmlns:dc="http://purl.org/dc/elements/1.1/" xmlns:bqbiol="http://biomodels.net/biology-qualifiers/">
            <rdf:Description rdf:about="#metaid_M_trnaala_m">
              <bqbiol:is>
                <rdf:Bag>
                  <rdf:li rdf:resource="urn:miriam:chebi:29170"/>
                  <rdf:li rdf:resource="urn:miriam: kegg.compound:C01635"/>
                </rdf:Bag>
              </bqbiol:is>
            </rdf:Description>
          </rdf:RDF>
        </annotation>
      </species>
      <species id="M_amet_m" initialAmount="0" name="S-Adenosyl-L-methionine" metaid="metaid_M_amet_m" boundaryCondition="false" sboTerm="SBO:0000299" compartment="C_m">
        <notes>
          <body xmlns="http://www.w3.org/1999/xhtml">
                <p>FORMULA: C15H23N6O5S</p>
                    </body>
          
        </notes>
        <annotation>
          <rdf:RDF xmlns:rdf="http://www.w3.org/1999/02/22-rdf-syntax-ns#" xmlns:bqmodel="http://biomodels.net/model-qualifiers/" xmlns:vCard="http://www.w3.org/2001/vcard-rdf/3.0#" xmlns:dcterms="http://purl.org/dc/terms/" xmlns:dc="http://purl.org/dc/elements/1.1/" xmlns:bqbiol="http://biomodels.net/biology-qualifiers/">
            <rdf:Description rdf:about="#metaid_M_amet_m">
              <bqbiol:is>
                <rdf:Bag>
                  <rdf:li rdf:resource="urn:miriam:chebi:59789"/>
                  <rdf:li rdf:resource="urn:miriam: kegg.compound:C00019"/>
                </rdf:Bag>
              </bqbiol:is>
            </rdf:Description>
          </rdf:RDF>
        </annotation>
      </species>
      <species id="M_ahcys_m" initialAmount="0" name="S-Adenosyl-L-homocysteine" metaid="metaid_M_ahcys_m" boundaryCondition="false" sboTerm="SBO:0000299" compartment="C_m">
        <notes>
          <body xmlns="http://www.w3.org/1999/xhtml">
                <p>FORMULA: C14H20N6O5S</p>
                    </body>
          
        </notes>
        <annotation>
          <rdf:RDF xmlns:rdf="http://www.w3.org/1999/02/22-rdf-syntax-ns#" xmlns:bqmodel="http://biomodels.net/model-qualifiers/" xmlns:vCard="http://www.w3.org/2001/vcard-rdf/3.0#" xmlns:dcterms="http://purl.org/dc/terms/" xmlns:dc="http://purl.org/dc/elements/1.1/" xmlns:bqbiol="http://biomodels.net/biology-qualifiers/">
            <rdf:Description rdf:about="#metaid_M_ahcys_m">
              <bqbiol:is>
                <rdf:Bag>
                  <rdf:li rdf:resource="urn:miriam:chebi:57856"/>
                  <rdf:li rdf:resource="urn:miriam: kegg.compound:C00021"/>
                </rdf:Bag>
              </bqbiol:is>
            </rdf:Description>
          </rdf:RDF>
        </annotation>
      </species>
      <species id="M_tRNAn2mgua_m" initialAmount="0" name="tRNA containing N2-methylguanine" metaid="metaid_M_tRNAn2mgua_m" boundaryCondition="false" sboTerm="SBO:0000299" compartment="C_m">
        <notes>
          <body xmlns="http://www.w3.org/1999/xhtml">
                <p>FORMULA: C11H16N5O8P(C5H8O6PR)n(C5H8O6PR)n</p>
                    </body>
          
        </notes>
</species>
      <species id="M_tRNA_gua_c" initialAmount="0" name="tRNA guanine" metaid="metaid_M_tRNA_gua_c" boundaryCondition="false" sboTerm="SBO:0000299" compartment="C_c">
        <notes>
          <body xmlns="http://www.w3.org/1999/xhtml">
                <p>FORMULA: C10H14N5O8P(C5H8O6PR)n(C5H8O6PR)n</p>
                    </body>
          
        </notes>
</species>
      <species id="M_tRNAn2mgua_c" initialAmount="0" name="tRNA containing N2-methylguanine" metaid="metaid_M_tRNAn2mgua_c" boundaryCondition="false" sboTerm="SBO:0000299" compartment="C_c">
        <notes>
          <body xmlns="http://www.w3.org/1999/xhtml">
                <p>FORMULA: C11H16N5O8P(C5H8O6PR)n(C5H8O6PR)n</p>
                    </body>
          
        </notes>
</species>
      <species id="M_tRNA_gua_m" initialAmount="0" name="tRNA guanine" metaid="metaid_M_tRNA_gua_m" boundaryCondition="false" sboTerm="SBO:0000299" compartment="C_m">
        <notes>
          <body xmlns="http://www.w3.org/1999/xhtml">
                <p>FORMULA: C10H14N5O8P(C5H8O6PR)n(C5H8O6PR)n</p>
                    </body>
          
        </notes>
</species>
      <species id="M_meoh_x" initialAmount="0" name="Methanol" metaid="metaid_M_meoh_x" boundaryCondition="false" sboTerm="SBO:0000299" compartment="C_x">
        <notes>
          <body xmlns="http://www.w3.org/1999/xhtml">
                <p>FORMULA: CH4O</p>
                    </body>
          
        </notes>
        <annotation>
          <rdf:RDF xmlns:rdf="http://www.w3.org/1999/02/22-rdf-syntax-ns#" xmlns:bqmodel="http://biomodels.net/model-qualifiers/" xmlns:vCard="http://www.w3.org/2001/vcard-rdf/3.0#" xmlns:dcterms="http://purl.org/dc/terms/" xmlns:dc="http://purl.org/dc/elements/1.1/" xmlns:bqbiol="http://biomodels.net/biology-qualifiers/">
            <rdf:Description rdf:about="#metaid_M_meoh_x">
              <bqbiol:is>
                <rdf:Bag>
                  <rdf:li rdf:resource="urn:miriam:chebi:17790"/>
                  <rdf:li rdf:resource="urn:miriam: kegg.compound:C00132"/>
                </rdf:Bag>
              </bqbiol:is>
            </rdf:Description>
          </rdf:RDF>
        </annotation>
      </species>
      <species id="M_fald_x" initialAmount="0" name="Formaldehyde" metaid="metaid_M_fald_x" boundaryCondition="false" sboTerm="SBO:0000299" compartment="C_x">
        <notes>
          <body xmlns="http://www.w3.org/1999/xhtml">
                <p>FORMULA: CH2O</p>
                    </body>
          
        </notes>
        <annotation>
          <rdf:RDF xmlns:rdf="http://www.w3.org/1999/02/22-rdf-syntax-ns#" xmlns:bqmodel="http://biomodels.net/model-qualifiers/" xmlns:vCard="http://www.w3.org/2001/vcard-rdf/3.0#" xmlns:dcterms="http://purl.org/dc/terms/" xmlns:dc="http://purl.org/dc/elements/1.1/" xmlns:bqbiol="http://biomodels.net/biology-qualifiers/">
            <rdf:Description rdf:about="#metaid_M_fald_x">
              <bqbiol:is>
                <rdf:Bag>
                  <rdf:li rdf:resource="urn:miriam:chebi:16842"/>
                  <rdf:li rdf:resource="urn:miriam: kegg.compound:C00067"/>
                </rdf:Bag>
              </bqbiol:is>
            </rdf:Description>
          </rdf:RDF>
        </annotation>
      </species>
      <species id="M_thmpp_c" initialAmount="0" name="Thiamine diphosphate" metaid="metaid_M_thmpp_c" boundaryCondition="false" sboTerm="SBO:0000299" compartment="C_c">
        <notes>
          <body xmlns="http://www.w3.org/1999/xhtml">
                <p>FORMULA: C12H16N4O7P2S</p>
                    </body>
          
        </notes>
        <annotation>
          <rdf:RDF xmlns:rdf="http://www.w3.org/1999/02/22-rdf-syntax-ns#" xmlns:bqmodel="http://biomodels.net/model-qualifiers/" xmlns:vCard="http://www.w3.org/2001/vcard-rdf/3.0#" xmlns:dcterms="http://purl.org/dc/terms/" xmlns:dc="http://purl.org/dc/elements/1.1/" xmlns:bqbiol="http://biomodels.net/biology-qualifiers/">
            <rdf:Description rdf:about="#metaid_M_thmpp_c">
              <bqbiol:is>
                <rdf:Bag>
                  <rdf:li rdf:resource="urn:miriam:chebi:58937"/>
                  <rdf:li rdf:resource="urn:miriam: kegg.compound:C00068"/>
                </rdf:Bag>
              </bqbiol:is>
            </rdf:Description>
          </rdf:RDF>
        </annotation>
      </species>
      <species id="M_thmtp_c" initialAmount="0" name="Thiamin triphosphate" metaid="metaid_M_thmtp_c" boundaryCondition="false" sboTerm="SBO:0000299" compartment="C_c">
        <notes>
          <body xmlns="http://www.w3.org/1999/xhtml">
                <p>FORMULA: C12H16N4O10P3S</p>
                    </body>
          
        </notes>
        <annotation>
          <rdf:RDF xmlns:rdf="http://www.w3.org/1999/02/22-rdf-syntax-ns#" xmlns:bqmodel="http://biomodels.net/model-qualifiers/" xmlns:vCard="http://www.w3.org/2001/vcard-rdf/3.0#" xmlns:dcterms="http://purl.org/dc/terms/" xmlns:dc="http://purl.org/dc/elements/1.1/" xmlns:bqbiol="http://biomodels.net/biology-qualifiers/">
            <rdf:Description rdf:about="#metaid_M_thmtp_c">
              <bqbiol:is>
                <rdf:Bag>
                  <rdf:li rdf:resource="urn:miriam:chebi:58938"/>
                  <rdf:li rdf:resource="urn:miriam: kegg.compound:C03028"/>
                </rdf:Bag>
              </bqbiol:is>
            </rdf:Description>
          </rdf:RDF>
        </annotation>
      </species>
      <species id="M_thmmp_c" initialAmount="0" name="Thiamin monophosphate" metaid="metaid_M_thmmp_c" boundaryCondition="false" sboTerm="SBO:0000299" compartment="C_c">
        <notes>
          <body xmlns="http://www.w3.org/1999/xhtml">
                <p>FORMULA: C12H16N4O4PS</p>
                    </body>
          
        </notes>
        <annotation>
          <rdf:RDF xmlns:rdf="http://www.w3.org/1999/02/22-rdf-syntax-ns#" xmlns:bqmodel="http://biomodels.net/model-qualifiers/" xmlns:vCard="http://www.w3.org/2001/vcard-rdf/3.0#" xmlns:dcterms="http://purl.org/dc/terms/" xmlns:dc="http://purl.org/dc/elements/1.1/" xmlns:bqbiol="http://biomodels.net/biology-qualifiers/">
            <rdf:Description rdf:about="#metaid_M_thmmp_c">
              <bqbiol:is>
                <rdf:Bag>
                  <rdf:li rdf:resource="urn:miriam:chebi:37575"/>
                  <rdf:li rdf:resource="urn:miriam: kegg.compound:C01081"/>
                </rdf:Bag>
              </bqbiol:is>
            </rdf:Description>
          </rdf:RDF>
        </annotation>
      </species>
      <species id="M_thm_c" initialAmount="0" name="Thiamine" metaid="metaid_M_thm_c" boundaryCondition="false" sboTerm="SBO:0000299" compartment="C_c">
        <notes>
          <body xmlns="http://www.w3.org/1999/xhtml">
                <p>FORMULA: C12H17N4OS</p>
                    </body>
          
        </notes>
        <annotation>
          <rdf:RDF xmlns:rdf="http://www.w3.org/1999/02/22-rdf-syntax-ns#" xmlns:bqmodel="http://biomodels.net/model-qualifiers/" xmlns:vCard="http://www.w3.org/2001/vcard-rdf/3.0#" xmlns:dcterms="http://purl.org/dc/terms/" xmlns:dc="http://purl.org/dc/elements/1.1/" xmlns:bqbiol="http://biomodels.net/biology-qualifiers/">
            <rdf:Description rdf:about="#metaid_M_thm_c">
              <bqbiol:is>
                <rdf:Bag>
                  <rdf:li rdf:resource="urn:miriam:chebi:18385"/>
                  <rdf:li rdf:resource="urn:miriam: kegg.compound:C00378"/>
                </rdf:Bag>
              </bqbiol:is>
            </rdf:Description>
          </rdf:RDF>
        </annotation>
      </species>
      <species id="M_thmpp_e" initialAmount="0" name="Thiamine diphosphate" metaid="metaid_M_thmpp_e" boundaryCondition="false" sboTerm="SBO:0000299" compartment="C_e">
        <notes>
          <body xmlns="http://www.w3.org/1999/xhtml">
                <p>FORMULA: C12H16N4O7P2S</p>
                    </body>
          
        </notes>
        <annotation>
          <rdf:RDF xmlns:rdf="http://www.w3.org/1999/02/22-rdf-syntax-ns#" xmlns:bqmodel="http://biomodels.net/model-qualifiers/" xmlns:vCard="http://www.w3.org/2001/vcard-rdf/3.0#" xmlns:dcterms="http://purl.org/dc/terms/" xmlns:dc="http://purl.org/dc/elements/1.1/" xmlns:bqbiol="http://biomodels.net/biology-qualifiers/">
            <rdf:Description rdf:about="#metaid_M_thmpp_e">
              <bqbiol:is>
                <rdf:Bag>
                  <rdf:li rdf:resource="urn:miriam:chebi:58937"/>
                  <rdf:li rdf:resource="urn:miriam: kegg.compound:C00068"/>
                </rdf:Bag>
              </bqbiol:is>
            </rdf:Description>
          </rdf:RDF>
        </annotation>
      </species>
      <species id="M_h_e" initialAmount="0" name="H+" metaid="metaid_M_h_e" boundaryCondition="false" sboTerm="SBO:0000299" compartment="C_e">
        <notes>
          <body xmlns="http://www.w3.org/1999/xhtml">
                <p>FORMULA: H</p>
                    </body>
          
        </notes>
        <annotation>
          <rdf:RDF xmlns:rdf="http://www.w3.org/1999/02/22-rdf-syntax-ns#" xmlns:bqmodel="http://biomodels.net/model-qualifiers/" xmlns:vCard="http://www.w3.org/2001/vcard-rdf/3.0#" xmlns:dcterms="http://purl.org/dc/terms/" xmlns:dc="http://purl.org/dc/elements/1.1/" xmlns:bqbiol="http://biomodels.net/biology-qualifiers/">
            <rdf:Description rdf:about="#metaid_M_h_e">
              <bqbiol:is>
                <rdf:Bag>
                  <rdf:li rdf:resource="urn:miriam:chebi:15378"/>
                  <rdf:li rdf:resource="urn:miriam: kegg.compound:C00080"/>
                </rdf:Bag>
              </bqbiol:is>
            </rdf:Description>
          </rdf:RDF>
        </annotation>
      </species>
      <species id="M_thm_e" initialAmount="0" name="Thiamine" metaid="metaid_M_thm_e" boundaryCondition="false" sboTerm="SBO:0000299" compartment="C_e">
        <notes>
          <body xmlns="http://www.w3.org/1999/xhtml">
                <p>FORMULA: C12H17N4OS</p>
                    </body>
          
        </notes>
        <annotation>
          <rdf:RDF xmlns:rdf="http://www.w3.org/1999/02/22-rdf-syntax-ns#" xmlns:bqmodel="http://biomodels.net/model-qualifiers/" xmlns:vCard="http://www.w3.org/2001/vcard-rdf/3.0#" xmlns:dcterms="http://purl.org/dc/terms/" xmlns:dc="http://purl.org/dc/elements/1.1/" xmlns:bqbiol="http://biomodels.net/biology-qualifiers/">
            <rdf:Description rdf:about="#metaid_M_thm_e">
              <bqbiol:is>
                <rdf:Bag>
                  <rdf:li rdf:resource="urn:miriam:chebi:18385"/>
                  <rdf:li rdf:resource="urn:miriam: kegg.compound:C00378"/>
                </rdf:Bag>
              </bqbiol:is>
            </rdf:Description>
          </rdf:RDF>
        </annotation>
      </species>
      <species id="M_3_Carboxy_1_hydroxypropyl_ThPP_m" initialAmount="0" name="3-Carboxy-1-hydroxypropyl-ThPP" metaid="metaid_M_3_Carboxy_1_hydroxypropyl_ThPP_m" boundaryCondition="false" sboTerm="SBO:0000299" compartment="C_m">
        <notes>
          <body xmlns="http://www.w3.org/1999/xhtml">
                <p>FORMULA: C16H25N4O10P2S</p>
                    </body>
          
        </notes>
        <annotation>
          <rdf:RDF xmlns:rdf="http://www.w3.org/1999/02/22-rdf-syntax-ns#" xmlns:bqmodel="http://biomodels.net/model-qualifiers/" xmlns:vCard="http://www.w3.org/2001/vcard-rdf/3.0#" xmlns:dcterms="http://purl.org/dc/terms/" xmlns:dc="http://purl.org/dc/elements/1.1/" xmlns:bqbiol="http://biomodels.net/biology-qualifiers/">
            <rdf:Description rdf:about="#metaid_M_3_Carboxy_1_hydroxypropyl_ThPP_m">
              <bqbiol:is>
                <rdf:Bag>
                  <rdf:li rdf:resource="urn:miriam:chebi:1463"/>
                  <rdf:li rdf:resource="urn:miriam: kegg.compound:C05381"/>
                </rdf:Bag>
              </bqbiol:is>
            </rdf:Description>
          </rdf:RDF>
        </annotation>
      </species>
      <species id="M_etoh_c" initialAmount="0" name="Ethanol" metaid="metaid_M_etoh_c" boundaryCondition="false" sboTerm="SBO:0000299" compartment="C_c">
        <notes>
          <body xmlns="http://www.w3.org/1999/xhtml">
                <p>FORMULA: C2H6O</p>
                    </body>
          
        </notes>
        <annotation>
          <rdf:RDF xmlns:rdf="http://www.w3.org/1999/02/22-rdf-syntax-ns#" xmlns:bqmodel="http://biomodels.net/model-qualifiers/" xmlns:vCard="http://www.w3.org/2001/vcard-rdf/3.0#" xmlns:dcterms="http://purl.org/dc/terms/" xmlns:dc="http://purl.org/dc/elements/1.1/" xmlns:bqbiol="http://biomodels.net/biology-qualifiers/">
            <rdf:Description rdf:about="#metaid_M_etoh_c">
              <bqbiol:is>
                <rdf:Bag>
                  <rdf:li rdf:resource="urn:miriam:chebi:16236"/>
                  <rdf:li rdf:resource="urn:miriam: kegg.compound:C00469"/>
                </rdf:Bag>
              </bqbiol:is>
            </rdf:Description>
          </rdf:RDF>
        </annotation>
      </species>
      <species id="M_aces_c" initialAmount="0" name="ethylacetate" metaid="metaid_M_aces_c" boundaryCondition="false" sboTerm="SBO:0000299" compartment="C_c">
        <notes>
          <body xmlns="http://www.w3.org/1999/xhtml">
                <p>FORMULA: C4H8O2</p>
                    </body>
          
        </notes>
        <annotation>
          <rdf:RDF xmlns:rdf="http://www.w3.org/1999/02/22-rdf-syntax-ns#" xmlns:bqmodel="http://biomodels.net/model-qualifiers/" xmlns:vCard="http://www.w3.org/2001/vcard-rdf/3.0#" xmlns:dcterms="http://purl.org/dc/terms/" xmlns:dc="http://purl.org/dc/elements/1.1/" xmlns:bqbiol="http://biomodels.net/biology-qualifiers/">
            <rdf:Description rdf:about="#metaid_M_aces_c">
              <bqbiol:is>
                <rdf:Bag>
                  <rdf:li rdf:resource="urn:miriam:chebi:47622"/>
                  <rdf:li rdf:resource="urn:miriam: kegg.compound:C01883"/>
                </rdf:Bag>
              </bqbiol:is>
            </rdf:Description>
          </rdf:RDF>
        </annotation>
      </species>
      <species id="M_acald_c" initialAmount="0" name="Acetaldehyde" metaid="metaid_M_acald_c" boundaryCondition="false" sboTerm="SBO:0000299" compartment="C_c">
        <notes>
          <body xmlns="http://www.w3.org/1999/xhtml">
                <p>FORMULA: C2H4O</p>
                    </body>
          
        </notes>
        <annotation>
          <rdf:RDF xmlns:rdf="http://www.w3.org/1999/02/22-rdf-syntax-ns#" xmlns:bqmodel="http://biomodels.net/model-qualifiers/" xmlns:vCard="http://www.w3.org/2001/vcard-rdf/3.0#" xmlns:dcterms="http://purl.org/dc/terms/" xmlns:dc="http://purl.org/dc/elements/1.1/" xmlns:bqbiol="http://biomodels.net/biology-qualifiers/">
            <rdf:Description rdf:about="#metaid_M_acald_c">
              <bqbiol:is>
                <rdf:Bag>
                  <rdf:li rdf:resource="urn:miriam:chebi:15343"/>
                  <rdf:li rdf:resource="urn:miriam: kegg.compound:C00084"/>
                </rdf:Bag>
              </bqbiol:is>
            </rdf:Description>
          </rdf:RDF>
        </annotation>
      </species>
      <species id="M_2pg_c" initialAmount="0" name="2-Phospho-D-glycerate" metaid="metaid_M_2pg_c" boundaryCondition="false" sboTerm="SBO:0000299" compartment="C_c">
        <notes>
          <body xmlns="http://www.w3.org/1999/xhtml">
                <p>FORMULA: C3H4O7P</p>
                    </body>
          
        </notes>
        <annotation>
          <rdf:RDF xmlns:rdf="http://www.w3.org/1999/02/22-rdf-syntax-ns#" xmlns:bqmodel="http://biomodels.net/model-qualifiers/" xmlns:vCard="http://www.w3.org/2001/vcard-rdf/3.0#" xmlns:dcterms="http://purl.org/dc/terms/" xmlns:dc="http://purl.org/dc/elements/1.1/" xmlns:bqbiol="http://biomodels.net/biology-qualifiers/">
            <rdf:Description rdf:about="#metaid_M_2pg_c">
              <bqbiol:is>
                <rdf:Bag>
                  <rdf:li rdf:resource="urn:miriam:chebi:58289"/>
                  <rdf:li rdf:resource="urn:miriam: kegg.compound:C00631"/>
                </rdf:Bag>
              </bqbiol:is>
            </rdf:Description>
          </rdf:RDF>
        </annotation>
      </species>
      <species id="M_glu5sa_c" initialAmount="0" name="L-Glutamate 5-semialdehyde" metaid="metaid_M_glu5sa_c" boundaryCondition="false" sboTerm="SBO:0000299" compartment="C_c">
        <notes>
          <body xmlns="http://www.w3.org/1999/xhtml">
                <p>FORMULA: C5H9NO3</p>
                    </body>
          
        </notes>
        <annotation>
          <rdf:RDF xmlns:rdf="http://www.w3.org/1999/02/22-rdf-syntax-ns#" xmlns:bqmodel="http://biomodels.net/model-qualifiers/" xmlns:vCard="http://www.w3.org/2001/vcard-rdf/3.0#" xmlns:dcterms="http://purl.org/dc/terms/" xmlns:dc="http://purl.org/dc/elements/1.1/" xmlns:bqbiol="http://biomodels.net/biology-qualifiers/">
            <rdf:Description rdf:about="#metaid_M_glu5sa_c">
              <bqbiol:is>
                <rdf:Bag>
                  <rdf:li rdf:resource="urn:miriam:chebi:58066"/>
                  <rdf:li rdf:resource="urn:miriam: kegg.compound:C01165"/>
                </rdf:Bag>
              </bqbiol:is>
            </rdf:Description>
          </rdf:RDF>
        </annotation>
      </species>
      <species id="M_acorn_c" initialAmount="0" name="N-Acetylornithine" metaid="metaid_M_acorn_c" boundaryCondition="false" sboTerm="SBO:0000299" compartment="C_c">
        <notes>
          <body xmlns="http://www.w3.org/1999/xhtml">
                <p>FORMULA: C7H14N2O3</p>
                    </body>
          
        </notes>
        <annotation>
          <rdf:RDF xmlns:rdf="http://www.w3.org/1999/02/22-rdf-syntax-ns#" xmlns:bqmodel="http://biomodels.net/model-qualifiers/" xmlns:vCard="http://www.w3.org/2001/vcard-rdf/3.0#" xmlns:dcterms="http://purl.org/dc/terms/" xmlns:dc="http://purl.org/dc/elements/1.1/" xmlns:bqbiol="http://biomodels.net/biology-qualifiers/">
            <rdf:Description rdf:about="#metaid_M_acorn_c">
              <bqbiol:is>
                <rdf:Bag>
                  <rdf:li rdf:resource="urn:miriam:chebi:57805"/>
                  <rdf:li rdf:resource="urn:miriam: kegg.compound:C00437"/>
                </rdf:Bag>
              </bqbiol:is>
            </rdf:Description>
          </rdf:RDF>
        </annotation>
      </species>
      <species id="M_ptrc_c" initialAmount="0" name="Putrescine" metaid="metaid_M_ptrc_c" boundaryCondition="false" sboTerm="SBO:0000299" compartment="C_c">
        <notes>
          <body xmlns="http://www.w3.org/1999/xhtml">
                <p>FORMULA: C4H14N2</p>
                    </body>
          
        </notes>
        <annotation>
          <rdf:RDF xmlns:rdf="http://www.w3.org/1999/02/22-rdf-syntax-ns#" xmlns:bqmodel="http://biomodels.net/model-qualifiers/" xmlns:vCard="http://www.w3.org/2001/vcard-rdf/3.0#" xmlns:dcterms="http://purl.org/dc/terms/" xmlns:dc="http://purl.org/dc/elements/1.1/" xmlns:bqbiol="http://biomodels.net/biology-qualifiers/">
            <rdf:Description rdf:about="#metaid_M_ptrc_c">
              <bqbiol:is>
                <rdf:Bag>
                  <rdf:li rdf:resource="urn:miriam:chebi:326268"/>
                  <rdf:li rdf:resource="urn:miriam: kegg.compound:C00134"/>
                </rdf:Bag>
              </bqbiol:is>
            </rdf:Description>
          </rdf:RDF>
        </annotation>
      </species>
      <species id="M_indole_c" initialAmount="0" name="Indole" metaid="metaid_M_indole_c" boundaryCondition="false" sboTerm="SBO:0000299" compartment="C_c">
        <notes>
          <body xmlns="http://www.w3.org/1999/xhtml">
                <p>FORMULA: C8H7N</p>
                    </body>
          
        </notes>
        <annotation>
          <rdf:RDF xmlns:rdf="http://www.w3.org/1999/02/22-rdf-syntax-ns#" xmlns:bqmodel="http://biomodels.net/model-qualifiers/" xmlns:vCard="http://www.w3.org/2001/vcard-rdf/3.0#" xmlns:dcterms="http://purl.org/dc/terms/" xmlns:dc="http://purl.org/dc/elements/1.1/" xmlns:bqbiol="http://biomodels.net/biology-qualifiers/">
            <rdf:Description rdf:about="#metaid_M_indole_c">
              <bqbiol:is>
                <rdf:Bag>
                  <rdf:li rdf:resource="urn:miriam:chebi:16881"/>
                  <rdf:li rdf:resource="urn:miriam: kegg.compound:C00463"/>
                </rdf:Bag>
              </bqbiol:is>
            </rdf:Description>
          </rdf:RDF>
        </annotation>
      </species>
      <species id="M_trp_L_c" initialAmount="0" name="L-Tryptophan" metaid="metaid_M_trp_L_c" boundaryCondition="false" sboTerm="SBO:0000299" compartment="C_c">
        <notes>
          <body xmlns="http://www.w3.org/1999/xhtml">
                <p>FORMULA: C11H12N2O2</p>
                    </body>
          
        </notes>
        <annotation>
          <rdf:RDF xmlns:rdf="http://www.w3.org/1999/02/22-rdf-syntax-ns#" xmlns:bqmodel="http://biomodels.net/model-qualifiers/" xmlns:vCard="http://www.w3.org/2001/vcard-rdf/3.0#" xmlns:dcterms="http://purl.org/dc/terms/" xmlns:dc="http://purl.org/dc/elements/1.1/" xmlns:bqbiol="http://biomodels.net/biology-qualifiers/">
            <rdf:Description rdf:about="#metaid_M_trp_L_c">
              <bqbiol:is>
                <rdf:Bag>
                  <rdf:li rdf:resource="urn:miriam:chebi:57912"/>
                  <rdf:li rdf:resource="urn:miriam: kegg.compound:C00078"/>
                </rdf:Bag>
              </bqbiol:is>
            </rdf:Description>
          </rdf:RDF>
        </annotation>
      </species>
      <species id="M_Lfmkynr_c" initialAmount="0" name="L-Formylkynurenine" metaid="metaid_M_Lfmkynr_c" boundaryCondition="false" sboTerm="SBO:0000299" compartment="C_c">
        <notes>
          <body xmlns="http://www.w3.org/1999/xhtml">
                <p>FORMULA: C11H12N2O4</p>
                    </body>
          
        </notes>
        <annotation>
          <rdf:RDF xmlns:rdf="http://www.w3.org/1999/02/22-rdf-syntax-ns#" xmlns:bqmodel="http://biomodels.net/model-qualifiers/" xmlns:vCard="http://www.w3.org/2001/vcard-rdf/3.0#" xmlns:dcterms="http://purl.org/dc/terms/" xmlns:dc="http://purl.org/dc/elements/1.1/" xmlns:bqbiol="http://biomodels.net/biology-qualifiers/">
            <rdf:Description rdf:about="#metaid_M_Lfmkynr_c">
              <bqbiol:is>
                <rdf:Bag>
                  <rdf:li rdf:resource="urn:miriam:chebi:58629"/>
                  <rdf:li rdf:resource="urn:miriam: kegg.compound:C02700"/>
                </rdf:Bag>
              </bqbiol:is>
            </rdf:Description>
          </rdf:RDF>
        </annotation>
      </species>
      <species id="M_iad_c" initialAmount="0" name="Indole-3-acetamide" metaid="metaid_M_iad_c" boundaryCondition="false" sboTerm="SBO:0000299" compartment="C_c">
        <notes>
          <body xmlns="http://www.w3.org/1999/xhtml">
                <p>FORMULA: C10H10N2O</p>
                    </body>
          
        </notes>
        <annotation>
          <rdf:RDF xmlns:rdf="http://www.w3.org/1999/02/22-rdf-syntax-ns#" xmlns:bqmodel="http://biomodels.net/model-qualifiers/" xmlns:vCard="http://www.w3.org/2001/vcard-rdf/3.0#" xmlns:dcterms="http://purl.org/dc/terms/" xmlns:dc="http://purl.org/dc/elements/1.1/" xmlns:bqbiol="http://biomodels.net/biology-qualifiers/">
            <rdf:Description rdf:about="#metaid_M_iad_c">
              <bqbiol:is>
                <rdf:Bag>
                  <rdf:li rdf:resource="urn:miriam:chebi:16031"/>
                  <rdf:li rdf:resource="urn:miriam: kegg.compound:C02693"/>
                </rdf:Bag>
              </bqbiol:is>
            </rdf:Description>
          </rdf:RDF>
        </annotation>
      </species>
      <species id="M_indpyr_c" initialAmount="0" name="Indolepyruvate" metaid="metaid_M_indpyr_c" boundaryCondition="false" sboTerm="SBO:0000299" compartment="C_c">
        <notes>
          <body xmlns="http://www.w3.org/1999/xhtml">
                <p>FORMULA: C11H8NO3</p>
                    </body>
          
        </notes>
        <annotation>
          <rdf:RDF xmlns:rdf="http://www.w3.org/1999/02/22-rdf-syntax-ns#" xmlns:bqmodel="http://biomodels.net/model-qualifiers/" xmlns:vCard="http://www.w3.org/2001/vcard-rdf/3.0#" xmlns:dcterms="http://purl.org/dc/terms/" xmlns:dc="http://purl.org/dc/elements/1.1/" xmlns:bqbiol="http://biomodels.net/biology-qualifiers/">
            <rdf:Description rdf:about="#metaid_M_indpyr_c">
              <bqbiol:is>
                <rdf:Bag>
                  <rdf:li rdf:resource="urn:miriam:chebi:17640"/>
                  <rdf:li rdf:resource="urn:miriam: kegg.compound:C00331"/>
                </rdf:Bag>
              </bqbiol:is>
            </rdf:Description>
          </rdf:RDF>
        </annotation>
      </species>
      <species id="M_phe_L_c" initialAmount="0" name="L-Phenylalanine" metaid="metaid_M_phe_L_c" boundaryCondition="false" sboTerm="SBO:0000299" compartment="C_c">
        <notes>
          <body xmlns="http://www.w3.org/1999/xhtml">
                <p>FORMULA: C9H11NO2</p>
                    </body>
          
        </notes>
        <annotation>
          <rdf:RDF xmlns:rdf="http://www.w3.org/1999/02/22-rdf-syntax-ns#" xmlns:bqmodel="http://biomodels.net/model-qualifiers/" xmlns:vCard="http://www.w3.org/2001/vcard-rdf/3.0#" xmlns:dcterms="http://purl.org/dc/terms/" xmlns:dc="http://purl.org/dc/elements/1.1/" xmlns:bqbiol="http://biomodels.net/biology-qualifiers/">
            <rdf:Description rdf:about="#metaid_M_phe_L_c">
              <bqbiol:is>
                <rdf:Bag>
                  <rdf:li rdf:resource="urn:miriam:chebi:58095"/>
                  <rdf:li rdf:resource="urn:miriam: kegg.compound:C00079"/>
                </rdf:Bag>
              </bqbiol:is>
            </rdf:Description>
          </rdf:RDF>
        </annotation>
      </species>
      <species id="M_phpyr_c" initialAmount="0" name="Phenylpyruvate" metaid="metaid_M_phpyr_c" boundaryCondition="false" sboTerm="SBO:0000299" compartment="C_c">
        <notes>
          <body xmlns="http://www.w3.org/1999/xhtml">
                <p>FORMULA: C9H7O3</p>
                    </body>
          
        </notes>
        <annotation>
          <rdf:RDF xmlns:rdf="http://www.w3.org/1999/02/22-rdf-syntax-ns#" xmlns:bqmodel="http://biomodels.net/model-qualifiers/" xmlns:vCard="http://www.w3.org/2001/vcard-rdf/3.0#" xmlns:dcterms="http://purl.org/dc/terms/" xmlns:dc="http://purl.org/dc/elements/1.1/" xmlns:bqbiol="http://biomodels.net/biology-qualifiers/">
            <rdf:Description rdf:about="#metaid_M_phpyr_c">
              <bqbiol:is>
                <rdf:Bag>
                  <rdf:li rdf:resource="urn:miriam:chebi:18005"/>
                  <rdf:li rdf:resource="urn:miriam: kegg.compound:C00166"/>
                </rdf:Bag>
              </bqbiol:is>
            </rdf:Description>
          </rdf:RDF>
        </annotation>
      </species>
      <species id="M_msa_c" initialAmount="0" name="3-Oxopropanoate" metaid="metaid_M_msa_c" boundaryCondition="false" sboTerm="SBO:0000299" compartment="C_c">
        <notes>
          <body xmlns="http://www.w3.org/1999/xhtml">
                <p>FORMULA: C3H3O3</p>
                    </body>
          
        </notes>
        <annotation>
          <rdf:RDF xmlns:rdf="http://www.w3.org/1999/02/22-rdf-syntax-ns#" xmlns:bqmodel="http://biomodels.net/model-qualifiers/" xmlns:vCard="http://www.w3.org/2001/vcard-rdf/3.0#" xmlns:dcterms="http://purl.org/dc/terms/" xmlns:dc="http://purl.org/dc/elements/1.1/" xmlns:bqbiol="http://biomodels.net/biology-qualifiers/">
            <rdf:Description rdf:about="#metaid_M_msa_c">
              <bqbiol:is>
                <rdf:Bag>
                  <rdf:li rdf:resource="urn:miriam:chebi:33190"/>
                  <rdf:li rdf:resource="urn:miriam: kegg.compound:C00222"/>
                </rdf:Bag>
              </bqbiol:is>
            </rdf:Description>
          </rdf:RDF>
        </annotation>
      </species>
      <species id="M_1pyr5c_m" initialAmount="0" name="1-Pyrroline-5-carboxylate" metaid="metaid_M_1pyr5c_m" boundaryCondition="false" sboTerm="SBO:0000299" compartment="C_m">
        <notes>
          <body xmlns="http://www.w3.org/1999/xhtml">
                <p>FORMULA: C5H6NO2</p>
                    </body>
          
        </notes>
        <annotation>
          <rdf:RDF xmlns:rdf="http://www.w3.org/1999/02/22-rdf-syntax-ns#" xmlns:bqmodel="http://biomodels.net/model-qualifiers/" xmlns:vCard="http://www.w3.org/2001/vcard-rdf/3.0#" xmlns:dcterms="http://purl.org/dc/terms/" xmlns:dc="http://purl.org/dc/elements/1.1/" xmlns:bqbiol="http://biomodels.net/biology-qualifiers/">
            <rdf:Description rdf:about="#metaid_M_1pyr5c_m">
              <bqbiol:is>
                <rdf:Bag>
                  <rdf:li rdf:resource="urn:miriam:chebi:15893"/>
                  <rdf:li rdf:resource="urn:miriam: kegg.compound:C03912"/>
                </rdf:Bag>
              </bqbiol:is>
            </rdf:Description>
          </rdf:RDF>
        </annotation>
      </species>
      <species id="M_icit_m" initialAmount="0" name="Isocitrate" metaid="metaid_M_icit_m" boundaryCondition="false" sboTerm="SBO:0000299" compartment="C_m">
        <notes>
          <body xmlns="http://www.w3.org/1999/xhtml">
                <p>FORMULA: C6H5O7</p>
                    </body>
          
        </notes>
        <annotation>
          <rdf:RDF xmlns:rdf="http://www.w3.org/1999/02/22-rdf-syntax-ns#" xmlns:bqmodel="http://biomodels.net/model-qualifiers/" xmlns:vCard="http://www.w3.org/2001/vcard-rdf/3.0#" xmlns:dcterms="http://purl.org/dc/terms/" xmlns:dc="http://purl.org/dc/elements/1.1/" xmlns:bqbiol="http://biomodels.net/biology-qualifiers/">
            <rdf:Description rdf:about="#metaid_M_icit_m">
              <bqbiol:is>
                <rdf:Bag>
                  <rdf:li rdf:resource="urn:miriam:chebi:16087"/>
                  <rdf:li rdf:resource="urn:miriam: kegg.compound:C00311"/>
                </rdf:Bag>
              </bqbiol:is>
            </rdf:Description>
          </rdf:RDF>
        </annotation>
      </species>
      <species id="M_acald_m" initialAmount="0" name="Acetaldehyde" metaid="metaid_M_acald_m" boundaryCondition="false" sboTerm="SBO:0000299" compartment="C_m">
        <notes>
          <body xmlns="http://www.w3.org/1999/xhtml">
                <p>FORMULA: C2H4O</p>
                    </body>
          
        </notes>
        <annotation>
          <rdf:RDF xmlns:rdf="http://www.w3.org/1999/02/22-rdf-syntax-ns#" xmlns:bqmodel="http://biomodels.net/model-qualifiers/" xmlns:vCard="http://www.w3.org/2001/vcard-rdf/3.0#" xmlns:dcterms="http://purl.org/dc/terms/" xmlns:dc="http://purl.org/dc/elements/1.1/" xmlns:bqbiol="http://biomodels.net/biology-qualifiers/">
            <rdf:Description rdf:about="#metaid_M_acald_m">
              <bqbiol:is>
                <rdf:Bag>
                  <rdf:li rdf:resource="urn:miriam:chebi:15343"/>
                  <rdf:li rdf:resource="urn:miriam: kegg.compound:C00084"/>
                </rdf:Bag>
              </bqbiol:is>
            </rdf:Description>
          </rdf:RDF>
        </annotation>
      </species>
      <species id="M_sucsal_c" initialAmount="0" name="Succinate semialdehyde" metaid="metaid_M_sucsal_c" boundaryCondition="false" sboTerm="SBO:0000299" compartment="C_c">
        <notes>
          <body xmlns="http://www.w3.org/1999/xhtml">
                <p>FORMULA: C4H5O3</p>
                    </body>
          
        </notes>
        <annotation>
          <rdf:RDF xmlns:rdf="http://www.w3.org/1999/02/22-rdf-syntax-ns#" xmlns:bqmodel="http://biomodels.net/model-qualifiers/" xmlns:vCard="http://www.w3.org/2001/vcard-rdf/3.0#" xmlns:dcterms="http://purl.org/dc/terms/" xmlns:dc="http://purl.org/dc/elements/1.1/" xmlns:bqbiol="http://biomodels.net/biology-qualifiers/">
            <rdf:Description rdf:about="#metaid_M_sucsal_c">
              <bqbiol:is>
                <rdf:Bag>
                  <rdf:li rdf:resource="urn:miriam:chebi:57706"/>
                  <rdf:li rdf:resource="urn:miriam: kegg.compound:C00232"/>
                </rdf:Bag>
              </bqbiol:is>
            </rdf:Description>
          </rdf:RDF>
        </annotation>
      </species>
      <species id="M_saccrp_L_c" initialAmount="0" name="L-Saccharopine" metaid="metaid_M_saccrp_L_c" boundaryCondition="false" sboTerm="SBO:0000299" compartment="C_c">
        <notes>
          <body xmlns="http://www.w3.org/1999/xhtml">
                <p>FORMULA: C11H19N2O6</p>
                    </body>
          
        </notes>
        <annotation>
          <rdf:RDF xmlns:rdf="http://www.w3.org/1999/02/22-rdf-syntax-ns#" xmlns:bqmodel="http://biomodels.net/model-qualifiers/" xmlns:vCard="http://www.w3.org/2001/vcard-rdf/3.0#" xmlns:dcterms="http://purl.org/dc/terms/" xmlns:dc="http://purl.org/dc/elements/1.1/" xmlns:bqbiol="http://biomodels.net/biology-qualifiers/">
            <rdf:Description rdf:about="#metaid_M_saccrp_L_c">
              <bqbiol:is>
                <rdf:Bag>
                  <rdf:li rdf:resource="urn:miriam:chebi:57951"/>
                  <rdf:li rdf:resource="urn:miriam: kegg.compound:C00449"/>
                </rdf:Bag>
              </bqbiol:is>
            </rdf:Description>
          </rdf:RDF>
        </annotation>
      </species>
      <species id="M_lys_L_c" initialAmount="0" name="L-Lysine" metaid="metaid_M_lys_L_c" boundaryCondition="false" sboTerm="SBO:0000299" compartment="C_c">
        <notes>
          <body xmlns="http://www.w3.org/1999/xhtml">
                <p>FORMULA: C6H15N2O2</p>
                    </body>
          
        </notes>
        <annotation>
          <rdf:RDF xmlns:rdf="http://www.w3.org/1999/02/22-rdf-syntax-ns#" xmlns:bqmodel="http://biomodels.net/model-qualifiers/" xmlns:vCard="http://www.w3.org/2001/vcard-rdf/3.0#" xmlns:dcterms="http://purl.org/dc/terms/" xmlns:dc="http://purl.org/dc/elements/1.1/" xmlns:bqbiol="http://biomodels.net/biology-qualifiers/">
            <rdf:Description rdf:about="#metaid_M_lys_L_c">
              <bqbiol:is>
                <rdf:Bag>
                  <rdf:li rdf:resource="urn:miriam:chebi:32551"/>
                  <rdf:li rdf:resource="urn:miriam: kegg.compound:C00047"/>
                </rdf:Bag>
              </bqbiol:is>
            </rdf:Description>
          </rdf:RDF>
        </annotation>
      </species>
      <species id="M_itp_c" initialAmount="0" name="ITP" metaid="metaid_M_itp_c" boundaryCondition="false" sboTerm="SBO:0000299" compartment="C_c">
        <notes>
          <body xmlns="http://www.w3.org/1999/xhtml">
                <p>FORMULA: C10H11N4O14P3</p>
                    </body>
          
        </notes>
        <annotation>
          <rdf:RDF xmlns:rdf="http://www.w3.org/1999/02/22-rdf-syntax-ns#" xmlns:bqmodel="http://biomodels.net/model-qualifiers/" xmlns:vCard="http://www.w3.org/2001/vcard-rdf/3.0#" xmlns:dcterms="http://purl.org/dc/terms/" xmlns:dc="http://purl.org/dc/elements/1.1/" xmlns:bqbiol="http://biomodels.net/biology-qualifiers/">
            <rdf:Description rdf:about="#metaid_M_itp_c">
              <bqbiol:is>
                <rdf:Bag>
                  <rdf:li rdf:resource="urn:miriam:chebi:61402"/>
                  <rdf:li rdf:resource="urn:miriam: kegg.compound:C00081"/>
                </rdf:Bag>
              </bqbiol:is>
            </rdf:Description>
          </rdf:RDF>
        </annotation>
      </species>
      <species id="M_idp_c" initialAmount="0" name="IDP" metaid="metaid_M_idp_c" boundaryCondition="false" sboTerm="SBO:0000299" compartment="C_c">
        <notes>
          <body xmlns="http://www.w3.org/1999/xhtml">
                <p>FORMULA: C10H11N4O11P2</p>
                    </body>
          
        </notes>
        <annotation>
          <rdf:RDF xmlns:rdf="http://www.w3.org/1999/02/22-rdf-syntax-ns#" xmlns:bqmodel="http://biomodels.net/model-qualifiers/" xmlns:vCard="http://www.w3.org/2001/vcard-rdf/3.0#" xmlns:dcterms="http://purl.org/dc/terms/" xmlns:dc="http://purl.org/dc/elements/1.1/" xmlns:bqbiol="http://biomodels.net/biology-qualifiers/">
            <rdf:Description rdf:about="#metaid_M_idp_c">
              <bqbiol:is>
                <rdf:Bag>
                  <rdf:li rdf:resource="urn:miriam:chebi:58280"/>
                  <rdf:li rdf:resource="urn:miriam: kegg.compound:C00104"/>
                </rdf:Bag>
              </bqbiol:is>
            </rdf:Description>
          </rdf:RDF>
        </annotation>
      </species>
      <species id="M_34hpp_c" initialAmount="0" name="3-(4-Hydroxyphenyl)pyruvate" metaid="metaid_M_34hpp_c" boundaryCondition="false" sboTerm="SBO:0000299" compartment="C_c">
        <notes>
          <body xmlns="http://www.w3.org/1999/xhtml">
                <p>FORMULA: C9H7O4</p>
                    </body>
          
        </notes>
        <annotation>
          <rdf:RDF xmlns:rdf="http://www.w3.org/1999/02/22-rdf-syntax-ns#" xmlns:bqmodel="http://biomodels.net/model-qualifiers/" xmlns:vCard="http://www.w3.org/2001/vcard-rdf/3.0#" xmlns:dcterms="http://purl.org/dc/terms/" xmlns:dc="http://purl.org/dc/elements/1.1/" xmlns:bqbiol="http://biomodels.net/biology-qualifiers/">
            <rdf:Description rdf:about="#metaid_M_34hpp_c">
              <bqbiol:is>
                <rdf:Bag>
                  <rdf:li rdf:resource="urn:miriam:chebi:36242"/>
                  <rdf:li rdf:resource="urn:miriam: kegg.compound:C01179"/>
                </rdf:Bag>
              </bqbiol:is>
            </rdf:Description>
          </rdf:RDF>
        </annotation>
      </species>
      <species id="M_tyr_L_c" initialAmount="0" name="L-Tyrosine" metaid="metaid_M_tyr_L_c" boundaryCondition="false" sboTerm="SBO:0000299" compartment="C_c">
        <notes>
          <body xmlns="http://www.w3.org/1999/xhtml">
                <p>FORMULA: C9H11NO3</p>
                    </body>
          
        </notes>
        <annotation>
          <rdf:RDF xmlns:rdf="http://www.w3.org/1999/02/22-rdf-syntax-ns#" xmlns:bqmodel="http://biomodels.net/model-qualifiers/" xmlns:vCard="http://www.w3.org/2001/vcard-rdf/3.0#" xmlns:dcterms="http://purl.org/dc/terms/" xmlns:dc="http://purl.org/dc/elements/1.1/" xmlns:bqbiol="http://biomodels.net/biology-qualifiers/">
            <rdf:Description rdf:about="#metaid_M_tyr_L_c">
              <bqbiol:is>
                <rdf:Bag>
                  <rdf:li rdf:resource="urn:miriam:chebi:58315"/>
                  <rdf:li rdf:resource="urn:miriam: kegg.compound:C00082"/>
                </rdf:Bag>
              </bqbiol:is>
            </rdf:Description>
          </rdf:RDF>
        </annotation>
      </species>
      <species id="M_34hpp_m" initialAmount="0" name="3-(4-Hydroxyphenyl)pyruvate" metaid="metaid_M_34hpp_m" boundaryCondition="false" sboTerm="SBO:0000299" compartment="C_m">
        <notes>
          <body xmlns="http://www.w3.org/1999/xhtml">
                <p>FORMULA: C9H7O4</p>
                    </body>
          
        </notes>
        <annotation>
          <rdf:RDF xmlns:rdf="http://www.w3.org/1999/02/22-rdf-syntax-ns#" xmlns:bqmodel="http://biomodels.net/model-qualifiers/" xmlns:vCard="http://www.w3.org/2001/vcard-rdf/3.0#" xmlns:dcterms="http://purl.org/dc/terms/" xmlns:dc="http://purl.org/dc/elements/1.1/" xmlns:bqbiol="http://biomodels.net/biology-qualifiers/">
            <rdf:Description rdf:about="#metaid_M_34hpp_m">
              <bqbiol:is>
                <rdf:Bag>
                  <rdf:li rdf:resource="urn:miriam:chebi:36242"/>
                  <rdf:li rdf:resource="urn:miriam: kegg.compound:C01179"/>
                </rdf:Bag>
              </bqbiol:is>
            </rdf:Description>
          </rdf:RDF>
        </annotation>
      </species>
      <species id="M_tyr_L_m" initialAmount="0" name="L-Tyrosine" metaid="metaid_M_tyr_L_m" boundaryCondition="false" sboTerm="SBO:0000299" compartment="C_m">
        <notes>
          <body xmlns="http://www.w3.org/1999/xhtml">
                <p>FORMULA: C9H11NO3</p>
                    </body>
          
        </notes>
        <annotation>
          <rdf:RDF xmlns:rdf="http://www.w3.org/1999/02/22-rdf-syntax-ns#" xmlns:bqmodel="http://biomodels.net/model-qualifiers/" xmlns:vCard="http://www.w3.org/2001/vcard-rdf/3.0#" xmlns:dcterms="http://purl.org/dc/terms/" xmlns:dc="http://purl.org/dc/elements/1.1/" xmlns:bqbiol="http://biomodels.net/biology-qualifiers/">
            <rdf:Description rdf:about="#metaid_M_tyr_L_m">
              <bqbiol:is>
                <rdf:Bag>
                  <rdf:li rdf:resource="urn:miriam:chebi:58315"/>
                  <rdf:li rdf:resource="urn:miriam: kegg.compound:C00082"/>
                </rdf:Bag>
              </bqbiol:is>
            </rdf:Description>
          </rdf:RDF>
        </annotation>
      </species>
      <species id="M_34hpp_x" initialAmount="0" name="3-(4-Hydroxyphenyl)pyruvate" metaid="metaid_M_34hpp_x" boundaryCondition="false" sboTerm="SBO:0000299" compartment="C_x">
        <notes>
          <body xmlns="http://www.w3.org/1999/xhtml">
                <p>FORMULA: C9H7O4</p>
                    </body>
          
        </notes>
        <annotation>
          <rdf:RDF xmlns:rdf="http://www.w3.org/1999/02/22-rdf-syntax-ns#" xmlns:bqmodel="http://biomodels.net/model-qualifiers/" xmlns:vCard="http://www.w3.org/2001/vcard-rdf/3.0#" xmlns:dcterms="http://purl.org/dc/terms/" xmlns:dc="http://purl.org/dc/elements/1.1/" xmlns:bqbiol="http://biomodels.net/biology-qualifiers/">
            <rdf:Description rdf:about="#metaid_M_34hpp_x">
              <bqbiol:is>
                <rdf:Bag>
                  <rdf:li rdf:resource="urn:miriam:chebi:36242"/>
                  <rdf:li rdf:resource="urn:miriam: kegg.compound:C01179"/>
                </rdf:Bag>
              </bqbiol:is>
            </rdf:Description>
          </rdf:RDF>
        </annotation>
      </species>
      <species id="M_tyr_L_x" initialAmount="0" name="L-Tyrosine" metaid="metaid_M_tyr_L_x" boundaryCondition="false" sboTerm="SBO:0000299" compartment="C_x">
        <notes>
          <body xmlns="http://www.w3.org/1999/xhtml">
                <p>FORMULA: C9H11NO3</p>
                    </body>
          
        </notes>
        <annotation>
          <rdf:RDF xmlns:rdf="http://www.w3.org/1999/02/22-rdf-syntax-ns#" xmlns:bqmodel="http://biomodels.net/model-qualifiers/" xmlns:vCard="http://www.w3.org/2001/vcard-rdf/3.0#" xmlns:dcterms="http://purl.org/dc/terms/" xmlns:dc="http://purl.org/dc/elements/1.1/" xmlns:bqbiol="http://biomodels.net/biology-qualifiers/">
            <rdf:Description rdf:about="#metaid_M_tyr_L_x">
              <bqbiol:is>
                <rdf:Bag>
                  <rdf:li rdf:resource="urn:miriam:chebi:58315"/>
                  <rdf:li rdf:resource="urn:miriam: kegg.compound:C00082"/>
                </rdf:Bag>
              </bqbiol:is>
            </rdf:Description>
          </rdf:RDF>
        </annotation>
      </species>
      <species id="M_malcoa_c" initialAmount="0" name="Malonyl-CoA" metaid="metaid_M_malcoa_c" boundaryCondition="false" sboTerm="SBO:0000299" compartment="C_c">
        <notes>
          <body xmlns="http://www.w3.org/1999/xhtml">
                <p>FORMULA: C24H33N7O19P3S</p>
                    </body>
          
        </notes>
        <annotation>
          <rdf:RDF xmlns:rdf="http://www.w3.org/1999/02/22-rdf-syntax-ns#" xmlns:bqmodel="http://biomodels.net/model-qualifiers/" xmlns:vCard="http://www.w3.org/2001/vcard-rdf/3.0#" xmlns:dcterms="http://purl.org/dc/terms/" xmlns:dc="http://purl.org/dc/elements/1.1/" xmlns:bqbiol="http://biomodels.net/biology-qualifiers/">
            <rdf:Description rdf:about="#metaid_M_malcoa_c">
              <bqbiol:is>
                <rdf:Bag>
                  <rdf:li rdf:resource="urn:miriam:chebi:57384"/>
                  <rdf:li rdf:resource="urn:miriam: kegg.compound:C00083"/>
                </rdf:Bag>
              </bqbiol:is>
            </rdf:Description>
          </rdf:RDF>
        </annotation>
      </species>
      <species id="M_hco3_m" initialAmount="0" name="Bicarbonate" metaid="metaid_M_hco3_m" boundaryCondition="false" sboTerm="SBO:0000299" compartment="C_m">
        <notes>
          <body xmlns="http://www.w3.org/1999/xhtml">
                <p>FORMULA: CHO3</p>
                    </body>
          
        </notes>
        <annotation>
          <rdf:RDF xmlns:rdf="http://www.w3.org/1999/02/22-rdf-syntax-ns#" xmlns:bqmodel="http://biomodels.net/model-qualifiers/" xmlns:vCard="http://www.w3.org/2001/vcard-rdf/3.0#" xmlns:dcterms="http://purl.org/dc/terms/" xmlns:dc="http://purl.org/dc/elements/1.1/" xmlns:bqbiol="http://biomodels.net/biology-qualifiers/">
            <rdf:Description rdf:about="#metaid_M_hco3_m">
              <bqbiol:is>
                <rdf:Bag>
                  <rdf:li rdf:resource="urn:miriam:chebi:17544"/>
                  <rdf:li rdf:resource="urn:miriam: kegg.compound:C00288"/>
                </rdf:Bag>
              </bqbiol:is>
            </rdf:Description>
          </rdf:RDF>
        </annotation>
      </species>
      <species id="M_malcoa_m" initialAmount="0" name="Malonyl-CoA" metaid="metaid_M_malcoa_m" boundaryCondition="false" sboTerm="SBO:0000299" compartment="C_m">
        <notes>
          <body xmlns="http://www.w3.org/1999/xhtml">
                <p>FORMULA: C24H33N7O19P3S</p>
                    </body>
          
        </notes>
        <annotation>
          <rdf:RDF xmlns:rdf="http://www.w3.org/1999/02/22-rdf-syntax-ns#" xmlns:bqmodel="http://biomodels.net/model-qualifiers/" xmlns:vCard="http://www.w3.org/2001/vcard-rdf/3.0#" xmlns:dcterms="http://purl.org/dc/terms/" xmlns:dc="http://purl.org/dc/elements/1.1/" xmlns:bqbiol="http://biomodels.net/biology-qualifiers/">
            <rdf:Description rdf:about="#metaid_M_malcoa_m">
              <bqbiol:is>
                <rdf:Bag>
                  <rdf:li rdf:resource="urn:miriam:chebi:57384"/>
                  <rdf:li rdf:resource="urn:miriam: kegg.compound:C00083"/>
                </rdf:Bag>
              </bqbiol:is>
            </rdf:Description>
          </rdf:RDF>
        </annotation>
      </species>
      <species id="M_ethamp_c" initialAmount="0" name="Ethanolamine phosphate" metaid="metaid_M_ethamp_c" boundaryCondition="false" sboTerm="SBO:0000299" compartment="C_c">
        <notes>
          <body xmlns="http://www.w3.org/1999/xhtml">
                <p>FORMULA: C2H7NO4P</p>
                    </body>
          
        </notes>
        <annotation>
          <rdf:RDF xmlns:rdf="http://www.w3.org/1999/02/22-rdf-syntax-ns#" xmlns:bqmodel="http://biomodels.net/model-qualifiers/" xmlns:vCard="http://www.w3.org/2001/vcard-rdf/3.0#" xmlns:dcterms="http://purl.org/dc/terms/" xmlns:dc="http://purl.org/dc/elements/1.1/" xmlns:bqbiol="http://biomodels.net/biology-qualifiers/">
            <rdf:Description rdf:about="#metaid_M_ethamp_c">
              <bqbiol:is>
                <rdf:Bag>
                  <rdf:li rdf:resource="urn:miriam:chebi:58190"/>
                  <rdf:li rdf:resource="urn:miriam: kegg.compound:C00346"/>
                </rdf:Bag>
              </bqbiol:is>
            </rdf:Description>
          </rdf:RDF>
        </annotation>
      </species>
      <species id="M_thr_L_c" initialAmount="0" name="L-Threonine" metaid="metaid_M_thr_L_c" boundaryCondition="false" sboTerm="SBO:0000299" compartment="C_c">
        <notes>
          <body xmlns="http://www.w3.org/1999/xhtml">
                <p>FORMULA: C4H9NO3</p>
                    </body>
          
        </notes>
        <annotation>
          <rdf:RDF xmlns:rdf="http://www.w3.org/1999/02/22-rdf-syntax-ns#" xmlns:bqmodel="http://biomodels.net/model-qualifiers/" xmlns:vCard="http://www.w3.org/2001/vcard-rdf/3.0#" xmlns:dcterms="http://purl.org/dc/terms/" xmlns:dc="http://purl.org/dc/elements/1.1/" xmlns:bqbiol="http://biomodels.net/biology-qualifiers/">
            <rdf:Description rdf:about="#metaid_M_thr_L_c">
              <bqbiol:is>
                <rdf:Bag>
                  <rdf:li rdf:resource="urn:miriam:chebi:57926"/>
                  <rdf:li rdf:resource="urn:miriam: kegg.compound:C00188"/>
                </rdf:Bag>
              </bqbiol:is>
            </rdf:Description>
          </rdf:RDF>
        </annotation>
      </species>
      <species id="M_etoh_m" initialAmount="0" name="Ethanol" metaid="metaid_M_etoh_m" boundaryCondition="false" sboTerm="SBO:0000299" compartment="C_m">
        <notes>
          <body xmlns="http://www.w3.org/1999/xhtml">
                <p>FORMULA: C2H6O</p>
                    </body>
          
        </notes>
        <annotation>
          <rdf:RDF xmlns:rdf="http://www.w3.org/1999/02/22-rdf-syntax-ns#" xmlns:bqmodel="http://biomodels.net/model-qualifiers/" xmlns:vCard="http://www.w3.org/2001/vcard-rdf/3.0#" xmlns:dcterms="http://purl.org/dc/terms/" xmlns:dc="http://purl.org/dc/elements/1.1/" xmlns:bqbiol="http://biomodels.net/biology-qualifiers/">
            <rdf:Description rdf:about="#metaid_M_etoh_m">
              <bqbiol:is>
                <rdf:Bag>
                  <rdf:li rdf:resource="urn:miriam:chebi:16236"/>
                  <rdf:li rdf:resource="urn:miriam: kegg.compound:C00469"/>
                </rdf:Bag>
              </bqbiol:is>
            </rdf:Description>
          </rdf:RDF>
        </annotation>
      </species>
      <species id="M_gam6p_c" initialAmount="0" name="D-Glucosamine 6-phosphate" metaid="metaid_M_gam6p_c" boundaryCondition="false" sboTerm="SBO:0000299" compartment="C_c">
        <notes>
          <body xmlns="http://www.w3.org/1999/xhtml">
                <p>FORMULA: C6H13NO8P</p>
                    </body>
          
        </notes>
        <annotation>
          <rdf:RDF xmlns:rdf="http://www.w3.org/1999/02/22-rdf-syntax-ns#" xmlns:bqmodel="http://biomodels.net/model-qualifiers/" xmlns:vCard="http://www.w3.org/2001/vcard-rdf/3.0#" xmlns:dcterms="http://purl.org/dc/terms/" xmlns:dc="http://purl.org/dc/elements/1.1/" xmlns:bqbiol="http://biomodels.net/biology-qualifiers/">
            <rdf:Description rdf:about="#metaid_M_gam6p_c">
              <bqbiol:is>
                <rdf:Bag>
                  <rdf:li rdf:resource="urn:miriam:chebi:58725"/>
                  <rdf:li rdf:resource="urn:miriam: kegg.compound:C00352"/>
                </rdf:Bag>
              </bqbiol:is>
            </rdf:Description>
          </rdf:RDF>
        </annotation>
      </species>
      <species id="M_f6p_c" initialAmount="0" name="D-Fructose 6-phosphate" metaid="metaid_M_f6p_c" boundaryCondition="false" sboTerm="SBO:0000299" compartment="C_c">
        <notes>
          <body xmlns="http://www.w3.org/1999/xhtml">
                <p>FORMULA: C6H11O9P</p>
                    </body>
          
        </notes>
        <annotation>
          <rdf:RDF xmlns:rdf="http://www.w3.org/1999/02/22-rdf-syntax-ns#" xmlns:bqmodel="http://biomodels.net/model-qualifiers/" xmlns:vCard="http://www.w3.org/2001/vcard-rdf/3.0#" xmlns:dcterms="http://purl.org/dc/terms/" xmlns:dc="http://purl.org/dc/elements/1.1/" xmlns:bqbiol="http://biomodels.net/biology-qualifiers/">
            <rdf:Description rdf:about="#metaid_M_f6p_c">
              <bqbiol:is>
                <rdf:Bag>
                  <rdf:li rdf:resource="urn:miriam:chebi:57579"/>
                  <rdf:li rdf:resource="urn:miriam: kegg.compound:C00085"/>
                </rdf:Bag>
              </bqbiol:is>
            </rdf:Description>
          </rdf:RDF>
        </annotation>
      </species>
      <species id="M_gly_m" initialAmount="0" name="Glycine" metaid="metaid_M_gly_m" boundaryCondition="false" sboTerm="SBO:0000299" compartment="C_m">
        <notes>
          <body xmlns="http://www.w3.org/1999/xhtml">
                <p>FORMULA: C2H5NO2</p>
                    </body>
          
        </notes>
        <annotation>
          <rdf:RDF xmlns:rdf="http://www.w3.org/1999/02/22-rdf-syntax-ns#" xmlns:bqmodel="http://biomodels.net/model-qualifiers/" xmlns:vCard="http://www.w3.org/2001/vcard-rdf/3.0#" xmlns:dcterms="http://purl.org/dc/terms/" xmlns:dc="http://purl.org/dc/elements/1.1/" xmlns:bqbiol="http://biomodels.net/biology-qualifiers/">
            <rdf:Description rdf:about="#metaid_M_gly_m">
              <bqbiol:is>
                <rdf:Bag>
                  <rdf:li rdf:resource="urn:miriam:chebi:57305"/>
                  <rdf:li rdf:resource="urn:miriam: kegg.compound:C00037"/>
                </rdf:Bag>
              </bqbiol:is>
            </rdf:Description>
          </rdf:RDF>
        </annotation>
      </species>
      <species id="M_5aop_m" initialAmount="0" name="5-Aminolevulinate" metaid="metaid_M_5aop_m" boundaryCondition="false" sboTerm="SBO:0000299" compartment="C_m">
        <notes>
          <body xmlns="http://www.w3.org/1999/xhtml">
                <p>FORMULA: C5H9NO3</p>
                    </body>
          
        </notes>
        <annotation>
          <rdf:RDF xmlns:rdf="http://www.w3.org/1999/02/22-rdf-syntax-ns#" xmlns:bqmodel="http://biomodels.net/model-qualifiers/" xmlns:vCard="http://www.w3.org/2001/vcard-rdf/3.0#" xmlns:dcterms="http://purl.org/dc/terms/" xmlns:dc="http://purl.org/dc/elements/1.1/" xmlns:bqbiol="http://biomodels.net/biology-qualifiers/">
            <rdf:Description rdf:about="#metaid_M_5aop_m">
              <bqbiol:is>
                <rdf:Bag>
                  <rdf:li rdf:resource="urn:miriam:chebi:356416"/>
                  <rdf:li rdf:resource="urn:miriam: kegg.compound:C00430"/>
                </rdf:Bag>
              </bqbiol:is>
            </rdf:Description>
          </rdf:RDF>
        </annotation>
      </species>
      <species id="M_glyc3p_c" initialAmount="0" name="Glycerol 3-phosphate" metaid="metaid_M_glyc3p_c" boundaryCondition="false" sboTerm="SBO:0000299" compartment="C_c">
        <notes>
          <body xmlns="http://www.w3.org/1999/xhtml">
                <p>FORMULA: C3H7O6P</p>
                    </body>
          
        </notes>
        <annotation>
          <rdf:RDF xmlns:rdf="http://www.w3.org/1999/02/22-rdf-syntax-ns#" xmlns:bqmodel="http://biomodels.net/model-qualifiers/" xmlns:vCard="http://www.w3.org/2001/vcard-rdf/3.0#" xmlns:dcterms="http://purl.org/dc/terms/" xmlns:dc="http://purl.org/dc/elements/1.1/" xmlns:bqbiol="http://biomodels.net/biology-qualifiers/">
            <rdf:Description rdf:about="#metaid_M_glyc3p_c">
              <bqbiol:is>
                <rdf:Bag>
                  <rdf:li rdf:resource="urn:miriam:chebi:57597"/>
                  <rdf:li rdf:resource="urn:miriam: kegg.compound:C00093"/>
                </rdf:Bag>
              </bqbiol:is>
            </rdf:Description>
          </rdf:RDF>
        </annotation>
      </species>
      <species id="M_glyc_c" initialAmount="0" name="Glycerol" metaid="metaid_M_glyc_c" boundaryCondition="false" sboTerm="SBO:0000299" compartment="C_c">
        <notes>
          <body xmlns="http://www.w3.org/1999/xhtml">
                <p>FORMULA: C3H8O3</p>
                    </body>
          
        </notes>
        <annotation>
          <rdf:RDF xmlns:rdf="http://www.w3.org/1999/02/22-rdf-syntax-ns#" xmlns:bqmodel="http://biomodels.net/model-qualifiers/" xmlns:vCard="http://www.w3.org/2001/vcard-rdf/3.0#" xmlns:dcterms="http://purl.org/dc/terms/" xmlns:dc="http://purl.org/dc/elements/1.1/" xmlns:bqbiol="http://biomodels.net/biology-qualifiers/">
            <rdf:Description rdf:about="#metaid_M_glyc_c">
              <bqbiol:is>
                <rdf:Bag>
                  <rdf:li rdf:resource="urn:miriam:chebi:17754"/>
                  <rdf:li rdf:resource="urn:miriam: kegg.compound:C00116"/>
                </rdf:Bag>
              </bqbiol:is>
            </rdf:Description>
          </rdf:RDF>
        </annotation>
      </species>
      <species id="M_dhap_c" initialAmount="0" name="Dihydroxyacetone phosphate" metaid="metaid_M_dhap_c" boundaryCondition="false" sboTerm="SBO:0000299" compartment="C_c">
        <notes>
          <body xmlns="http://www.w3.org/1999/xhtml">
                <p>FORMULA: C3H5O6P</p>
                    </body>
          
        </notes>
        <annotation>
          <rdf:RDF xmlns:rdf="http://www.w3.org/1999/02/22-rdf-syntax-ns#" xmlns:bqmodel="http://biomodels.net/model-qualifiers/" xmlns:vCard="http://www.w3.org/2001/vcard-rdf/3.0#" xmlns:dcterms="http://purl.org/dc/terms/" xmlns:dc="http://purl.org/dc/elements/1.1/" xmlns:bqbiol="http://biomodels.net/biology-qualifiers/">
            <rdf:Description rdf:about="#metaid_M_dhap_c">
              <bqbiol:is>
                <rdf:Bag>
                  <rdf:li rdf:resource="urn:miriam:chebi:57642"/>
                  <rdf:li rdf:resource="urn:miriam: kegg.compound:C00111"/>
                </rdf:Bag>
              </bqbiol:is>
            </rdf:Description>
          </rdf:RDF>
        </annotation>
      </species>
      <species id="M_dhap_m" initialAmount="0" name="Dihydroxyacetone phosphate" metaid="metaid_M_dhap_m" boundaryCondition="false" sboTerm="SBO:0000299" compartment="C_m">
        <notes>
          <body xmlns="http://www.w3.org/1999/xhtml">
                <p>FORMULA: C3H5O6P</p>
                    </body>
          
        </notes>
        <annotation>
          <rdf:RDF xmlns:rdf="http://www.w3.org/1999/02/22-rdf-syntax-ns#" xmlns:bqmodel="http://biomodels.net/model-qualifiers/" xmlns:vCard="http://www.w3.org/2001/vcard-rdf/3.0#" xmlns:dcterms="http://purl.org/dc/terms/" xmlns:dc="http://purl.org/dc/elements/1.1/" xmlns:bqbiol="http://biomodels.net/biology-qualifiers/">
            <rdf:Description rdf:about="#metaid_M_dhap_m">
              <bqbiol:is>
                <rdf:Bag>
                  <rdf:li rdf:resource="urn:miriam:chebi:57642"/>
                  <rdf:li rdf:resource="urn:miriam: kegg.compound:C00111"/>
                </rdf:Bag>
              </bqbiol:is>
            </rdf:Description>
          </rdf:RDF>
        </annotation>
      </species>
      <species id="M_glyc3p_m" initialAmount="0" name="Glycerol 3-phosphate" metaid="metaid_M_glyc3p_m" boundaryCondition="false" sboTerm="SBO:0000299" compartment="C_m">
        <notes>
          <body xmlns="http://www.w3.org/1999/xhtml">
                <p>FORMULA: C3H7O6P</p>
                    </body>
          
        </notes>
        <annotation>
          <rdf:RDF xmlns:rdf="http://www.w3.org/1999/02/22-rdf-syntax-ns#" xmlns:bqmodel="http://biomodels.net/model-qualifiers/" xmlns:vCard="http://www.w3.org/2001/vcard-rdf/3.0#" xmlns:dcterms="http://purl.org/dc/terms/" xmlns:dc="http://purl.org/dc/elements/1.1/" xmlns:bqbiol="http://biomodels.net/biology-qualifiers/">
            <rdf:Description rdf:about="#metaid_M_glyc3p_m">
              <bqbiol:is>
                <rdf:Bag>
                  <rdf:li rdf:resource="urn:miriam:chebi:57597"/>
                  <rdf:li rdf:resource="urn:miriam: kegg.compound:C00093"/>
                </rdf:Bag>
              </bqbiol:is>
            </rdf:Description>
          </rdf:RDF>
        </annotation>
      </species>
      <species id="M_faRcoa_c" initialAmount="0" name="Average acyl-CoA" metaid="metaid_M_faRcoa_c" boundaryCondition="false" sboTerm="SBO:0000299" compartment="C_c">
        <notes>
          <body xmlns="http://www.w3.org/1999/xhtml">
                <p>FORMULA: C22H31N7O17P3SR</p>
                    </body>
          
        </notes>
        <annotation>
          <rdf:RDF xmlns:rdf="http://www.w3.org/1999/02/22-rdf-syntax-ns#" xmlns:bqmodel="http://biomodels.net/model-qualifiers/" xmlns:vCard="http://www.w3.org/2001/vcard-rdf/3.0#" xmlns:dcterms="http://purl.org/dc/terms/" xmlns:dc="http://purl.org/dc/elements/1.1/" xmlns:bqbiol="http://biomodels.net/biology-qualifiers/">
            <rdf:Description rdf:about="#metaid_M_faRcoa_c">
              <bqbiol:is>
                <rdf:Bag>
                  <rdf:li rdf:resource="urn:miriam:chebi:58342"/>
                  <rdf:li rdf:resource="urn:miriam: kegg.compound:C00040"/>
                </rdf:Bag>
              </bqbiol:is>
            </rdf:Description>
          </rdf:RDF>
        </annotation>
      </species>
      <species id="M_1ag3p_SC_c" initialAmount="0" name="1-Acyl-sn-glycerol 3-phosphate" metaid="metaid_M_1ag3p_SC_c" boundaryCondition="false" sboTerm="SBO:0000299" compartment="C_c">
        <notes>
          <body xmlns="http://www.w3.org/1999/xhtml">
                <p>FORMULA: C4H6O7PR</p>
                    </body>
          
        </notes>
        <annotation>
          <rdf:RDF xmlns:rdf="http://www.w3.org/1999/02/22-rdf-syntax-ns#" xmlns:bqmodel="http://biomodels.net/model-qualifiers/" xmlns:vCard="http://www.w3.org/2001/vcard-rdf/3.0#" xmlns:dcterms="http://purl.org/dc/terms/" xmlns:dc="http://purl.org/dc/elements/1.1/" xmlns:bqbiol="http://biomodels.net/biology-qualifiers/">
            <rdf:Description rdf:about="#metaid_M_1ag3p_SC_c">
              <bqbiol:is>
                <rdf:Bag>
                  <rdf:li rdf:resource="urn:miriam:chebi:57970"/>
                  <rdf:li rdf:resource="urn:miriam: kegg.compound:C00681"/>
                </rdf:Bag>
              </bqbiol:is>
            </rdf:Description>
          </rdf:RDF>
        </annotation>
      </species>
      <species id="M_h2s_c" initialAmount="0" name="Hydrogen sulfide" metaid="metaid_M_h2s_c" boundaryCondition="false" sboTerm="SBO:0000299" compartment="C_c">
        <notes>
          <body xmlns="http://www.w3.org/1999/xhtml">
                <p>FORMULA: H2S</p>
                    </body>
          
        </notes>
        <annotation>
          <rdf:RDF xmlns:rdf="http://www.w3.org/1999/02/22-rdf-syntax-ns#" xmlns:bqmodel="http://biomodels.net/model-qualifiers/" xmlns:vCard="http://www.w3.org/2001/vcard-rdf/3.0#" xmlns:dcterms="http://purl.org/dc/terms/" xmlns:dc="http://purl.org/dc/elements/1.1/" xmlns:bqbiol="http://biomodels.net/biology-qualifiers/">
            <rdf:Description rdf:about="#metaid_M_h2s_c">
              <bqbiol:is>
                <rdf:Bag>
                  <rdf:li rdf:resource="urn:miriam:chebi:29919"/>
                  <rdf:li rdf:resource="urn:miriam: kegg.compound:C00283"/>
                </rdf:Bag>
              </bqbiol:is>
            </rdf:Description>
          </rdf:RDF>
        </annotation>
      </species>
      <species id="M_so3_c" initialAmount="0" name="Sulfite" metaid="metaid_M_so3_c" boundaryCondition="false" sboTerm="SBO:0000299" compartment="C_c">
        <notes>
          <body xmlns="http://www.w3.org/1999/xhtml">
                <p>FORMULA: O3S</p>
                    </body>
          
        </notes>
        <annotation>
          <rdf:RDF xmlns:rdf="http://www.w3.org/1999/02/22-rdf-syntax-ns#" xmlns:bqmodel="http://biomodels.net/model-qualifiers/" xmlns:vCard="http://www.w3.org/2001/vcard-rdf/3.0#" xmlns:dcterms="http://purl.org/dc/terms/" xmlns:dc="http://purl.org/dc/elements/1.1/" xmlns:bqbiol="http://biomodels.net/biology-qualifiers/">
            <rdf:Description rdf:about="#metaid_M_so3_c">
              <bqbiol:is>
                <rdf:Bag>
                  <rdf:li rdf:resource="urn:miriam:chebi:17359"/>
                  <rdf:li rdf:resource="urn:miriam: kegg.compound:C00094"/>
                </rdf:Bag>
              </bqbiol:is>
            </rdf:Description>
          </rdf:RDF>
        </annotation>
      </species>
      <species id="M_fru_c" initialAmount="0" name="D-Fructose" metaid="metaid_M_fru_c" boundaryCondition="false" sboTerm="SBO:0000299" compartment="C_c">
        <notes>
          <body xmlns="http://www.w3.org/1999/xhtml">
                <p>FORMULA: C6H12O6</p>
                    </body>
          
        </notes>
        <annotation>
          <rdf:RDF xmlns:rdf="http://www.w3.org/1999/02/22-rdf-syntax-ns#" xmlns:bqmodel="http://biomodels.net/model-qualifiers/" xmlns:vCard="http://www.w3.org/2001/vcard-rdf/3.0#" xmlns:dcterms="http://purl.org/dc/terms/" xmlns:dc="http://purl.org/dc/elements/1.1/" xmlns:bqbiol="http://biomodels.net/biology-qualifiers/">
            <rdf:Description rdf:about="#metaid_M_fru_c">
              <bqbiol:is>
                <rdf:Bag>
                  <rdf:li rdf:resource="urn:miriam:chebi:28645"/>
                  <rdf:li rdf:resource="urn:miriam: kegg.compound:C02336"/>
                </rdf:Bag>
              </bqbiol:is>
            </rdf:Description>
          </rdf:RDF>
        </annotation>
      </species>
      <species id="M_sbt_D_c" initialAmount="0" name="D-Sorbitol" metaid="metaid_M_sbt_D_c" boundaryCondition="false" sboTerm="SBO:0000299" compartment="C_c">
        <notes>
          <body xmlns="http://www.w3.org/1999/xhtml">
                <p>FORMULA: C6H14O6</p>
                    </body>
          
        </notes>
        <annotation>
          <rdf:RDF xmlns:rdf="http://www.w3.org/1999/02/22-rdf-syntax-ns#" xmlns:bqmodel="http://biomodels.net/model-qualifiers/" xmlns:vCard="http://www.w3.org/2001/vcard-rdf/3.0#" xmlns:dcterms="http://purl.org/dc/terms/" xmlns:dc="http://purl.org/dc/elements/1.1/" xmlns:bqbiol="http://biomodels.net/biology-qualifiers/">
            <rdf:Description rdf:about="#metaid_M_sbt_D_c">
              <bqbiol:is>
                <rdf:Bag>
                  <rdf:li rdf:resource="urn:miriam:chebi:17924"/>
                  <rdf:li rdf:resource="urn:miriam: kegg.compound:C00794"/>
                </rdf:Bag>
              </bqbiol:is>
            </rdf:Description>
          </rdf:RDF>
        </annotation>
      </species>
      <species id="M_sbt_L_c" initialAmount="0" name="L-Sorbitol" metaid="metaid_M_sbt_L_c" boundaryCondition="false" sboTerm="SBO:0000299" compartment="C_c">
        <notes>
          <body xmlns="http://www.w3.org/1999/xhtml">
                <p>FORMULA: C6H14O6</p>
                    </body>
          
        </notes>
        <annotation>
          <rdf:RDF xmlns:rdf="http://www.w3.org/1999/02/22-rdf-syntax-ns#" xmlns:bqmodel="http://biomodels.net/model-qualifiers/" xmlns:vCard="http://www.w3.org/2001/vcard-rdf/3.0#" xmlns:dcterms="http://purl.org/dc/terms/" xmlns:dc="http://purl.org/dc/elements/1.1/" xmlns:bqbiol="http://biomodels.net/biology-qualifiers/">
            <rdf:Description rdf:about="#metaid_M_sbt_L_c">
              <bqbiol:is>
                <rdf:Bag>
                  <rdf:li rdf:resource="urn:miriam:chebi:28789"/>
                  <rdf:li rdf:resource="urn:miriam: kegg.compound:C01722"/>
                </rdf:Bag>
              </bqbiol:is>
            </rdf:Description>
          </rdf:RDF>
        </annotation>
      </species>
      <species id="M_srb_L_c" initialAmount="0" name="L-Sorbose" metaid="metaid_M_srb_L_c" boundaryCondition="false" sboTerm="SBO:0000299" compartment="C_c">
        <notes>
          <body xmlns="http://www.w3.org/1999/xhtml">
                <p>FORMULA: C6H12O6</p>
                    </body>
          
        </notes>
        <annotation>
          <rdf:RDF xmlns:rdf="http://www.w3.org/1999/02/22-rdf-syntax-ns#" xmlns:bqmodel="http://biomodels.net/model-qualifiers/" xmlns:vCard="http://www.w3.org/2001/vcard-rdf/3.0#" xmlns:dcterms="http://purl.org/dc/terms/" xmlns:dc="http://purl.org/dc/elements/1.1/" xmlns:bqbiol="http://biomodels.net/biology-qualifiers/">
            <rdf:Description rdf:about="#metaid_M_srb_L_c">
              <bqbiol:is>
                <rdf:Bag>
                  <rdf:li rdf:resource="urn:miriam:chebi:13172"/>
                  <rdf:li rdf:resource="urn:miriam: kegg.compound:C00247"/>
                </rdf:Bag>
              </bqbiol:is>
            </rdf:Description>
          </rdf:RDF>
        </annotation>
      </species>
      <species id="M_man1p_c" initialAmount="0" name="D-Mannose 1-phosphate" metaid="metaid_M_man1p_c" boundaryCondition="false" sboTerm="SBO:0000299" compartment="C_c">
        <notes>
          <body xmlns="http://www.w3.org/1999/xhtml">
                <p>FORMULA: C6H11O9P</p>
                    </body>
          
        </notes>
        <annotation>
          <rdf:RDF xmlns:rdf="http://www.w3.org/1999/02/22-rdf-syntax-ns#" xmlns:bqmodel="http://biomodels.net/model-qualifiers/" xmlns:vCard="http://www.w3.org/2001/vcard-rdf/3.0#" xmlns:dcterms="http://purl.org/dc/terms/" xmlns:dc="http://purl.org/dc/elements/1.1/" xmlns:bqbiol="http://biomodels.net/biology-qualifiers/">
            <rdf:Description rdf:about="#metaid_M_man1p_c">
              <bqbiol:is>
                <rdf:Bag>
                  <rdf:li rdf:resource="urn:miriam:chebi:58409"/>
                  <rdf:li rdf:resource="urn:miriam: kegg.compound:C00636"/>
                </rdf:Bag>
              </bqbiol:is>
            </rdf:Description>
          </rdf:RDF>
        </annotation>
      </species>
      <species id="M_gdpmann_c" initialAmount="0" name="GDP-D-mannose" metaid="metaid_M_gdpmann_c" boundaryCondition="false" sboTerm="SBO:0000299" compartment="C_c">
        <notes>
          <body xmlns="http://www.w3.org/1999/xhtml">
                <p>FORMULA: C16H23N5O16P2</p>
                    </body>
          
        </notes>
        <annotation>
          <rdf:RDF xmlns:rdf="http://www.w3.org/1999/02/22-rdf-syntax-ns#" xmlns:bqmodel="http://biomodels.net/model-qualifiers/" xmlns:vCard="http://www.w3.org/2001/vcard-rdf/3.0#" xmlns:dcterms="http://purl.org/dc/terms/" xmlns:dc="http://purl.org/dc/elements/1.1/" xmlns:bqbiol="http://biomodels.net/biology-qualifiers/">
            <rdf:Description rdf:about="#metaid_M_gdpmann_c">
              <bqbiol:is>
                <rdf:Bag>
                  <rdf:li rdf:resource="urn:miriam:chebi:57527"/>
                  <rdf:li rdf:resource="urn:miriam: kegg.compound:C00096"/>
                </rdf:Bag>
              </bqbiol:is>
            </rdf:Description>
          </rdf:RDF>
        </annotation>
      </species>
      <species id="M_cys_L_c" initialAmount="0" name="L-Cysteine" metaid="metaid_M_cys_L_c" boundaryCondition="false" sboTerm="SBO:0000299" compartment="C_c">
        <notes>
          <body xmlns="http://www.w3.org/1999/xhtml">
                <p>FORMULA: C3H7NO2S</p>
                    </body>
          
        </notes>
        <annotation>
          <rdf:RDF xmlns:rdf="http://www.w3.org/1999/02/22-rdf-syntax-ns#" xmlns:bqmodel="http://biomodels.net/model-qualifiers/" xmlns:vCard="http://www.w3.org/2001/vcard-rdf/3.0#" xmlns:dcterms="http://purl.org/dc/terms/" xmlns:dc="http://purl.org/dc/elements/1.1/" xmlns:bqbiol="http://biomodels.net/biology-qualifiers/">
            <rdf:Description rdf:about="#metaid_M_cys_L_c">
              <bqbiol:is>
                <rdf:Bag>
                  <rdf:li rdf:resource="urn:miriam:chebi:35235"/>
                  <rdf:li rdf:resource="urn:miriam: kegg.compound:C00097"/>
                </rdf:Bag>
              </bqbiol:is>
            </rdf:Description>
          </rdf:RDF>
        </annotation>
      </species>
      <species id="M_3sala_c" initialAmount="0" name="3-Sulfino-L-alanine" metaid="metaid_M_3sala_c" boundaryCondition="false" sboTerm="SBO:0000299" compartment="C_c">
        <notes>
          <body xmlns="http://www.w3.org/1999/xhtml">
                <p>FORMULA: C3H6NO4S</p>
                    </body>
          
        </notes>
        <annotation>
          <rdf:RDF xmlns:rdf="http://www.w3.org/1999/02/22-rdf-syntax-ns#" xmlns:bqmodel="http://biomodels.net/model-qualifiers/" xmlns:vCard="http://www.w3.org/2001/vcard-rdf/3.0#" xmlns:dcterms="http://purl.org/dc/terms/" xmlns:dc="http://purl.org/dc/elements/1.1/" xmlns:bqbiol="http://biomodels.net/biology-qualifiers/">
            <rdf:Description rdf:about="#metaid_M_3sala_c">
              <bqbiol:is>
                <rdf:Bag>
                  <rdf:li rdf:resource="urn:miriam:chebi:61085"/>
                  <rdf:li rdf:resource="urn:miriam: kegg.compound:C00606"/>
                </rdf:Bag>
              </bqbiol:is>
            </rdf:Description>
          </rdf:RDF>
        </annotation>
      </species>
      <species id="M_acser_m" initialAmount="0" name="O-Acetyl-L-serine" metaid="metaid_M_acser_m" boundaryCondition="false" sboTerm="SBO:0000299" compartment="C_m">
        <notes>
          <body xmlns="http://www.w3.org/1999/xhtml">
                <p>FORMULA: C5H9NO4</p>
                    </body>
          
        </notes>
        <annotation>
          <rdf:RDF xmlns:rdf="http://www.w3.org/1999/02/22-rdf-syntax-ns#" xmlns:bqmodel="http://biomodels.net/model-qualifiers/" xmlns:vCard="http://www.w3.org/2001/vcard-rdf/3.0#" xmlns:dcterms="http://purl.org/dc/terms/" xmlns:dc="http://purl.org/dc/elements/1.1/" xmlns:bqbiol="http://biomodels.net/biology-qualifiers/">
            <rdf:Description rdf:about="#metaid_M_acser_m">
              <bqbiol:is>
                <rdf:Bag>
                  <rdf:li rdf:resource="urn:miriam:chebi:58340"/>
                  <rdf:li rdf:resource="urn:miriam: kegg.compound:C00979"/>
                </rdf:Bag>
              </bqbiol:is>
            </rdf:Description>
          </rdf:RDF>
        </annotation>
      </species>
      <species id="M_h2s_m" initialAmount="0" name="Hydrogen sulfide" metaid="metaid_M_h2s_m" boundaryCondition="false" sboTerm="SBO:0000299" compartment="C_m">
        <notes>
          <body xmlns="http://www.w3.org/1999/xhtml">
                <p>FORMULA: H2S</p>
                    </body>
          
        </notes>
        <annotation>
          <rdf:RDF xmlns:rdf="http://www.w3.org/1999/02/22-rdf-syntax-ns#" xmlns:bqmodel="http://biomodels.net/model-qualifiers/" xmlns:vCard="http://www.w3.org/2001/vcard-rdf/3.0#" xmlns:dcterms="http://purl.org/dc/terms/" xmlns:dc="http://purl.org/dc/elements/1.1/" xmlns:bqbiol="http://biomodels.net/biology-qualifiers/">
            <rdf:Description rdf:about="#metaid_M_h2s_m">
              <bqbiol:is>
                <rdf:Bag>
                  <rdf:li rdf:resource="urn:miriam:chebi:29919"/>
                  <rdf:li rdf:resource="urn:miriam: kegg.compound:C00283"/>
                </rdf:Bag>
              </bqbiol:is>
            </rdf:Description>
          </rdf:RDF>
        </annotation>
      </species>
      <species id="M_cys_L_m" initialAmount="0" name="L-Cysteine" metaid="metaid_M_cys_L_m" boundaryCondition="false" sboTerm="SBO:0000299" compartment="C_m">
        <notes>
          <body xmlns="http://www.w3.org/1999/xhtml">
                <p>FORMULA: C3H7NO2S</p>
                    </body>
          
        </notes>
        <annotation>
          <rdf:RDF xmlns:rdf="http://www.w3.org/1999/02/22-rdf-syntax-ns#" xmlns:bqmodel="http://biomodels.net/model-qualifiers/" xmlns:vCard="http://www.w3.org/2001/vcard-rdf/3.0#" xmlns:dcterms="http://purl.org/dc/terms/" xmlns:dc="http://purl.org/dc/elements/1.1/" xmlns:bqbiol="http://biomodels.net/biology-qualifiers/">
            <rdf:Description rdf:about="#metaid_M_cys_L_m">
              <bqbiol:is>
                <rdf:Bag>
                  <rdf:li rdf:resource="urn:miriam:chebi:35235"/>
                  <rdf:li rdf:resource="urn:miriam: kegg.compound:C00097"/>
                </rdf:Bag>
              </bqbiol:is>
            </rdf:Description>
          </rdf:RDF>
        </annotation>
      </species>
      <species id="M_aproa_c" initialAmount="0" name="3-Aminopropanal" metaid="metaid_M_aproa_c" boundaryCondition="false" sboTerm="SBO:0000299" compartment="C_c">
        <notes>
          <body xmlns="http://www.w3.org/1999/xhtml">
                <p>FORMULA: C3H8NO</p>
                    </body>
          
        </notes>
        <annotation>
          <rdf:RDF xmlns:rdf="http://www.w3.org/1999/02/22-rdf-syntax-ns#" xmlns:bqmodel="http://biomodels.net/model-qualifiers/" xmlns:vCard="http://www.w3.org/2001/vcard-rdf/3.0#" xmlns:dcterms="http://purl.org/dc/terms/" xmlns:dc="http://purl.org/dc/elements/1.1/" xmlns:bqbiol="http://biomodels.net/biology-qualifiers/">
            <rdf:Description rdf:about="#metaid_M_aproa_c">
              <bqbiol:is>
                <rdf:Bag>
                  <rdf:li rdf:resource="urn:miriam:chebi:58374"/>
                  <rdf:li rdf:resource="urn:miriam: kegg.compound:C05665"/>
                </rdf:Bag>
              </bqbiol:is>
            </rdf:Description>
          </rdf:RDF>
        </annotation>
      </species>
      <species id="M_2maacoa_m" initialAmount="0" name="2-Methylacetoacetyl-CoA" metaid="metaid_M_2maacoa_m" boundaryCondition="false" sboTerm="SBO:0000299" compartment="C_m">
        <notes>
          <body xmlns="http://www.w3.org/1999/xhtml">
                <p>FORMULA: C26H38N7O18P3S</p>
                    </body>
          
        </notes>
        <annotation>
          <rdf:RDF xmlns:rdf="http://www.w3.org/1999/02/22-rdf-syntax-ns#" xmlns:bqmodel="http://biomodels.net/model-qualifiers/" xmlns:vCard="http://www.w3.org/2001/vcard-rdf/3.0#" xmlns:dcterms="http://purl.org/dc/terms/" xmlns:dc="http://purl.org/dc/elements/1.1/" xmlns:bqbiol="http://biomodels.net/biology-qualifiers/">
            <rdf:Description rdf:about="#metaid_M_2maacoa_m">
              <bqbiol:is>
                <rdf:Bag>
                  <rdf:li rdf:resource="urn:miriam:chebi:57335"/>
                  <rdf:li rdf:resource="urn:miriam: kegg.compound:C03344"/>
                </rdf:Bag>
              </bqbiol:is>
            </rdf:Description>
          </rdf:RDF>
        </annotation>
      </species>
      <species id="M_ppcoa_m" initialAmount="0" name="Propanoyl-CoA" metaid="metaid_M_ppcoa_m" boundaryCondition="false" sboTerm="SBO:0000299" compartment="C_m">
        <notes>
          <body xmlns="http://www.w3.org/1999/xhtml">
                <p>FORMULA: C24H36N7O17P3S</p>
                    </body>
          
        </notes>
        <annotation>
          <rdf:RDF xmlns:rdf="http://www.w3.org/1999/02/22-rdf-syntax-ns#" xmlns:bqmodel="http://biomodels.net/model-qualifiers/" xmlns:vCard="http://www.w3.org/2001/vcard-rdf/3.0#" xmlns:dcterms="http://purl.org/dc/terms/" xmlns:dc="http://purl.org/dc/elements/1.1/" xmlns:bqbiol="http://biomodels.net/biology-qualifiers/">
            <rdf:Description rdf:about="#metaid_M_ppcoa_m">
              <bqbiol:is>
                <rdf:Bag>
                  <rdf:li rdf:resource="urn:miriam:chebi:57392"/>
                  <rdf:li rdf:resource="urn:miriam: kegg.compound:C00100"/>
                </rdf:Bag>
              </bqbiol:is>
            </rdf:Description>
          </rdf:RDF>
        </annotation>
      </species>
      <species id="M_2mcit_m" initialAmount="0" name="2-Methylcitrate" metaid="metaid_M_2mcit_m" boundaryCondition="false" sboTerm="SBO:0000299" compartment="C_m">
        <notes>
          <body xmlns="http://www.w3.org/1999/xhtml">
                <p>FORMULA: C7H7O7</p>
                    </body>
          
        </notes>
        <annotation>
          <rdf:RDF xmlns:rdf="http://www.w3.org/1999/02/22-rdf-syntax-ns#" xmlns:bqmodel="http://biomodels.net/model-qualifiers/" xmlns:vCard="http://www.w3.org/2001/vcard-rdf/3.0#" xmlns:dcterms="http://purl.org/dc/terms/" xmlns:dc="http://purl.org/dc/elements/1.1/" xmlns:bqbiol="http://biomodels.net/biology-qualifiers/">
            <rdf:Description rdf:about="#metaid_M_2mcit_m">
              <bqbiol:is>
                <rdf:Bag>
                  <rdf:li rdf:resource="urn:miriam:chebi:15598"/>
                  <rdf:li rdf:resource="urn:miriam: kegg.compound:C02225"/>
                </rdf:Bag>
              </bqbiol:is>
            </rdf:Description>
          </rdf:RDF>
        </annotation>
      </species>
      <species id="M_2mop_m" initialAmount="0" name="(S)-Methylmalonate semialdehyde" metaid="metaid_M_2mop_m" boundaryCondition="false" sboTerm="SBO:0000299" compartment="C_m">
        <notes>
          <body xmlns="http://www.w3.org/1999/xhtml">
                <p>FORMULA: C4H5O3</p>
                    </body>
          
        </notes>
        <annotation>
          <rdf:RDF xmlns:rdf="http://www.w3.org/1999/02/22-rdf-syntax-ns#" xmlns:bqmodel="http://biomodels.net/model-qualifiers/" xmlns:vCard="http://www.w3.org/2001/vcard-rdf/3.0#" xmlns:dcterms="http://purl.org/dc/terms/" xmlns:dc="http://purl.org/dc/elements/1.1/" xmlns:bqbiol="http://biomodels.net/biology-qualifiers/">
            <rdf:Description rdf:about="#metaid_M_2mop_m">
              <bqbiol:is>
                <rdf:Bag>
                  <rdf:li rdf:resource="urn:miriam:chebi:57700"/>
                  <rdf:li rdf:resource="urn:miriam: kegg.compound:C06002"/>
                </rdf:Bag>
              </bqbiol:is>
            </rdf:Description>
          </rdf:RDF>
        </annotation>
      </species>
      <species id="M_dhf_c" initialAmount="0" name="7,8-Dihydrofolate" metaid="metaid_M_dhf_c" boundaryCondition="false" sboTerm="SBO:0000299" compartment="C_c">
        <notes>
          <body xmlns="http://www.w3.org/1999/xhtml">
                <p>FORMULA: C19H19N7O6</p>
                    </body>
          
        </notes>
        <annotation>
          <rdf:RDF xmlns:rdf="http://www.w3.org/1999/02/22-rdf-syntax-ns#" xmlns:bqmodel="http://biomodels.net/model-qualifiers/" xmlns:vCard="http://www.w3.org/2001/vcard-rdf/3.0#" xmlns:dcterms="http://purl.org/dc/terms/" xmlns:dc="http://purl.org/dc/elements/1.1/" xmlns:bqbiol="http://biomodels.net/biology-qualifiers/">
            <rdf:Description rdf:about="#metaid_M_dhf_c">
              <bqbiol:is>
                <rdf:Bag>
                  <rdf:li rdf:resource="urn:miriam:chebi:57451"/>
                  <rdf:li rdf:resource="urn:miriam: kegg.compound:C00415"/>
                </rdf:Bag>
              </bqbiol:is>
            </rdf:Description>
          </rdf:RDF>
        </annotation>
      </species>
      <species id="M_thf_c" initialAmount="0" name="Tetrahydrofolate" metaid="metaid_M_thf_c" boundaryCondition="false" sboTerm="SBO:0000299" compartment="C_c">
        <notes>
          <body xmlns="http://www.w3.org/1999/xhtml">
                <p>FORMULA: C19H21N7O6</p>
                    </body>
          
        </notes>
        <annotation>
          <rdf:RDF xmlns:rdf="http://www.w3.org/1999/02/22-rdf-syntax-ns#" xmlns:bqmodel="http://biomodels.net/model-qualifiers/" xmlns:vCard="http://www.w3.org/2001/vcard-rdf/3.0#" xmlns:dcterms="http://purl.org/dc/terms/" xmlns:dc="http://purl.org/dc/elements/1.1/" xmlns:bqbiol="http://biomodels.net/biology-qualifiers/">
            <rdf:Description rdf:about="#metaid_M_thf_c">
              <bqbiol:is>
                <rdf:Bag>
                  <rdf:li rdf:resource="urn:miriam:chebi:57453"/>
                  <rdf:li rdf:resource="urn:miriam: kegg.compound:C00101"/>
                </rdf:Bag>
              </bqbiol:is>
            </rdf:Description>
          </rdf:RDF>
        </annotation>
      </species>
      <species id="M_dhf_m" initialAmount="0" name="7,8-Dihydrofolate" metaid="metaid_M_dhf_m" boundaryCondition="false" sboTerm="SBO:0000299" compartment="C_m">
        <notes>
          <body xmlns="http://www.w3.org/1999/xhtml">
                <p>FORMULA: C19H19N7O6</p>
                    </body>
          
        </notes>
        <annotation>
          <rdf:RDF xmlns:rdf="http://www.w3.org/1999/02/22-rdf-syntax-ns#" xmlns:bqmodel="http://biomodels.net/model-qualifiers/" xmlns:vCard="http://www.w3.org/2001/vcard-rdf/3.0#" xmlns:dcterms="http://purl.org/dc/terms/" xmlns:dc="http://purl.org/dc/elements/1.1/" xmlns:bqbiol="http://biomodels.net/biology-qualifiers/">
            <rdf:Description rdf:about="#metaid_M_dhf_m">
              <bqbiol:is>
                <rdf:Bag>
                  <rdf:li rdf:resource="urn:miriam:chebi:57451"/>
                  <rdf:li rdf:resource="urn:miriam: kegg.compound:C00415"/>
                </rdf:Bag>
              </bqbiol:is>
            </rdf:Description>
          </rdf:RDF>
        </annotation>
      </species>
      <species id="M_thf_m" initialAmount="0" name="Tetrahydrofolate" metaid="metaid_M_thf_m" boundaryCondition="false" sboTerm="SBO:0000299" compartment="C_m">
        <notes>
          <body xmlns="http://www.w3.org/1999/xhtml">
                <p>FORMULA: C19H21N7O6</p>
                    </body>
          
        </notes>
        <annotation>
          <rdf:RDF xmlns:rdf="http://www.w3.org/1999/02/22-rdf-syntax-ns#" xmlns:bqmodel="http://biomodels.net/model-qualifiers/" xmlns:vCard="http://www.w3.org/2001/vcard-rdf/3.0#" xmlns:dcterms="http://purl.org/dc/terms/" xmlns:dc="http://purl.org/dc/elements/1.1/" xmlns:bqbiol="http://biomodels.net/biology-qualifiers/">
            <rdf:Description rdf:about="#metaid_M_thf_m">
              <bqbiol:is>
                <rdf:Bag>
                  <rdf:li rdf:resource="urn:miriam:chebi:57453"/>
                  <rdf:li rdf:resource="urn:miriam: kegg.compound:C00101"/>
                </rdf:Bag>
              </bqbiol:is>
            </rdf:Description>
          </rdf:RDF>
        </annotation>
      </species>
      <species id="M_fol_m" initialAmount="0" name="Folate" metaid="metaid_M_fol_m" boundaryCondition="false" sboTerm="SBO:0000299" compartment="C_m">
        <notes>
          <body xmlns="http://www.w3.org/1999/xhtml">
                <p>FORMULA: C19H17N7O6</p>
                    </body>
          
        </notes>
        <annotation>
          <rdf:RDF xmlns:rdf="http://www.w3.org/1999/02/22-rdf-syntax-ns#" xmlns:bqmodel="http://biomodels.net/model-qualifiers/" xmlns:vCard="http://www.w3.org/2001/vcard-rdf/3.0#" xmlns:dcterms="http://purl.org/dc/terms/" xmlns:dc="http://purl.org/dc/elements/1.1/" xmlns:bqbiol="http://biomodels.net/biology-qualifiers/">
            <rdf:Description rdf:about="#metaid_M_fol_m">
              <bqbiol:is>
                <rdf:Bag>
                  <rdf:li rdf:resource="urn:miriam:chebi:62501"/>
                  <rdf:li rdf:resource="urn:miriam: kegg.compound:C00504"/>
                </rdf:Bag>
              </bqbiol:is>
            </rdf:Description>
          </rdf:RDF>
        </annotation>
      </species>
      <species id="M_10fthf_c" initialAmount="0" name="10-Formyltetrahydrofolate" metaid="metaid_M_10fthf_c" boundaryCondition="false" sboTerm="SBO:0000299" compartment="C_c">
        <notes>
          <body xmlns="http://www.w3.org/1999/xhtml">
                <p>FORMULA: C20H21N7O7</p>
                    </body>
          
        </notes>
        <annotation>
          <rdf:RDF xmlns:rdf="http://www.w3.org/1999/02/22-rdf-syntax-ns#" xmlns:bqmodel="http://biomodels.net/model-qualifiers/" xmlns:vCard="http://www.w3.org/2001/vcard-rdf/3.0#" xmlns:dcterms="http://purl.org/dc/terms/" xmlns:dc="http://purl.org/dc/elements/1.1/" xmlns:bqbiol="http://biomodels.net/biology-qualifiers/">
            <rdf:Description rdf:about="#metaid_M_10fthf_c">
              <bqbiol:is>
                <rdf:Bag>
                  <rdf:li rdf:resource="urn:miriam:chebi:57454"/>
                  <rdf:li rdf:resource="urn:miriam: kegg.compound:C00234"/>
                </rdf:Bag>
              </bqbiol:is>
            </rdf:Description>
          </rdf:RDF>
        </annotation>
      </species>
      <species id="M_10fthf_m" initialAmount="0" name="10-Formyltetrahydrofolate" metaid="metaid_M_10fthf_m" boundaryCondition="false" sboTerm="SBO:0000299" compartment="C_m">
        <notes>
          <body xmlns="http://www.w3.org/1999/xhtml">
                <p>FORMULA: C20H21N7O7</p>
                    </body>
          
        </notes>
        <annotation>
[truncated: 6,266,310 more chars]
